# Supplementary material for: Role of Nse1 Subunit of SMC5/6 Complex as a Ubiquitin Ligase
Source: Cells. 2022 Jan 4;11(1):165. doi: 10.3390/cells11010165 (PMC8750328; doi:10.3390/cells11010165)
Supplement: Supplementary file 1 [file cells-11-00165-s001.zip]

Archive with 3 entries (2 files):
- cells-1477579-supplementary/
- cells-1477579-supplementary/Supplementary Information.pdf
- cells-1477579-supplementary/Table S3.xlsx
