# Supplementary material for: Role of Nse1 Subunit of SMC5/6 Complex as a Ubiquitin Ligase
Source: Cells. 2022 Jan 4;11(1):165. doi: 10.3390/cells11010165 (PMC8750328; doi:10.3390/cells11010165)
Supplement: Supplementary file 1 [file cells-11-00165-s001.zip › cells-1477579-supplementary/Table S3.xlsx]

## Sheet: S1A
Accession	Description	ΣCoverage	Σ# Proteins	Σ# Unique Peptides	Σ# Peptides	Σ# PSMs	Area	# AAs	MW [kDa]	calc. pI
P22629	Streptavidin OS=Streptomyces avidinii PE=1 SV=1 - [SAV_STRAV]	39.89	2	4	7	196	2.90212e+10	183	18.8224	8.35303
Q53533	Streptavidin-V2 OS=Streptomyces violaceus PE=3 SV=1 - [SAV2_STRVL]	39.89	1	2	5	22	1.46904e+10	183	18.8214	8.90967
P00761-cRAP;P00761	Trypsin (cRAP) OS=Sus scrofa PE=1 SV=1 - [TRYP_PIG]	25.11	3	4	4	72	1.26813e+10	231	24.3938	7.18115
P02904	Methylmalonyl-CoA carboxyltransferase 1.3S subunit OS=Propionibacterium freudenreichii subsp. shermanii PE=1 SV=1 - [BCCP_PROFR]	34.96	1	5	5	18	9.42195e+09	123	12.3595	5.5415
Q53EK2	Non-structural maintenance of chromosomes element 1 OS=Schizosaccharomyces pombe (strain 972 / ATCC 24843) GN=nse1 PE=1 SV=1 - [NSE1_SCHPO]	52.16	1	15	15	204	4.46845e+09	232	27.0341	5.71924
Q9UUE1	Pyruvate carboxylase OS=Schizosaccharomyces pombe (strain 972 / ATCC 24843) GN=pyr1 PE=3 SV=1 - [PYC_SCHPO]	62.87	15	81	81	647	4.30238e+09	1185	130.778	7.09326
P36585	60S ribosomal protein L28-A OS=Schizosaccharomyces pombe (strain 972 / ATCC 24843) GN=rpl28a PE=3 SV=3 - [RL28A_SCHPO]	53.38	4	3	9	34	5.19153e+08	148	16.6431	11.063
P02754-cRAP-B6E;P02754	Beta-lactoglobulin (cRAP-B6E) OS=Bos taurus GN=LGB PE=1 SV=3 - [LACB_BOVIN]	45.51	3	6	9	35	5.03573e+08	178	19.8703	5.021
P04264-cRAP;P04264	Keratin, type II cytoskeletal 1 (cRAP) OS=Homo sapiens GN=KRT1 PE=1 SV=6 - [K2C1_HUMAN]	52.48	33	27	33	135	4.84113e+08	644	65.999	8.11865
P50522	Elongation factor 1-alpha-A OS=Schizosaccharomyces pombe (strain 972 / ATCC 24843) GN=tef1a PE=1 SV=2 - [EF1A1_SCHPO]	49.35	87	17	22	91	4.46402e+08	460	49.6289	8.99756
P57728	60S ribosomal protein L28-B OS=Schizosaccharomyces pombe (strain 972 / ATCC 24843) GN=rpl28b PE=1 SV=1 - [RL28B_SCHPO]	53.38	4	3	9	32	4.34475e+08	148	16.6751	11.063
P78820	Acetyl-CoA carboxylase OS=Schizosaccharomyces pombe (strain 972 / ATCC 24843) GN=cut6 PE=1 SV=2 - [ACAC_SCHPO]	51.67	10	102	102	400	3.99753e+08	2280	256.682	6.44287
P08093	60S ribosomal protein L2 OS=Schizosaccharomyces pombe (strain 972 / ATCC 24843) GN=rpl2a PE=3 SV=2 - [RL2_SCHPO]	46.25	1	12	12	46	3.93868e+08	253	27.0834	10.8579
Q2HJN6	Elongation factor 1-alpha 3 OS=Oscheius tipulae GN=eft-3 PE=3 SV=1 - [EF1A3_OSCTI]	15.43	58	1	6	8	3.85512e+08	460	50.0168	8.79248
P13645-cRAP;P13645	Keratin, type I cytoskeletal 10 (cRAP) OS=Homo sapiens GN=KRT10 PE=1 SV=6 - [K1C10_HUMAN]	48.8	30	14	31	119	3.75627e+08	584	58.7917	5.21143
P00921-cRAP-B6E;P00921	Carbonic anhydrase 2 (cRAP-B6E) OS=Bos taurus GN=CA2 PE=1 SV=3 - [CAH2_BOVIN]	66.54	7	15	15	68	3.70228e+08	260	29.0957	6.91748
O60057	Meiotically up-regulated gene 147 protein OS=Schizosaccharomyces pombe (strain 972 / ATCC 24843) GN=mug147 PE=1 SV=1 - [MU147_SCHPO]	1.7	1	1	1	1	3.53623e+08	411	46.1899	4.86865
Q6EIZ0	Keratin, type I cytoskeletal 10 OS=Canis familiaris GN=KRT10 PE=2 SV=1 - [K1C10_CANFA]	26.58	14	1	15	26	3.29361e+08	568	57.6761	5.14795
P35908-cRAP;P35908	Keratin, type II cytoskeletal 2 epidermal (cRAP) OS=Homo sapiens GN=KRT2 PE=1 SV=2 - [K22E_HUMAN]	70.74	15	28	35	102	3.21703e+08	639	65.3932	8.00146
P56289	Eukaryotic translation initiation factor 5A-1 OS=Schizosaccharomyces pombe (strain 972 / ATCC 24843) GN=tif51a PE=1 SV=1 - [IF5A1_SCHPO]	58.6	1	2	11	86	3.12549e+08	157	17.1413	4.89404
Q9UST4	Eukaryotic translation initiation factor 5A-2 OS=Schizosaccharomyces pombe (strain 972 / ATCC 24843) GN=tif51b PE=3 SV=2 - [IF5A2_SCHPO]	54.44	1	2	11	82	2.75796e+08	169	18.551	5.07178
P0AFG1	Transcription termination/antitermination protein NusG OS=Escherichia coli O157:H7 GN=nusG PE=3 SV=2 - [NUSG_ECO57]	45.86	6	5	5	11	2.59136e+08	181	20.5185	6.81494
Q7Z794	Keratin, type II cytoskeletal 1b OS=Homo sapiens GN=KRT77 PE=2 SV=3 - [K2C1B_HUMAN]	7.09	3	2	4	8	2.5273e+08	578	61.8635	5.98584
P40370	Enolase 1-1 OS=Schizosaccharomyces pombe (strain 972 / ATCC 24843) GN=eno101 PE=1 SV=2 - [ENO11_SCHPO]	76.54	2	26	26	105	2.35643e+08	439	47.4064	6.66846
O60101	Phosphoglycerate kinase OS=Schizosaccharomyces pombe (strain 972 / ATCC 24843) GN=pgk1 PE=1 SV=1 - [PGK_SCHPO]	58.45	30	25	25	74	2.29961e+08	414	43.9361	8.14795
O74895	60S ribosomal protein L15-A OS=Schizosaccharomyces pombe (strain 972 / ATCC 24843) GN=rpl15a PE=3 SV=1 - [RL15A_SCHPO]	53.73	2	1	11	70	2.28687e+08	201	23.7918	11.2534
Q9US22	60S ribosomal protein L15-B OS=Schizosaccharomyces pombe (strain 972 / ATCC 24843) GN=rpl15b PE=1 SV=1 - [RL15B_SCHPO]	53.73	2	1	11	70	2.28687e+08	201	23.8078	11.1802
P02662-cRAP-B6E;P02662	Alpha-S1-casein (cRAP-B6E) OS=Bos taurus GN=CSN1S1 PE=1 SV=2 - [CASA1_BOVIN]	26.17	4	6	6	39	2.17891e+08	214	24.5134	5.021
P78958	Glyceraldehyde-3-phosphate dehydrogenase 1 OS=Schizosaccharomyces pombe (strain 972 / ATCC 24843) GN=tdh1 PE=1 SV=1 - [G3P1_SCHPO]	56.85	18	7	17	65	2.17138e+08	336	35.8473	6.69775
P35527-cRAP;P35527	Keratin, type I cytoskeletal 9 (cRAP) OS=Homo sapiens GN=KRT9 PE=1 SV=3 - [K1C9_HUMAN]	70.3	2	30	31	106	2.1009e+08	623	62.0268	5.23682
Q6BDR8	Non-structural maintenance of chromosome element 4 OS=Schizosaccharomyces pombe (strain 972 / ATCC 24843) GN=nse4 PE=1 SV=1 - [NSE4_SCHPO]	43.67	1	12	12	42	2.02606e+08	300	34.4871	8.77783
P00332	Alcohol dehydrogenase OS=Schizosaccharomyces pombe (strain 972 / ATCC 24843) GN=adh1 PE=1 SV=2 - [ADH_SCHPO]	41.14	1	13	13	53	1.96016e+08	350	37.372	6.93213
P04259	Keratin, type II cytoskeletal 6B OS=Homo sapiens GN=KRT6B PE=1 SV=5 - [K2C6B_HUMAN]	21.45	12	2	13	20	1.94908e+08	564	60.0303	8.00146
P00366-cRAP;P00366	Glutamate dehydrogenase 1, mitochondrial (cRAP) OS=Bos taurus GN=GLUD1 PE=1 SV=2 - [DHE3_BOVIN]	34.41	1	12	21	72	1.86553e+08	558	61.4732	7.59131
O14460	Elongation factor 2 OS=Schizosaccharomyces pombe (strain 972 / ATCC 24843) GN=eft201 PE=1 SV=2 - [EF2_SCHPO]	54.39	28	45	45	144	1.79604e+08	842	93.1716	6.43018
P02756	Beta-lactoglobulin OS=Capra hircus GN=LGB PE=1 SV=2 - [LACB_CAPHI]	14.44	2	1	4	5	1.79449e+08	180	19.9625	5.64307
P67975	Beta-lactoglobulin OS=Ovis orientalis musimon GN=LGB PE=1 SV=1 - [LACB_OVIMU]	16.05	2	1	4	5	1.79449e+08	162	18.1394	5.37646
P02769-cRAP-B6E;P02769	Serum albumin (cRAP-B6E) OS=Bos taurus GN=ALB PE=1 SV=4 - [ALBU_BOVIN]	57.5	12	33	33	77	1.77852e+08	607	69.2484	6.17627
O43026	Glyceraldehyde-3-phosphate dehydrogenase 2 OS=Schizosaccharomyces pombe (strain 972 / ATCC 24843) GN=gpd3 PE=1 SV=1 - [G3P2_SCHPO]	36.12	2	2	12	34	1.76849e+08	335	35.6523	7.88428
Q64HZ8	Glutamate dehydrogenase 2, mitochondrial OS=Pan troglodytes GN=GLUD2 PE=3 SV=1 - [DHE4_PANTR]	20.97	8	3	12	26	1.75288e+08	558	61.4004	8.32373
Q10265	Probable heat shock protein ssa1 OS=Schizosaccharomyces pombe (strain 972 / ATCC 24843) GN=ssa1 PE=1 SV=2 - [HSP71_SCHPO]	26.86	130	2	18	46	1.73299e+08	644	70.0997	5.24951
O59855	Probable heat shock protein ssa2 OS=Schizosaccharomyces pombe (strain 972 / ATCC 24843) GN=ssa2 PE=1 SV=3 - [HSP72_SCHPO]	50.85	132	18	34	104	1.73299e+08	647	70.1897	5.24951
P80025-cRAP-B6E;P80025	Lactoperoxidase (cRAP-B6E) OS=Bos taurus GN=LPO PE=1 SV=1 - [PERL_BOVIN]	25.42	3	21	21	51	1.66798e+08	712	80.5912	8.54346
Q10284	Heat shock protein sks2 OS=Schizosaccharomyces pombe (strain 972 / ATCC 24843) GN=sks2 PE=1 SV=2 - [HSP75_SCHPO]	56.61	5	28	28	95	1.65646e+08	613	67.1639	6.0874
Q9UUE3	Putative lysine N-acyltransferase C17G9.06c OS=Schizosaccharomyces pombe (strain 972 / ATCC 24843) GN=SPBC17G9.06c PE=3 SV=1 - [YNZ6_SCHPO]	34.73	1	13	13	46	1.53181e+08	334	39.7498	6.01123
Q9Y7U4	Non-structural maintenance of chromosome element 3 OS=Schizosaccharomyces pombe (strain 972 / ATCC 24843) GN=nse3 PE=1 SV=1 - [NSE3_SCHPO]	50.3	1	18	18	58	1.37704e+08	328	37.2536	5.30029
O94489	Elongation factor 3 OS=Schizosaccharomyces pombe (strain 972 / ATCC 24843) GN=tef3 PE=1 SV=1 - [EF3_SCHPO]	33.81	8	32	32	81	1.2967e+08	1047	115.729	6.49365
P36580	Fructose-bisphosphate aldolase OS=Schizosaccharomyces pombe (strain 972 / ATCC 24843) GN=fba1 PE=1 SV=2 - [ALF_SCHPO]	52.51	1	14	14	60	1.29483e+08	358	39.5449	6.354
Q9USW5	40S ribosomal protein S4-B OS=Schizosaccharomyces pombe (strain 972 / ATCC 24843) GN=rps4b PE=1 SV=1 - [RS4B_SCHPO]	55.34	3	3	16	38	1.25118e+08	262	29.6402	10.2427
Q9P4W9	40S ribosomal protein S4-C OS=Schizosaccharomyces pombe (strain 972 / ATCC 24843) GN=rps4c PE=1 SV=1 - [RS4C_SCHPO]	52.67	3	2	15	38	1.25118e+08	262	29.6562	10.2573
Q92345	Probable pyruvate decarboxylase C1F8.07c OS=Schizosaccharomyces pombe (strain 972 / ATCC 24843) GN=SPAC1F8.07c PE=1 SV=3 - [PDC2_SCHPO]	29.35	1	14	14	45	1.20841e+08	569	61.6802	5.64307
P00760-cRAP;P00760	Cationic trypsin (cRAP) OS=Bos taurus PE=1 SV=3 - [TRY1_BOVIN]	20.73	1	3	3	12	1.16324e+08	246	25.7686	8.07471
O94658	60S ribosomal protein L36-B OS=Schizosaccharomyces pombe (strain 972 / ATCC 24843) GN=rpl36b PE=3 SV=1 - [RL36B_SCHPO]	52.53	2	7	7	16	1.10384e+08	99	11.2515	11.8394
P0C016	Ubiquitin-40S ribosomal protein S27a OS=Schizosaccharomyces pombe (strain 972 / ATCC 24843) GN=ubi3 PE=1 SV=2 - [RS27A_SCHPO]	45.33	84	2	7	22	1.10049e+08	150	17.2473	9.75928
P36623	Phosphoglycerate mutase OS=Schizosaccharomyces pombe (strain 972 / ATCC 24843) GN=gpm1 PE=1 SV=1 - [PMGY_SCHPO]	67.77	45	17	17	41	1.04476e+08	211	23.7505	7.47412
P02538	Keratin, type II cytoskeletal 6A OS=Homo sapiens GN=KRT6A PE=1 SV=3 - [K2C6A_HUMAN]	23.23	13	4	14	20	1.02866e+08	564	60.0083	8.00146
O77727-cRAP;O77727	Keratin, type I cytoskeletal 15 (cRAP) OS=Ovis aries GN=KRT15 PE=2 SV=1 - [K1C15_SHEEP]	14.13	16	1	8	17	1.00629e+08	453	48.7401	4.79248
P87147	Nascent polypeptide-associated complex subunit alpha OS=Schizosaccharomyces pombe (strain 972 / ATCC 24843) GN=egd2 PE=1 SV=1 - [NACA_SCHPO]	66.47	8	9	9	26	9.9726e+07	173	18.7737	5.04639
P02533	Keratin, type I cytoskeletal 14 OS=Homo sapiens GN=KRT14 PE=1 SV=4 - [K1C14_HUMAN]	34.53	25	8	14	20	9.49432e+07	472	51.5294	5.16064
P41887	Heat shock protein 90 homolog OS=Schizosaccharomyces pombe (strain 972 / ATCC 24843) GN=swo1 PE=1 SV=2 - [HSP90_SCHPO]	51.14	139	36	36	93	9.4747e+07	704	80.5461	4.95752
P08779	Keratin, type I cytoskeletal 16 OS=Homo sapiens GN=KRT16 PE=1 SV=4 - [K1C16_HUMAN]	23.47	15	3	9	12	9.36627e+07	473	51.2362	5.04639
P13647	Keratin, type II cytoskeletal 5 OS=Homo sapiens GN=KRT5 PE=1 SV=3 - [K2C5_HUMAN]	24.07	14	9	16	24	8.94514e+07	590	62.34	7.73779
P05734	60S ribosomal protein L19-A OS=Schizosaccharomyces pombe (strain 972 / ATCC 24843) GN=rpl19a PE=1 SV=3 - [RL19A_SCHPO]	41.97	1	1	10	37	8.9072e+07	193	22.7096	11.3999
O42699	60S ribosomal protein L19-B OS=Schizosaccharomyces pombe (strain 972 / ATCC 24843) GN=rpl19b PE=2 SV=2 - [RL19B_SCHPO]	41.97	1	1	10	35	8.9072e+07	193	22.7396	11.3999
Q10192	60S ribosomal protein L18-A OS=Schizosaccharomyces pombe (strain 972 / ATCC 24843) GN=rpl18a PE=1 SV=1 - [RL18A_SCHPO]	42.78	1	2	8	19	8.70517e+07	187	21.1769	11.6636
Q8TFH1	60S ribosomal protein L18-B OS=Schizosaccharomyces pombe (strain 972 / ATCC 24843) GN=rpl18b PE=1 SV=1 - [RL18B_SCHPO]	46.52	1	3	9	18	8.14845e+07	187	21.171	11.6343
P62979-cRAP;P62992	Ubiquitin-40S ribosomal protein S27a (cRAP) OS=Homo sapiens GN=RPS27A PE=1 SV=2 - [RS27A_HUMAN]	39.1	58	1	6	17	7.64841e+07	156	17.9535	9.64209
Q10208	Pyruvate kinase OS=Schizosaccharomyces pombe (strain 972 / ATCC 24843) GN=pyk1 PE=1 SV=1 - [KPYK_SCHPO]	61.89	8	23	23	62	7.1265e+07	509	55.4795	7.95752
P36604	78 kDa glucose-regulated protein homolog OS=Schizosaccharomyces pombe (strain 972 / ATCC 24843) GN=bip1 PE=3 SV=2 - [GRP78_SCHPO]	10.26	115	5	6	14	6.78825e+07	663	73.1816	4.95752
O13639	Adenosylhomocysteinase OS=Schizosaccharomyces pombe (strain 972 / ATCC 24843) GN=pi047 PE=3 SV=1 - [SAHH_SCHPO]	35.1	89	15	15	34	6.77582e+07	433	47.3532	5.93506
Q10281	Guanine nucleotide-binding protein subunit beta-like protein OS=Schizosaccharomyces pombe (strain 972 / ATCC 24843) GN=rkp1 PE=1 SV=3 - [GBLP_SCHPO]	39.17	1	9	9	20	6.5757e+07	314	34.8292	5.75732
P78812	6-phosphogluconate dehydrogenase, decarboxylating OS=Schizosaccharomyces pombe (strain 972 / ATCC 24843) GN=SPBC660.16 PE=1 SV=2 - [6PGD_SCHPO]	51.42	12	20	20	60	6.50526e+07	492	53.6453	7.13721
P00763	Anionic trypsin-2 OS=Rattus norvegicus GN=Prss2 PE=1 SV=2 - [TRY2_RAT]	4.07	2	1	1	4	64351259	246	26.2108	4.97021
P10989	Actin OS=Schizosaccharomyces pombe (strain 972 / ATCC 24843) GN=act1 PE=1 SV=1 - [ACT_SCHPO]	43.73	104	9	14	39	6.22422e+07	375	41.7379	5.47803
P07669	Triosephosphate isomerase OS=Schizosaccharomyces pombe (strain 972 / ATCC 24843) GN=tpi1 PE=1 SV=4 - [TPIS_SCHPO]	53.82	6	12	12	24	6.19135e+07	249	27.21	7.03467
P18253	Peptidyl-prolyl cis-trans isomerase OS=Schizosaccharomyces pombe (strain 972 / ATCC 24843) GN=ppi1 PE=3 SV=1 - [CYPH_SCHPO]	43.21	2	7	7	28	6.1752e+07	162	17.3907	8.60205
P40921	Elongation factor 1-gamma OS=Schizosaccharomyces pombe (strain 972 / ATCC 24843) GN=tef3 PE=1 SV=1 - [EF1G_SCHPO]	40.1	1	15	15	37	6.07864e+07	409	45.7574	7.41553
P84856	Actin, cytoplasmic 1 OS=Cercopithecus pygerythrus GN=ACTB PE=1 SV=1 - [ACTB_CERPY]	15.79	231	1	6	7	5.8099e+07	361	40.4191	5.8335
P47943	ATP-dependent RNA helicase eIF4A OS=Schizosaccharomyces pombe (strain 972 / ATCC 24843) GN=tif1 PE=1 SV=2 - [IF4A_SCHPO]	49.49	79	14	18	57	5.78456e+07	392	44.4076	5.021
Q92371	Nascent polypeptide-associated complex subunit beta OS=Schizosaccharomyces pombe (strain 972 / ATCC 24843) GN=btf3 PE=2 SV=2 - [NACB_SCHPO]	62.91	1	7	7	16	5.75097e+07	151	16.1924	6.20166
P00442	Superoxide dismutase [Cu-Zn] OS=Bos taurus GN=SOD1 PE=1 SV=2 - [SODC_BOVIN]	25.66	9	3	3	9	5.7211e+07	152	15.6728	6.31592
Q10297	Importin subunit beta-5 OS=Schizosaccharomyces pombe (strain 972 / ATCC 24843) GN=kap114 PE=3 SV=3 - [IMB5_SCHPO]	0.7	1	1	1	1	5.6997e+07	993	111.793	4.57666
P21696	Glycerol-3-phosphate dehydrogenase [NAD(+)] 1 OS=Schizosaccharomyces pombe (strain 972 / ATCC 24843) GN=gpd1 PE=1 SV=2 - [GPD1_SCHPO]	40.78	1	12	12	26	5.66992e+07	385	41.9683	5.35107
O94754	40S ribosomal protein S18 OS=Schizosaccharomyces pombe (strain 972 / ATCC 24843) GN=rps18a PE=1 SV=1 - [RS18_SCHPO]	44.08	1	7	7	13	5.58889e+07	152	17.4245	10.4917
Q92375	Thioredoxin reductase OS=Schizosaccharomyces pombe (strain 972 / ATCC 24843) GN=trr1 PE=1 SV=1 - [TRXB_SCHPO]	3.73	3	1	1	2	5.48671e+07	322	34.5966	5.30029
O13710	Structural maintenance of chromosomes protein 5 OS=Schizosaccharomyces pombe (strain 972 / ATCC 24843) GN=smc5 PE=1 SV=3 - [SMC5_SCHPO]	26.49	1	27	27	61	5.41702e+07	1076	124.183	6.23975
P79013	40S ribosomal protein S11 OS=Schizosaccharomyces pombe (strain 972 / ATCC 24843) GN=rps11a PE=2 SV=2 - [RS11_SCHPO]	39.47	2	7	7	14	5.23873e+07	152	17.4894	10.3745
Q9USG6	60S ribosomal protein L33-B OS=Schizosaccharomyces pombe (strain 972 / ATCC 24843) GN=rpl33b PE=1 SV=1 - [RL33B_SCHPO]	37.96	1	2	5	14	5.05902e+07	108	12.1005	10.5503
A7ZII0	UPF0234 protein YajQ OS=Escherichia coli O139:H28 (strain E24377A / ETEC) GN=yajQ PE=3 SV=1 - [YAJQ_ECO24]	68.71	13	9	9	10	5.04378e+07	163	18.3326	6.23975
Q9USX4	60S ribosomal protein L33-A OS=Schizosaccharomyces pombe (strain 972 / ATCC 24843) GN=rpl33a PE=3 SV=2 - [RL33A_SCHPO]	37.96	1	2	5	16	4.84559e+07	108	12.1795	10.6821
Q554S6	Actin-17 OS=Dictyostelium discoideum GN=act17 PE=3 SV=1 - [ACT17_DICDI]	8.29	42	1	4	4	4.60597e+07	374	41.5448	5.47803
P42656	DNA damage checkpoint protein rad24 OS=Schizosaccharomyces pombe (strain 972 / ATCC 24843) GN=rad24 PE=1 SV=2 - [RAD24_SCHPO]	44.07	111	10	12	27	4.38116e+07	270	30.0639	4.71631
P02663-cRAP-B6E;P02663	Alpha-S2-casein (cRAP-B6E) OS=Bos taurus GN=CSN1S2 PE=1 SV=2 - [CASA2_BOVIN]	23.87	3	6	6	10	4.37236e+07	222	26.0023	8.42627
P41891	Protein gar2 OS=Schizosaccharomyces pombe (strain 972 / ATCC 24843) GN=gar2 PE=1 SV=2 - [GAR2_SCHPO]	17.2	1	11	11	17	43464570	500	52.9561	4.97021
O60198	S-adenosylmethionine synthase OS=Schizosaccharomyces pombe (strain 972 / ATCC 24843) GN=sam1 PE=3 SV=1 - [METK_SCHPO]	56.54	23	18	18	46	4.32026e+07	382	41.8054	6.03662
Q96WV0	Uncharacterized urease accessory protein ureG-like OS=Schizosaccharomyces pombe (strain 972 / ATCC 24843) GN=SPCPB16A4.05c PE=3 SV=1 - [UREG_SCHPO]	43.01	1	12	12	33	4.26929e+07	286	31.3108	6.13818
O14049	40S ribosomal protein S8-A OS=Schizosaccharomyces pombe (strain 972 / ATCC 24843) GN=rps8a PE=3 SV=1 - [RS8A_SCHPO]	34.5	2	5	5	14	4.22646e+07	200	22.579	10.9312
P36584	60S ribosomal protein L3-B OS=Schizosaccharomyces pombe (strain 972 / ATCC 24843) GN=rpl3b PE=3 SV=2 - [RL3B_SCHPO]	35.82	17	16	16	40	3.99663e+07	388	43.7893	10.272
O74173	Elongation factor 1-beta OS=Schizosaccharomyces pombe (strain 972 / ATCC 24843) GN=tef5 PE=2 SV=1 - [EF1B_SCHPO]	50.93	1	8	8	16	3.97388e+07	214	23.4698	4.50049
P36591	Dihydrofolate reductase OS=Schizosaccharomyces pombe (strain 972 / ATCC 24843) GN=dfr1 PE=2 SV=2 - [DYR_SCHPO]	32.1	1	14	14	25	3.95854e+07	461	51.4899	6.59521
O59711	Saccharopine dehydrogenase [NADP(+), L-glutamate-forming] OS=Schizosaccharomyces pombe (strain 972 / ATCC 24843) GN=lys9 PE=3 SV=1 - [LYS9_SCHPO]	21.11	1	11	11	20	3.8626e+07	450	49.9064	5.56689
Q9P7U2	Putative aryl-alcohol dehydrogenase C977.14c OS=Schizosaccharomyces pombe (strain 972 / ATCC 24843) GN=SPAC977.14c PE=1 SV=1 - [YI7E_SCHPO]	38.46	3	16	16	28	3.83541e+07	351	39.8894	6.37939
O74175	60S ribosomal protein L13 OS=Schizosaccharomyces pombe (strain 972 / ATCC 24843) GN=rpl13 PE=1 SV=1 - [RL13_SCHPO]	39.42	1	7	7	14	3.81579e+07	208	23.5147	10.6968
Q10330	60S ribosomal protein L25-A OS=Schizosaccharomyces pombe (strain 972 / ATCC 24843) GN=rpl25a PE=1 SV=1 - [RL25A_SCHPO]	32.62	2	5	5	9	3.80573e+07	141	15.8259	10.4771
Q9UTI8	60S ribosomal protein L42 OS=Schizosaccharomyces pombe (strain 972 / ATCC 24843) GN=rpl42 PE=1 SV=3 - [RL44_SCHPO]	13.21	6	2	2	5	3.78585e+07	106	12.1977	10.4185
O74887	Peroxiredoxin tpx1 OS=Schizosaccharomyces pombe (strain 972 / ATCC 24843) GN=tpx1 PE=1 SV=1 - [TSA1_SCHPO]	55.73	16	8	8	18	3.75088e+07	192	21.1779	5.59229
Q9UUC1	60S ribosomal protein L21-A OS=Schizosaccharomyces pombe (strain 972 / ATCC 24843) GN=rpl21a PE=3 SV=1 - [RL21A_SCHPO]	40	4	5	5	12	3.65366e+07	160	18.3687	10.1841
Q9UTE2	Probable oxygen-dependent coproporphyrinogen-III oxidase OS=Schizosaccharomyces pombe (strain 972 / ATCC 24843) GN=hem13 PE=3 SV=1 - [HEM6_SCHPO]	41.67	1	10	10	32	3.59102e+07	312	36.2212	6.80029
P40375	NAD-dependent malic enzyme OS=Schizosaccharomyces pombe (strain 972 / ATCC 24843) GN=mae2 PE=1 SV=1 - [MAOX_SCHPO]	27.79	2	15	15	30	3.58553e+07	565	62.4953	6.01123
Q9URM2	Probable transketolase OS=Schizosaccharomyces pombe (strain 972 / ATCC 24843) GN=SPBC2G5.05 PE=2 SV=1 - [TKT_SCHPO]	27.88	1	19	19	38	3.52762e+07	685	75.1347	6.80029
O13672	60S ribosomal protein L8 OS=Schizosaccharomyces pombe (strain 972 / ATCC 24843) GN=rpl8 PE=1 SV=3 - [RL8_SCHPO]	42.86	3	11	11	24	3.51881e+07	259	28.589	10.3452
P28748	GTP-binding nuclear protein spi1 OS=Schizosaccharomyces pombe (strain 972 / ATCC 24843) GN=spi1 PE=1 SV=1 - [SPI1_SCHPO]	21.3	35	6	6	13	3.50514e+07	216	24.5396	7.45947
P31209	Polyadenylate-binding protein, cytoplasmic and nuclear OS=Schizosaccharomyces pombe (strain 972 / ATCC 24843) GN=pab1 PE=1 SV=2 - [PABP_SCHPO]	22.36	14	16	16	35	3.40888e+07	653	71.4676	5.37646
P53692	Structural maintenance of chromosomes protein 6 OS=Schizosaccharomyces pombe (strain 972 / ATCC 24843) GN=smc6 PE=1 SV=1 - [SMC6_SCHPO]	22.98	1	24	24	54	3.39463e+07	1140	130.849	7.53271
P78804	NADP-specific glutamate dehydrogenase OS=Schizosaccharomyces pombe (strain 972 / ATCC 24843) GN=gdh1 PE=1 SV=2 - [DHE4_SCHPO]	11.97	1	5	5	9	3.33101e+07	451	48.7586	7.48877
Q9UT19	Probable 5-methyltetrahydropteroyltriglutamate--homocysteine methyltransferase OS=Schizosaccharomyces pombe (strain 972 / ATCC 24843) GN=met26 PE=1 SV=1 - [METE_SCHPO]	40.58	2	26	26	51	3.27168e+07	764	85.2863	6.37939
O60128	40S ribosomal protein S3 OS=Schizosaccharomyces pombe (strain 972 / ATCC 24843) GN=rps3 PE=1 SV=1 - [RS3_SCHPO]	31.33	1	7	7	14	3.25027e+07	249	27.5356	9.20264
O74836	60S ribosomal protein L1-B OS=Schizosaccharomyces pombe (strain 972 / ATCC 24843) GN=rpl1b PE=1 SV=1 - [RL1B_SCHPO]	27.31	2	4	7	17	3.17634e+07	216	23.9021	9.81787
O42848	60S ribosomal protein L16-A OS=Schizosaccharomyces pombe (strain 972 / ATCC 24843) GN=rpl16a PE=1 SV=1 - [RL16A_SCHPO]	24.87	2	1	5	11	3.12105e+07	197	21.9912	10.5503
O42991	60S ribosomal protein L16-B OS=Schizosaccharomyces pombe (strain 972 / ATCC 24843) GN=rpl16b PE=1 SV=1 - [RL16B_SCHPO]	24.87	2	1	5	11	3.12105e+07	197	22.1563	10.5503
Q9UU99	CRAL-TRIO domain-containing protein C23B6.04c OS=Schizosaccharomyces pombe (strain 972 / ATCC 24843) GN=SPCC23B6.04c PE=1 SV=1 - [YJX4_SCHPO]	12.5	1	10	10	22	3.11339e+07	1008	110.658	7.18115
P28189	40S ribosomal protein S13 OS=Schizosaccharomyces pombe (strain 972 / ATCC 24843) GN=rps13 PE=1 SV=2 - [RS13_SCHPO]	34.44	1	6	6	9	3.10736e+07	151	16.9423	10.3745
O94438	40S ribosomal protein S1-B OS=Schizosaccharomyces pombe (strain 972 / ATCC 24843) GN=rps102 PE=1 SV=3 - [RS3A2_SCHPO]	34.92	6	4	10	17	3.01446e+07	252	28.5036	10.1401
O13849	Carboxypeptidase Y OS=Schizosaccharomyces pombe (strain 972 / ATCC 24843) GN=cpy1 PE=1 SV=1 - [CBPY_SCHPO]	17.47	1	17	17	47	2.98028e+07	1002	114.164	5.49072
O14150	40S ribosomal protein S14 OS=Schizosaccharomyces pombe (strain 972 / ATCC 24843) GN=rps14a PE=1 SV=1 - [RS14_SCHPO]	39.57	16	5	5	11	2.95749e+07	139	14.6898	10.6675
O57611	Keratin, type I cytoskeletal 18 OS=Scyliorhinus stellaris GN=krt18 PE=1 SV=1 - [K1C18_SCYST]	2.17	1	1	1	1	2.94887e+07	415	46.7629	5.36377
O13972	Probable serine hydroxymethyltransferase, cytosolic OS=Schizosaccharomyces pombe (strain 972 / ATCC 24843) GN=SPAC24C9.12c PE=3 SV=1 - [GLYD_SCHPO]	38.97	21	17	18	47	2.94644e+07	467	51.8282	7.81104
Q10157	60S ribosomal protein L11 OS=Schizosaccharomyces pombe (strain 972 / ATCC 24843) GN=rpl11a PE=1 SV=1 - [RL11_SCHPO]	18.39	4	3	3	5	2.89487e+07	174	19.8786	10.0669
Q09668	60S ribosomal protein L22 OS=Schizosaccharomyces pombe (strain 972 / ATCC 24843) GN=rpl22 PE=1 SV=3 - [RL22_SCHPO]	28.21	1	3	3	6	2.88896e+07	117	13.3122	9.64209
O14463	Thioredoxin-1 OS=Schizosaccharomyces pombe (strain 972 / ATCC 24843) GN=trx1 PE=3 SV=3 - [TRX1_SCHPO]	33.98	1	3	3	6	2.87764e+07	103	11.2897	4.97021
Q10344	Translationally-controlled tumor protein homolog OS=Schizosaccharomyces pombe (strain 972 / ATCC 24843) GN=p23fy PE=1 SV=1 - [TCTP_SCHPO]	36.31	1	9	9	12	2.86251e+07	168	19.0362	4.51318
Q9Y823	Homocitrate synthase, mitochondrial OS=Schizosaccharomyces pombe (strain 972 / ATCC 24843) GN=lys4 PE=1 SV=1 - [HOSM_SCHPO]	39.23	3	13	13	33	2.68834e+07	418	46.2634	6.06201
P05732	60S ribosomal protein L20 OS=Schizosaccharomyces pombe (strain 972 / ATCC 24843) GN=rpl20a PE=1 SV=3 - [RL20_SCHPO]	49.43	1	9	9	24	2.68641e+07	176	20.5862	10.4185
P42657	DNA damage checkpoint protein rad25 OS=Schizosaccharomyces pombe (strain 972 / ATCC 24843) GN=rad25 PE=1 SV=1 - [RAD25_SCHPO]	41.85	115	8	10	20	2.66154e+07	270	30.35	4.84326
O42914	Uncharacterized protein C16A3.08c OS=Schizosaccharomyces pombe (strain 972 / ATCC 24843) GN=SPBC16A3.08c PE=1 SV=1 - [YBI8_SCHPO]	36.27	1	11	11	22	2.60555e+07	284	30.931	10.1401
Q09676	Probable phosphatase SPAC5H10.03 OS=Schizosaccharomyces pombe (strain 972 / ATCC 24843) GN=SPAC5H10.03 PE=3 SV=1 - [YA03_SCHPO]	27.4	1	6	6	13	2.56932e+07	219	24.7008	6.12549
A4QVP2	ATP-dependent RNA helicase eIF4A OS=Magnaporthe oryzae (strain 70-15 / ATCC MYA-4617 / FGSC 8958) GN=TIF1 PE=3 SV=1 - [IF4A_MAGO7]	14.14	60	1	5	7	24858836	396	44.7208	5.18604
Q9UTQ6	40S ribosomal protein S15-B OS=Schizosaccharomyces pombe (strain 972 / ATCC 24843) GN=rps15b PE=1 SV=1 - [RS15B_SCHPO]	34.42	1	2	4	11	2.43709e+07	154	17.6225	10.3892
P0C0V1	Periplasmic serine endoprotease DegP OS=Escherichia coli O157:H7 GN=degP PE=3 SV=1 - [DEGP_ECO57]	27.85	2	8	8	11	2.40143e+07	474	49.3235	8.55811
P25457	60S ribosomal protein L7-B OS=Schizosaccharomyces pombe (strain 972 / ATCC 24843) GN=rpl7b PE=3 SV=1 - [RL7B_SCHPO]	42.4	2	10	11	22	2.39355e+07	250	28.4316	10.0669
O60143	60S ribosomal protein L7-C OS=Schizosaccharomyces pombe (strain 972 / ATCC 24843) GN=rpl7c PE=1 SV=1 - [RL7C_SCHPO]	29.08	1	7	8	14	2.34406e+07	251	28.7126	9.96436
Q9UTG4	40S ribosomal protein S26-B OS=Schizosaccharomyces pombe (strain 972 / ATCC 24843) GN=rps26b PE=3 SV=1 - [RS26B_SCHPO]	27.73	1	3	4	8	2.30379e+07	119	13.8535	11.2534
Q9P7L5	Ornithine aminotransferase car2 OS=Schizosaccharomyces pombe (strain 972 / ATCC 24843) GN=car2 PE=2 SV=1 - [OAT_SCHPO]	37.21	1	12	12	30	2.29702e+07	438	48.2167	6.34131
Q10232	60S ribosomal protein L9-A OS=Schizosaccharomyces pombe (strain 972 / ATCC 24843) GN=rpl9a PE=3 SV=1 - [RL9A_SCHPO]	19.47	2	4	5	8	2.29533e+07	190	21.4994	9.46631
P78917	Glucose-6-phosphate isomerase OS=Schizosaccharomyces pombe (strain 972 / ATCC 24843) GN=pgi1 PE=1 SV=2 - [G6PI_SCHPO]	30.18	8	14	14	33	2.26731e+07	550	60.8458	6.41748
Q09781	40S ribosomal protein S1-A OS=Schizosaccharomyces pombe (strain 972 / ATCC 24843) GN=rps101 PE=3 SV=2 - [RS3A1_SCHPO]	26.98	5	3	9	16	2.26696e+07	252	28.4704	9.99365
O74752	Mitochondrial protein import protein mas5 OS=Schizosaccharomyces pombe (strain 972 / ATCC 24843) GN=mas5 PE=3 SV=1 - [MAS5_SCHPO]	31.94	1	11	11	24	2.25266e+07	407	44.7925	6.59521
P87142	Heat shock protein 70 homolog C57A7.12 OS=Schizosaccharomyces pombe (strain 972 / ATCC 24843) GN=SPAC57A7.12 PE=1 SV=3 - [YDMC_SCHPO]	22.26	1	10	10	26	2.25186e+07	566	61.2483	4.89404
O75000	60S ribosomal protein L12 OS=Schizosaccharomyces pombe (strain 972 / ATCC 24843) GN=rpl1201 PE=1 SV=1 - [RL12_SCHPO]	33.94	9	5	5	10	22295776	165	17.6555	9.30518
O14363	60S ribosomal protein L1-A OS=Schizosaccharomyces pombe (strain 972 / ATCC 24843) GN=rpl1a PE=1 SV=1 - [RL1A_SCHPO]	16.67	2	1	4	11	2.20984e+07	216	23.8691	9.78857
A0KHG6	Ribosome-recycling factor OS=Aeromonas hydrophila subsp. hydrophila (strain ATCC 7966 / NCIB 9240) GN=frr PE=3 SV=1 - [RRF_AERHH]	5.41	31	1	1	1	2.20552e+07	185	20.711	6.29053
O74904	60S ribosomal protein L35 OS=Schizosaccharomyces pombe (strain 972 / ATCC 24843) GN=rpl35 PE=1 SV=1 - [RL35_SCHPO]	21.31	1	3	3	4	2.16086e+07	122	14.2931	10.7114
Q9NSB2-cRAP	Keratin, type II cuticular Hb4 (cRAP) OS=Homo sapiens GN=KRT84 PE=1 SV=2 - [KRT84_HUMAN]	2.33	7	1	2	2	2.15301e+07	600	64.8015	7.56201
Q9P546	40S ribosomal protein S0-B OS=Schizosaccharomyces pombe (strain 972 / ATCC 24843) GN=rps0b PE=1 SV=1 - [RSSA2_SCHPO]	21.95	30	4	6	12	2.11525e+07	287	31.401	5.05908
Q9UT09	Phospho-2-dehydro-3-deoxyheptonate aldolase, tyrosine-inhibited OS=Schizosaccharomyces pombe (strain 972 / ATCC 24843) GN=aro4 PE=3 SV=1 - [AROG_SCHPO]	29.03	13	9	10	22	2.10228e+07	372	40.6128	7.2251
P37064	L-ascorbate oxidase OS=Cucurbita pepo var. melopepo PE=1 SV=1 - [ASO_CUCPM]	22.1	2	3	8	9	2.09678e+07	552	61.6648	6.80029
O75005	Valine--tRNA ligase OS=Schizosaccharomyces pombe (strain 972 / ATCC 24843) GN=vas2 PE=3 SV=1 - [SYV_SCHPO]	26.53	3	22	22	44	2.08744e+07	980	111.247	6.91748
O74766	Probable delta-1-pyrroline-5-carboxylate dehydrogenase OS=Schizosaccharomyces pombe (strain 972 / ATCC 24843) GN=SPBC24C6.04 PE=1 SV=1 - [PUT2_SCHPO]	36.13	6	15	15	31	2.08033e+07	548	60.1808	7.32764
Q9UUE6	Lysine--tRNA ligase, cytoplasmic OS=Schizosaccharomyces pombe (strain 972 / ATCC 24843) GN=krs1 PE=3 SV=1 - [SYKC_SCHPO]	22.67	195	14	14	28	2.0519e+07	591	67.4509	6.29053
O42984	40S ribosomal protein S17-A OS=Schizosaccharomyces pombe (strain 972 / ATCC 24843) GN=rps17a PE=3 SV=1 - [RS17A_SCHPO]	54.96	4	4	7	12	2.03795e+07	131	15.5044	10.3013
O74793	Uncharacterized protein C26H8.11c OS=Schizosaccharomyces pombe (strain 972 / ATCC 24843) GN=SPBC26H8.11c PE=4 SV=1 - [YOUB_SCHPO]	28	1	5	5	12	1.96092e+07	175	19.5779	8.06006
P50521	Hexokinase-2 OS=Schizosaccharomyces pombe (strain 972 / ATCC 24843) GN=hxk2 PE=2 SV=1 - [HXK2_SCHPO]	27.69	1	11	11	22	1.94945e+07	455	50.8878	6.27783
O59838	Heat shock protein homolog pss1 OS=Schizosaccharomyces pombe (strain 972 / ATCC 24843) GN=pss1 PE=1 SV=2 - [HSP7F_SCHPO]	39.17	1	27	27	52	1.92859e+07	720	80.3255	5.07178
O14112	40S ribosomal protein S10-A OS=Schizosaccharomyces pombe (strain 972 / ATCC 24843) GN=rps10a PE=3 SV=1 - [RS10A_SCHPO]	44.44	1	2	6	9	1.91318e+07	144	16.2655	9.93506
O13614	40S ribosomal protein S10-B OS=Schizosaccharomyces pombe (strain 972 / ATCC 24843) GN=rps10b PE=3 SV=1 - [RS10B_SCHPO]	44.9	1	3	7	10	1.91318e+07	147	16.4326	9.93506
P13646	Keratin, type I cytoskeletal 13 OS=Homo sapiens GN=KRT13 PE=1 SV=4 - [K1C13_HUMAN]	14.19	9	1	7	8	1.90987e+07	458	49.5574	4.95752
O74503	Upstream activation factor subunit spp27 OS=Schizosaccharomyces pombe (strain 972 / ATCC 24843) GN=spp27 PE=1 SV=1 - [UAF30_SCHPO]	30.47	1	7	7	21	1.88602e+07	233	26.6349	8.74854
O74330	40S ribosomal protein S27 OS=Schizosaccharomyces pombe (strain 972 / ATCC 24843) GN=rps27 PE=3 SV=1 - [RS27_SCHPO]	27.71	1	2	2	7	1.86578e+07	83	9.16557	8.99756
Q09757	40S ribosomal protein S9-A OS=Schizosaccharomyces pombe (strain 972 / ATCC 24843) GN=rps9a PE=1 SV=2 - [RS9A_SCHPO]	37.7	7	1	9	11	1.80176e+07	191	22.1472	10.3745
O59675	40S ribosomal protein S9-B OS=Schizosaccharomyces pombe (strain 972 / ATCC 24843) GN=rps9b PE=1 SV=3 - [RS9B_SCHPO]	40.63	7	1	9	12	1.80176e+07	192	22.2312	10.3745
Q09127	60S ribosomal protein L10-A OS=Schizosaccharomyces pombe (strain 972 / ATCC 24843) GN=rpl10a PE=2 SV=2 - [RL10A_SCHPO]	23.08	2	8	8	9	1.80123e+07	221	25.3573	10.0522
Q9UTJ2	Phosphomannomutase OS=Schizosaccharomyces pombe (strain 972 / ATCC 24843) GN=pmm1 PE=2 SV=1 - [PMM_SCHPO]	41.63	2	9	9	24	1.79694e+07	257	29.2048	5.41455
P52822	60S ribosomal protein L5-A OS=Schizosaccharomyces pombe (strain 972 / ATCC 24843) GN=rpl5a PE=1 SV=2 - [RL5A_SCHPO]	25.85	2	7	7	13	1.78903e+07	294	33.4391	9.0708
O42700	Transaldolase OS=Schizosaccharomyces pombe (strain 972 / ATCC 24843) GN=tal1 PE=1 SV=2 - [TAL1_SCHPO]	36.02	1	9	9	17	1.77925e+07	322	35.2165	5.85889
P78825	Adenosine kinase OS=Schizosaccharomyces pombe (strain 972 / ATCC 24843) GN=ado1 PE=2 SV=2 - [ADK_SCHPO]	31.76	1	8	8	14	1.77877e+07	340	36.6854	5.38916
O94238	60S ribosomal protein L14 OS=Schizosaccharomyces pombe (strain 972 / ATCC 24843) GN=rpl14 PE=2 SV=1 - [RL14_SCHPO]	41.04	1	7	7	12	1.75952e+07	134	15.2004	10.3452
O13914	Alanine--tRNA ligase OS=Schizosaccharomyces pombe (strain 972 / ATCC 24843) GN=ala1 PE=1 SV=1 - [SYA_SCHPO]	18.87	19	17	17	35	1.75438e+07	959	107.309	5.88428
Q9Y7I8	Zuotin OS=Schizosaccharomyces pombe (strain 972 / ATCC 24843) GN=zuo1 PE=1 SV=2 - [ZUO1_SCHPO]	30.54	1	11	11	23	1.74841e+07	442	50.1786	8.26514
O42938	ATP-dependent 6-phosphofructokinase OS=Schizosaccharomyces pombe (strain 972 / ATCC 24843) GN=pfk1 PE=1 SV=1 - [PFKA_SCHPO]	29.19	4	20	20	46	1.72775e+07	942	102.491	6.18896
P09627	Plasma membrane ATPase 1 OS=Schizosaccharomyces pombe (strain 972 / ATCC 24843) GN=pma1 PE=1 SV=1 - [PMA1_SCHPO]	21.22	9	14	14	32	1.71111e+07	919	99.8204	5.18604
Q9UT56	40S ribosomal protein S26-A OS=Schizosaccharomyces pombe (strain 972 / ATCC 24843) GN=rps26a PE=3 SV=1 - [RS26A_SCHPO]	26.67	1	2	3	7	1.70794e+07	120	13.8675	11.2241
O74893	40S ribosomal protein S20 OS=Schizosaccharomyces pombe (strain 972 / ATCC 24843) GN=rps20 PE=1 SV=1 - [RS20_SCHPO]	18.64	6	2	2	5	1.69712e+07	118	13.5354	10.0522
P81605	Dermcidin OS=Homo sapiens GN=DCD PE=1 SV=2 - [DCD_HUMAN]	22.73	1	3	3	3	1.68158e+07	110	11.2768	6.53662
O74892	40S ribosomal protein S2 OS=Schizosaccharomyces pombe (strain 972 / ATCC 24843) GN=rps2 PE=1 SV=1 - [RS2_SCHPO]	31.23	3	8	8	13	1.66536e+07	253	27.6198	10.0815
O94715	40S ribosomal protein S15-A OS=Schizosaccharomyces pombe (strain 972 / ATCC 24843) GN=rps15a PE=3 SV=1 - [RS15A_SCHPO]	28.1	1	1	3	9	1.64335e+07	153	17.5085	10.3892
Q42598	Threonine synthase OS=Schizosaccharomyces pombe (strain 972 / ATCC 24843) GN=thrc PE=1 SV=1 - [THRC_SCHPO]	18.87	1	9	9	19	1.64099e+07	514	57.5963	5.59229
Q09689	Probable eukaryotic translation initiation factor 5 OS=Schizosaccharomyces pombe (strain 972 / ATCC 24843) GN=SPAC2F7.05c PE=3 SV=1 - [IF5_SCHPO]	24.81	1	9	9	21	1.63761e+07	395	44.9164	5.03369
Q9USI5	Heat shock protein sti1 homolog OS=Schizosaccharomyces pombe (strain 972 / ATCC 24843) GN=sti1 PE=3 SV=1 - [STI1_SCHPO]	38.07	1	20	20	40	1.62227e+07	591	65.5036	5.5415
P05767	60S ribosomal protein L39 OS=Schizosaccharomyces pombe (strain 972 / ATCC 24843) GN=rpl39 PE=3 SV=3 - [RL39_SCHPO]	19.61	1	1	1	4	1.62149e+07	51	6.3045	12.5425
Q09173	Protein phosphatase 2C homolog 3 OS=Schizosaccharomyces pombe (strain 972 / ATCC 24843) GN=ptc3 PE=3 SV=1 - [PP2C3_SCHPO]	17.87	1	8	8	12	1.60686e+07	414	44.8286	4.89404
P78946	60S ribosomal protein L26 OS=Schizosaccharomyces pombe (strain 972 / ATCC 24843) GN=rpl26 PE=3 SV=1 - [RL26_SCHPO]	47.62	1	7	7	10	1.57806e+07	126	14.3321	11.1655
Q9P7J6	40S ribosomal protein S17-B OS=Schizosaccharomyces pombe (strain 972 / ATCC 24843) GN=rps17b PE=1 SV=1 - [RS17B_SCHPO]	40.15	4	3	6	12	1.57121e+07	132	15.5244	10.1255
O14469	40S ribosomal protein S22 OS=Schizosaccharomyces pombe (strain 972 / ATCC 24843) GN=rps22a PE=2 SV=1 - [RS22_SCHPO]	24.62	1	3	3	5	1.56689e+07	130	14.751	10.272
P79071	60S ribosomal protein L6 OS=Schizosaccharomyces pombe (strain 972 / ATCC 24843) GN=rpl6 PE=1 SV=2 - [RL6_SCHPO]	9.23	1	2	2	5	1.56441e+07	195	21.2346	10.2573
P54874	Hydroxymethylglutaryl-CoA synthase OS=Schizosaccharomyces pombe (strain 972 / ATCC 24843) GN=hcs1 PE=1 SV=1 - [HMCS_SCHPO]	18.12	14	8	8	14	1.55376e+07	447	49.2079	7.38623
P24792	L-ascorbate oxidase OS=Cucurbita maxima GN=AAO PE=1 SV=2 - [ASO_CUCMA]	14.34	2	1	6	7	1.54997e+07	579	64.6265	6.56592
O42854	SH3 domain-containing protein C23A1.17 OS=Schizosaccharomyces pombe (strain 972 / ATCC 24843) GN=SPAC23A1.17 PE=1 SV=1 - [YFHH_SCHPO]	8.88	1	7	7	20	1.54903e+07	1611	170.423	5.80811
O14062	40S ribosomal protein S12-A OS=Schizosaccharomyces pombe (strain 972 / ATCC 24843) GN=rps12a PE=3 SV=1 - [RS12A_SCHPO]	6.21	2	1	1	2	1.541e+07	145	15.6058	4.55127
Q9GZZ8	Extracellular glycoprotein lacritin OS=Homo sapiens GN=LACRT PE=1 SV=1 - [LACRT_HUMAN]	7.97	1	1	1	2	1.53721e+07	138	14.2373	5.50342
Q09717	Ran-specific GTPase-activating protein 1 OS=Schizosaccharomyces pombe (strain 972 / ATCC 24843) GN=sbp1 PE=1 SV=1 - [RANG_SCHPO]	33.49	1	6	6	13	1.53251e+07	215	24.135	5.47803
O74484	Mannose-1-phosphate guanyltransferase OS=Schizosaccharomyces pombe (strain 972 / ATCC 24843) GN=mpg1 PE=2 SV=1 - [MPG1_SCHPO]	18.73	1	5	5	12	1.5229e+07	363	39.6939	6.45557
Q9P3T6	40S ribosomal protein S5-B OS=Schizosaccharomyces pombe (strain 972 / ATCC 24843) GN=rps5b PE=3 SV=1 - [RS5B_SCHPO]	28.08	3	6	6	9	1.51666e+07	203	22.343	9.84717
P79057	40S ribosomal protein S23 OS=Schizosaccharomyces pombe (strain 972 / ATCC 24843) GN=rps23a PE=1 SV=2 - [RS23_SCHPO]	28.67	3	4	4	6	1.51665e+07	143	15.6456	10.3159
O59865	40S ribosomal protein S24-B OS=Schizosaccharomyces pombe (strain 972 / ATCC 24843) GN=rps24b PE=2 SV=3 - [RS24B_SCHPO]	27.61	1	2	4	6	1.51192e+07	134	15.5294	10.9165
Q9Y7L8	40S ribosomal protein S0-A OS=Schizosaccharomyces pombe (strain 972 / ATCC 24843) GN=rps0a PE=1 SV=1 - [RSSA1_SCHPO]	19.86	31	4	6	11	1.50843e+07	292	31.7402	5.31299
P56286	Eukaryotic translation initiation factor 2 subunit alpha OS=Schizosaccharomyces pombe (strain 972 / ATCC 24843) GN=tif211 PE=1 SV=1 - [IF2A_SCHPO]	22.55	1	8	8	17	1.49439e+07	306	34.504	6.46826
O74329	40S ribosomal protein S29 OS=Schizosaccharomyces pombe (strain 972 / ATCC 24843) GN=rps29 PE=3 SV=3 - [RS29_SCHPO]	37.5	5	2	2	6	1.45426e+07	56	6.65343	10.6821
O13998	Obg-like ATPase 1 OS=Schizosaccharomyces pombe (strain 972 / ATCC 24843) GN=SPAC27E2.03c PE=1 SV=1 - [OLA1_SCHPO]	34.44	1	12	12	31	1.43901e+07	392	44.305	7.78174
O74718	Eukaryotic peptide chain release factor GTP-binding subunit OS=Schizosaccharomyces pombe (strain 972 / ATCC 24843) GN=sup35 PE=1 SV=2 - [ERF3_SCHPO]	21	1	11	11	26	1.4346e+07	662	72.511	8.42627
P78753	Probable asparagine synthetase [glutamine-hydrolyzing] OS=Schizosaccharomyces pombe (strain 972 / ATCC 24843) GN=asn1 PE=1 SV=3 - [ASNS_SCHPO]	34.83	4	16	16	35	1.42937e+07	557	63.2009	6.41748
Q9P772	GMP synthase [glutamine-hydrolyzing] OS=Schizosaccharomyces pombe (strain 972 / ATCC 24843) GN=gua1 PE=3 SV=1 - [GUAA_SCHPO]	23.93	2	11	11	26	1.42169e+07	539	60.0064	6.58057
P0ACZ6	Positive transcription regulator EvgA OS=Escherichia coli O157:H7 GN=evgA PE=3 SV=1 - [EVGA_ECO57]	5.39	1	1	1	1	1.39935e+07	204	22.6758	7.32764
O74928	Bifunctional purine biosynthesis protein ade10 OS=Schizosaccharomyces pombe (strain 972 / ATCC 24843) GN=ade10 PE=2 SV=1 - [PUR9_SCHPO]	44.27	36	18	18	39	1.39788e+07	585	64.0829	6.80029
Q11004	40 kDa peptidyl-prolyl cis-trans isomerase OS=Schizosaccharomyces pombe (strain 972 / ATCC 24843) GN=wis2 PE=2 SV=1 - [PPID_SCHPO]	37.64	9	13	13	25	1.38222e+07	356	40.1364	7.97217
O13907	Probable ATP-citrate synthase subunit 2 OS=Schizosaccharomyces pombe (strain 972 / ATCC 24843) GN=SPAC22A12.16 PE=1 SV=1 - [ACL2_SCHPO]	18.29	1	8	8	15	1.37153e+07	492	53.909	6.0874
P40847	Switch-activating protein 1 OS=Schizosaccharomyces pombe (strain 972 / ATCC 24843) GN=sap1 PE=1 SV=2 - [SAP1_SCHPO]	37.8	1	11	11	26	1.35637e+07	254	29.1087	7.88428
O60144	40S ribosomal protein S16 OS=Schizosaccharomyces pombe (strain 972 / ATCC 24843) GN=rps16a PE=2 SV=1 - [RS16_SCHPO]	14.29	1	2	2	3	1.33157e+07	140	15.3854	10.1255
Q09741	Spermidine synthase OS=Schizosaccharomyces pombe (strain 972 / ATCC 24843) GN=SPBC12C2.07c PE=3 SV=1 - [SPEE_SCHPO]	13.76	15	5	5	8	1.32217e+07	298	33.1288	5.79541
P78811	Probable UTP--glucose-1-phosphate uridylyltransferase OS=Schizosaccharomyces pombe (strain 972 / ATCC 24843) GN=fuy1 PE=1 SV=2 - [UGPA1_SCHPO]	19.17	1	7	7	17	1.31733e+07	506	56.3944	7.51807
A7ZSJ4	50S ribosomal protein L6 OS=Escherichia coli O139:H28 (strain E24377A / ETEC) GN=rplF PE=3 SV=1 - [RL6_ECO24]	19.21	10	3	3	4	1.31171e+07	177	18.8922	9.70068
P79016	40S ribosomal protein S19-B OS=Schizosaccharomyces pombe (strain 972 / ATCC 24843) GN=rps19b PE=3 SV=2 - [RS19B_SCHPO]	22.38	2	3	3	7	1.30826e+07	143	16.0523	9.62744
A7ZS65	Translation initiation factor IF-2 OS=Escherichia coli O139:H28 (strain E24377A / ETEC) GN=infB PE=3 SV=1 - [IF2_ECO24]	1.01	21	1	1	1	1.2998e+07	890	97.2903	6.07471
O13792	ATP-dependent RNA helicase uap56 OS=Schizosaccharomyces pombe (strain 972 / ATCC 24843) GN=uap56 PE=1 SV=3 - [SUB2_SCHPO]	11.75	1	4	5	9	1.28912e+07	434	49.2001	5.37646
Q10101	40S ribosomal protein S7 OS=Schizosaccharomyces pombe (strain 972 / ATCC 24843) GN=rps7 PE=1 SV=2 - [RS7_SCHPO]	37.44	1	6	6	12	1.28566e+07	195	21.9339	10.1401
O13370	ATP-dependent RNA helicase ded1 OS=Schizosaccharomyces pombe (strain 972 / ATCC 24843) GN=ded1 PE=1 SV=1 - [DED1_SCHPO]	32.7	96	14	15	36	1.2851e+07	636	69.7158	8.49951
O94436	Transcription initiation factor TFIID subunit 14 OS=Schizosaccharomyces pombe (strain 972 / ATCC 24843) GN=tfg3 PE=1 SV=1 - [TAF14_SCHPO]	26.56	1	5	5	7	1.27314e+07	241	27.621	5.68115
P05752	40S ribosomal protein S6-A OS=Schizosaccharomyces pombe (strain 972 / ATCC 24843) GN=rps6a PE=1 SV=2 - [RS6A_SCHPO]	24.69	2	5	5	12	1.26864e+07	239	27.4822	10.8286
O94650	Ubiquitin-like modifier hub1 OS=Schizosaccharomyces pombe (strain 972 / ATCC 24843) GN=hub1 PE=1 SV=1 - [HUB1_SCHPO]	15.07	1	1	1	2	1.26662e+07	73	8.42928	7.98682
Q9UQW6	Acetyl-CoA acetyltransferase OS=Schizosaccharomyces pombe (strain 972 / ATCC 24843) GN=erg10 PE=2 SV=1 - [THIL_SCHPO]	21.52	1	6	6	12	1.26392e+07	395	40.9721	6.78564
O74905	60S ribosomal protein L9-B OS=Schizosaccharomyces pombe (strain 972 / ATCC 24843) GN=rpl9b PE=3 SV=1 - [RL9B_SCHPO]	15.34	2	2	3	8	1.26127e+07	189	21.3685	9.5835
Q9P7F2	Copper amine oxidase 1 OS=Schizosaccharomyces pombe (strain 972 / ATCC 24843) GN=cao1 PE=1 SV=1 - [CAO1_SCHPO]	11.8	1	7	7	12	1.25577e+07	712	81.1892	6.56592
P23847	Periplasmic dipeptide transport protein OS=Escherichia coli (strain K12) GN=dppA PE=1 SV=1 - [DPPA_ECOLI]	9.35	1	5	5	5	1.254e+07	535	60.2553	6.65381
O14289	3-isopropylmalate dehydratase OS=Schizosaccharomyces pombe (strain 972 / ATCC 24843) GN=leu2 PE=1 SV=1 - [LEUC_SCHPO]	27.31	1	14	14	31	1.25303e+07	758	82.7306	6.12549
O13784	40S ribosomal protein S24-A OS=Schizosaccharomyces pombe (strain 972 / ATCC 24843) GN=rps24a PE=3 SV=3 - [RS24A_SCHPO]	27.61	1	2	4	6	1.24726e+07	134	15.4604	10.9312
P15252-cRAP;P15252	Rubber elongation factor protein (cRAP) OS=Hevea brasiliensis PE=1 SV=2 - [REF_HEVBR]	34.78	1	4	4	8	1.23743e+07	138	14.7127	5.18604
Q9UTA6	Uncharacterized hydrolase C25B8.12c OS=Schizosaccharomyces pombe (strain 972 / ATCC 24843) GN=SPAC25B8.12c PE=1 SV=1 - [YL8C_SCHPO]	26.07	1	5	5	9	1.23577e+07	303	33.8284	5.73193
Q09130	Eukaryotic translation initiation factor 2 subunit gamma OS=Schizosaccharomyces pombe (strain 972 / ATCC 24843) GN=tif213 PE=2 SV=1 - [IF2G_SCHPO]	17.04	1	6	6	11	1.23401e+07	446	48.7499	8.39697
Q01475	Small COPII coat GTPase sar1 OS=Schizosaccharomyces pombe (strain 972 / ATCC 24843) GN=sar1 PE=1 SV=1 - [SAR1_SCHPO]	6.84	1	1	1	2	12194052	190	21.266	6.18896
O74884	60S ribosomal protein L24-B OS=Schizosaccharomyces pombe (strain 972 / ATCC 24843) GN=rpl24b PE=1 SV=1 - [RL24B_SCHPO]	18.79	2	3	3	6	1.21041e+07	149	16.9014	11.6489
Q9P6K7	tRNA-aminoacylation cofactor arc1 OS=Schizosaccharomyces pombe (strain 972 / ATCC 24843) GN=SPAC30C2.04 PE=3 SV=1 - [ARC1_SCHPO]	19.56	1	7	7	17	1.19593e+07	450	50.5743	8.99756
O74504	UPF0590 protein C594.01 OS=Schizosaccharomyces pombe (strain 972 / ATCC 24843) GN=SPCC594.01 PE=1 SV=2 - [YJD1_SCHPO]	13.15	1	7	7	14	1.17845e+07	791	88.6943	7.23975
O59797	Putative nucleosome assembly protein C364.06 OS=Schizosaccharomyces pombe (strain 972 / ATCC 24843) GN=SPCC364.06 PE=1 SV=1 - [YCO6_SCHPO]	5.34	1	2	2	4	1.1422e+07	393	44.3205	4.61475
O42993	Peptidyl-prolyl cis-trans isomerase OS=Schizosaccharomyces pombe (strain 972 / ATCC 24843) GN=fkh1 PE=3 SV=1 - [FKBP_SCHPO]	37.5	1	3	3	6	1.138e+07	112	12.0352	8.11865
A1JKI9	Autonomous glycyl radical cofactor OS=Yersinia enterocolitica serotype O:8 / biotype 1B (strain NCTC 13174 / 8081) GN=grcA PE=3 SV=1 - [GRCA_YERE8]	18.11	33	2	2	2	1.12569e+07	127	14.4175	5.12256
P78795	Eukaryotic translation initiation factor 3 subunit G OS=Schizosaccharomyces pombe (strain 972 / ATCC 24843) GN=tif35 PE=1 SV=2 - [EIF3G_SCHPO]	20.92	1	5	5	8	1.12065e+07	282	31.475	9.14404
O13831	Tryptophan synthase OS=Schizosaccharomyces pombe (strain 972 / ATCC 24843) GN=trp2 PE=2 SV=1 - [TRP_SCHPO]	14.63	1	9	9	20	1.11505e+07	697	75.3886	6.63916
P36579	ADP-ribosylation factor 1 OS=Schizosaccharomyces pombe (strain 972 / ATCC 24843) GN=arf1 PE=2 SV=2 - [ARF1_SCHPO]	25	24	3	3	8	1.11061e+07	180	20.6056	6.20166
Q1K9C2	Sulfite reductase [NADPH] subunit beta OS=Schizosaccharomyces pombe (strain 972 / ATCC 24843) GN=sir1 PE=3 SV=1 - [MET5_SCHPO]	10.59	1	14	14	24	1.1092e+07	1473	163.743	5.50342
O59681	Uncharacterized protein C18E5.01 OS=Schizosaccharomyces pombe (strain 972 / ATCC 24843) GN=SPBC18E5.01 PE=3 SV=1 - [YBS1_SCHPO]	14.62	1	2	2	5	1.1083e+07	342	38.1961	6.1001
O14351	Uncharacterized oxidoreductase C30D10.05c OS=Schizosaccharomyces pombe (strain 972 / ATCC 24843) GN=SPBC30D10.05c PE=3 SV=1 - [YB45_SCHPO]	27.53	1	6	6	10	1.10318e+07	247	26.6281	8.35303
P59289	60S ribosomal protein L37-A OS=Schizosaccharomyces pombe (strain 972 / ATCC 24843) GN=rpl37a PE=1 SV=2 - [RL37A_SCHPO]	23.6	2	3	3	3	1.08158e+07	89	9.95405	11.4585
Q9URX6	60S ribosomal protein L31 OS=Schizosaccharomyces pombe (strain 972 / ATCC 24843) GN=rpl31 PE=3 SV=1 - [RL31_SCHPO]	39.82	1	5	5	6	1.08026e+07	113	13.2531	10.2427
Q9URT8	60S ribosomal protein L34-B OS=Schizosaccharomyces pombe (strain 972 / ATCC 24843) GN=rpl34b PE=1 SV=1 - [RL34B_SCHPO]	7.21	2	1	1	1	1.07554e+07	111	12.7921	11.3706
P0C8Z2	Outer membrane protein A (Fragment) OS=Escherichia fergusonii GN=ompA PE=3 SV=1 - [OMPA_ESCFE]	5.35	4	1	1	1	10747693	243	26.1283	5.32568
Q09755	Putative phospho-2-dehydro-3-deoxyheptonate aldolase OS=Schizosaccharomyces pombe (strain 972 / ATCC 24843) GN=SPAC24H6.10c PE=3 SV=1 - [AROF_SCHPO]	11.96	15	3	4	7	1.0721e+07	368	39.7353	6.80029
O13651	Isoleucine--tRNA ligase, cytoplasmic OS=Schizosaccharomyces pombe (strain 972 / ATCC 24843) GN=irs1 PE=3 SV=1 - [SYIC_SCHPO]	15.32	4	16	16	30	1.06615e+07	1064	122.838	6.31592
O59945	Fimbrin OS=Schizosaccharomyces pombe (strain 972 / ATCC 24843) GN=fim1 PE=1 SV=1 - [FIMB_SCHPO]	18.57	2	10	10	22	1.06179e+07	614	68.5747	5.74463
P10152	Angiogenin-1 OS=Bos taurus GN=ANG1 PE=1 SV=4 - [ANG1_BOVIN]	5.41	1	1	1	1	1.04887e+07	148	16.9585	8.85107
Q9P6I2	Cys-Gly metallodipeptidase dug1 OS=Schizosaccharomyces pombe (strain 972 / ATCC 24843) GN=dug1 PE=2 SV=2 - [DUG1_SCHPO]	4.2	1	2	2	3	1.03279e+07	476	52.8067	5.5542
O14339	60S ribosomal protein L17-A OS=Schizosaccharomyces pombe (strain 972 / ATCC 24843) GN=rpl17a PE=3 SV=1 - [RL17A_SCHPO]	18.72	1	1	4	9	1.02596e+07	187	20.8012	10.3599
O59794	60S ribosomal protein L17-B OS=Schizosaccharomyces pombe (strain 972 / ATCC 24843) GN=rpl17b PE=3 SV=1 - [RL17B_SCHPO]	18.72	1	1	4	9	1.02542e+07	187	20.8141	10.3306
P79063	Eukaryotic peptide chain release factor subunit 1 OS=Schizosaccharomyces pombe (strain 972 / ATCC 24843) GN=sup45 PE=1 SV=1 - [ERF1_SCHPO]	10.16	1	4	4	8	1.01888e+07	433	48.7724	5.23682
P0AFM7	Phage shock protein A OS=Escherichia coli O157:H7 GN=pspA PE=3 SV=2 - [PSPA_ECO57]	16.67	1	3	3	4	1.01194e+07	222	25.4772	5.49072
Q9P3W6	Uncharacterized protein C458.02c OS=Schizosaccharomyces pombe (strain 972 / ATCC 24843) GN=SPAC458.02c PE=1 SV=1 - [YLI2_SCHPO]	10.68	1	4	4	7	1.00404e+07	468	53.7032	8.98291
O14370	Branched-chain-amino-acid aminotransferase, mitochondrial OS=Schizosaccharomyces pombe (strain 972 / ATCC 24843) GN=eca39 PE=1 SV=3 - [BCA1_SCHPO]	10.77	1	3	3	5	1.00271e+07	427	47.8243	8.70459
P87216	Protein vip1 OS=Schizosaccharomyces pombe (strain 972 / ATCC 24843) GN=vip1 PE=1 SV=1 - [VIPI_SCHPO]	49.42	1	10	10	19	1.00206e+07	257	27.4428	5.70654
O14295	Pyridoxal reductase OS=Schizosaccharomyces pombe (strain 972 / ATCC 24843) GN=plr1 PE=1 SV=1 - [PLR1_SCHPO]	14.71	1	5	5	7	1.00018e+07	333	36.7911	7.21045
O94700	Multiprotein-bridging factor 1 OS=Schizosaccharomyces pombe (strain 972 / ATCC 24843) GN=mbf1 PE=3 SV=1 - [MBF1_SCHPO]	41.89	3	7	7	14	9.83064e+06	148	15.9695	10.4917
P36603	Ribonucleoside-diphosphate reductase small chain OS=Schizosaccharomyces pombe (strain 972 / ATCC 24843) GN=suc22 PE=3 SV=2 - [RIR2_SCHPO]	14.58	1	5	5	11	9.80752e+06	391	45.3766	4.95752
O13775	Probable glutamate--tRNA ligase, cytoplasmic OS=Schizosaccharomyces pombe (strain 972 / ATCC 24843) GN=gus1 PE=1 SV=1 - [SYEC_SCHPO]	8.38	4	6	6	12	9.74582e+06	716	80.6991	6.78564
O74538	60S ribosomal protein L27-B OS=Schizosaccharomyces pombe (strain 972 / ATCC 24843) GN=rpl27b PE=3 SV=1 - [RL27B_SCHPO]	16.91	1	1	2	4	9.59455e+06	136	15.2955	10.7261
P33075	Adenylate kinase OS=Schizosaccharomyces pombe (strain 972 / ATCC 24843) GN=adk1 PE=1 SV=1 - [KAD2_SCHPO]	27.27	14	6	6	11	9.57304e+06	220	24.3599	6.56592
O14018	Serine--tRNA ligase, cytoplasmic OS=Schizosaccharomyces pombe (strain 972 / ATCC 24843) GN=SPAC29A4.15 PE=3 SV=1 - [SYSC_SCHPO]	12.22	1	5	5	10	9.57287e+06	450	51.61	6.34131
P19117	Inorganic pyrophosphatase OS=Schizosaccharomyces pombe (strain 972 / ATCC 24843) GN=ppa1 PE=3 SV=2 - [IPYR_SCHPO]	28.72	4	8	8	12	9.51621e+06	289	32.4473	5.33838
Q10104	Serine hydroxymethyltransferase, mitochondrial OS=Schizosaccharomyces pombe (strain 972 / ATCC 24843) GN=shm2 PE=3 SV=2 - [GLYM_SCHPO]	4.51	15	1	2	4	9.39452e+06	488	53.9449	9.17334
Q09897	Chitin synthase regulatory factor 3 OS=Schizosaccharomyces pombe (strain 972 / ATCC 24843) GN=chr3 PE=1 SV=1 - [CHR3_SCHPO]	0.64	1	1	1	1	9.3822e+06	932	103.119	9.11475
P87228	Putative D-3-phosphoglycerate dehydrogenase OS=Schizosaccharomyces pombe (strain 972 / ATCC 24843) GN=SPCC364.07 PE=1 SV=1 - [SERA_SCHPO]	11.8	1	5	5	8	9.35928e+06	466	50.8513	6.53662
P13696	Phosphatidylethanolamine-binding protein 1 OS=Bos taurus GN=PEBP1 PE=1 SV=2 - [PEBP1_BOVIN]	4.28	5	1	1	1	9.33884e+06	187	20.9727	7.48877
Q09756	Hexokinase-1 OS=Schizosaccharomyces pombe (strain 972 / ATCC 24843) GN=hxk1 PE=2 SV=1 - [HXK1_SCHPO]	14.26	1	5	5	9	9.28734e+06	484	53.564	5.14795
P18869	3-isopropylmalate dehydrogenase OS=Schizosaccharomyces pombe (strain 972 / ATCC 24843) GN=leu1 PE=1 SV=1 - [LEU3_SCHPO]	24.53	1	8	8	15	9.27032e+06	371	39.7079	5.51611
O14230	Farnesyl pyrophosphate synthase OS=Schizosaccharomyces pombe (strain 972 / ATCC 24843) GN=fps1 PE=1 SV=1 - [FPPS_SCHPO]	28.53	1	8	8	17	9.26077e+06	347	39.4911	5.12256
O94567	Probable asparagine--tRNA ligase, cytoplasmic OS=Schizosaccharomyces pombe (strain 972 / ATCC 24843) GN=nrs1 PE=3 SV=1 - [SYNC_SCHPO]	9.51	3	5	5	8	9.22309e+06	568	63.8295	6.06201
P78780	Probable aspartate-semialdehyde dehydrogenase OS=Schizosaccharomyces pombe (strain 972 / ATCC 24843) GN=SPCC1827.06c PE=1 SV=2 - [DHAS_SCHPO]	22.41	1	7	7	12	9.19245e+06	357	38.5259	6.90283
P35679	60S ribosomal protein L4-A OS=Schizosaccharomyces pombe (strain 972 / ATCC 24843) GN=rpl4a PE=1 SV=2 - [RL4A_SCHPO]	14.33	8	5	5	9	9.17481e+06	363	39.7427	10.7847
P30821	P25 protein OS=Schizosaccharomyces pombe (strain 972 / ATCC 24843) GN=obr1 PE=1 SV=1 - [P25_SCHPO]	22.28	1	4	4	6	9.08858e+06	202	21.8849	6.80029
O14313	Putative peroxiredoxin pmp20 OS=Schizosaccharomyces pombe (strain 972 / ATCC 24843) GN=pmp20 PE=2 SV=2 - [PMP20_SCHPO]	34.62	1	4	4	7	9.08126e+06	156	16.6646	5.2876
Q9P7D7	Long-chain-fatty-acid--CoA ligase 2 OS=Schizosaccharomyces pombe (strain 972 / ATCC 24843) GN=lcf2 PE=3 SV=1 - [LCF2_SCHPO]	2.76	1	2	2	3	9.03901e+06	689	75.743	6.91748
P09322	Histone H4 OS=Schizosaccharomyces pombe (strain 972 / ATCC 24843) GN=hhf1 PE=1 SV=2 - [H4_SCHPO]	31.07	1	3	3	5	8.98918e+06	103	11.4165	11.356
P04913	Histone H2B-alpha OS=Schizosaccharomyces pombe (strain 972 / ATCC 24843) GN=htb1 PE=1 SV=3 - [H2B1_SCHPO]	31.75	112	4	4	6	8.98871e+06	126	13.8103	10.0669
O42980	NEDD8-specific protease 1 OS=Schizosaccharomyces pombe (strain 972 / ATCC 24843) GN=nep1 PE=1 SV=2 - [NEP1_SCHPO]	9.29	1	3	3	10	8.89698e+06	420	47.2281	6.16357
P87058	La protein homolog OS=Schizosaccharomyces pombe (strain 972 / ATCC 24843) GN=sla1 PE=1 SV=1 - [LAH1_SCHPO]	21.14	1	5	5	10	8.85153e+06	298	34.5945	6.69775
P06702	Protein S100-A9 OS=Homo sapiens GN=S100A9 PE=1 SV=1 - [S10A9_HUMAN]	11.4	1	1	1	1	8.78953e+06	114	13.2335	6.12549
O13351	Ubiquitin-like protein pmt3/smt3 OS=Schizosaccharomyces pombe (strain 972 / ATCC 24843) GN=pmt3 PE=1 SV=2 - [PMT3_SCHPO]	37.61	1	3	3	5	8.74608e+06	117	12.9263	4.97021
O14369	Probable RNA-binding protein sce3 OS=Schizosaccharomyces pombe (strain 972 / ATCC 24843) GN=sce3 PE=1 SV=1 - [SCE3_SCHPO]	25	1	6	6	16	8.74034e+06	388	42.4882	6.02393
O74191	FK506-binding protein 39 kDa OS=Schizosaccharomyces pombe (strain 972 / ATCC 24843) GN=fkbp39 PE=1 SV=1 - [FKBP4_SCHPO]	16.9	1	6	6	9	8.5655e+06	361	39.2777	4.75439
O59727	Protein PBDC1 homolog OS=Schizosaccharomyces pombe (strain 972 / ATCC 24843) GN=SPBC3E7.07c PE=3 SV=1 - [YHX7_SCHPO]	7.48	1	1	1	4	8.5017e+06	147	17.3937	4.97021
P87144	Threonine--tRNA ligase, cytoplasmic OS=Schizosaccharomyces pombe (strain 972 / ATCC 24843) GN=ths1 PE=3 SV=1 - [SYTC_SCHPO]	9.67	1	6	6	11	8.48249e+06	703	80.0873	7.25439
Q10475	Eukaryotic translation initiation factor 4 gamma OS=Schizosaccharomyces pombe (strain 972 / ATCC 24843) GN=tif471 PE=1 SV=1 - [IF4G_SCHPO]	14.9	1	14	14	33	8.40354e+06	1403	153.942	9.23193
Q02088	Tropomyosin OS=Schizosaccharomyces pombe (strain 972 / ATCC 24843) GN=cdc8 PE=3 SV=1 - [TPM_SCHPO]	39.13	1	5	5	12	8.39081e+06	161	18.9526	4.66553
Q9SRW9	Cellulose synthase-like protein D5 OS=Arabidopsis thaliana GN=CSLD5 PE=2 SV=1 - [CSLD5_ARATH]	1.19	1	1	1	1	8.38543e+06	1181	132.502	7.78174
Q09914	GTP-binding protein rho1 OS=Schizosaccharomyces pombe (strain 972 / ATCC 24843) GN=rho1 PE=2 SV=1 - [RHO1_SCHPO]	11.88	1	2	2	5	8.34235e+06	202	22.5087	6.97607
P36627	Cellular nucleic acid-binding protein homolog OS=Schizosaccharomyces pombe (strain 972 / ATCC 24843) GN=byr3 PE=3 SV=1 - [BYR3_SCHPO]	10.06	1	1	1	2	8333285	179	19.3295	7.95752
O42870	Phenylalanine--tRNA ligase alpha subunit OS=Schizosaccharomyces pombe (strain 972 / ATCC 24843) GN=frs2 PE=3 SV=3 - [SYFA_SCHPO]	11.82	1	5	5	10	8.26555e+06	499	56.2308	7.13721
Q09912	Protein psi1 OS=Schizosaccharomyces pombe (strain 972 / ATCC 24843) GN=psi1 PE=2 SV=2 - [PSI1_SCHPO]	2.9	1	1	1	2	8.26199e+06	379	40.2341	8.6167
O74919	RNA-binding protein rnc1 OS=Schizosaccharomyces pombe (strain 972 / ATCC 24843) GN=rnc1 PE=1 SV=1 - [RNC1_SCHPO]	17.84	1	6	6	10	8.17562e+06	398	43.3502	7.51807
P78929	Cofilin OS=Schizosaccharomyces pombe (strain 972 / ATCC 24843) GN=cof1 PE=1 SV=1 - [COFI_SCHPO]	15.33	1	2	2	3	8.17497e+06	137	15.61	5.71924
O59810	Vigilin 1 OS=Schizosaccharomyces pombe (strain 972 / ATCC 24843) GN=vgl1 PE=1 SV=2 - [VGL1_SCHPO]	11.7	1	12	12	25	8.10646e+06	1291	142.525	6.72705
O74960	Probable sphingolipid long chain base-responsive protein pil1 OS=Schizosaccharomyces pombe (strain 972 / ATCC 24843) GN=pil1 PE=1 SV=1 - [PIL1_SCHPO]	18.52	1	6	6	11	8.08322e+06	351	39.7807	5.41455
O14388	60S ribosomal protein L27-A OS=Schizosaccharomyces pombe (strain 972 / ATCC 24843) GN=rpl27a PE=2 SV=2 - [RL27A_SCHPO]	30.88	2	4	5	9	8.03572e+06	136	15.3796	10.8433
Q6KZ89	Tritrans,polycis-undecaprenyl-diphosphate synthase (geranylgeranyl-diphosphate specific) OS=Picrophilus torridus (strain ATCC 700027 / DSM 9790 / JCM 10055 / NBRC 100828) GN=uppS PE=3 SV=1 - [UPPS_PICTO]	3.14	1	1	1	1	7.89133e+06	255	29.7845	8.1626
O14027	Probable pyridoxine biosynthesis PDX1-like protein OS=Schizosaccharomyces pombe (strain 972 / ATCC 24843) GN=snz1 PE=1 SV=1 - [PDX1_SCHPO]	25.34	16	6	6	14	7.87861e+06	296	31.3832	6.26514
P56329	Probable eukaryotic translation initiation factor 2 subunit beta OS=Schizosaccharomyces pombe (strain 972 / ATCC 24843) GN=tif212 PE=1 SV=2 - [IF2B_SCHPO]	30.84	1	9	9	18	7.85435e+06	321	35.9382	8.27979
P61626-cRAP;P61626	Lysozyme C (cRAP) OS=Homo sapiens GN=LYZ PE=1 SV=1 - [LYSC_HUMAN]	18.24	11	3	3	4	7.79212e+06	148	16.5263	9.15869
P55877	Eukaryotic translation initiation factor 1A OS=Schizosaccharomyces pombe (strain 972 / ATCC 24843) GN=tif11 PE=2 SV=2 - [IF1A_SCHPO]	7.25	1	1	1	2	7.63693e+06	138	15.668	5.75732
Q9P782	Uncharacterized protein C1711.08 OS=Schizosaccharomyces pombe (strain 972 / ATCC 24843) GN=SPBC1711.08 PE=2 SV=1 - [YNY8_SCHPO]	4.46	1	1	1	4	7.54715e+06	336	37.3966	5.69385
O74985	N-terminal acetyltransferase A complex subunit nat1 OS=Schizosaccharomyces pombe (strain 972 / ATCC 24843) GN=nat1 PE=1 SV=1 - [NAT1_SCHPO]	16.05	4	14	14	25	7.49308e+06	729	83.626	6.90283
P78814	Pre-mRNA-splicing factor srp2 OS=Schizosaccharomyces pombe (strain 972 / ATCC 24843) GN=srp2 PE=1 SV=2 - [SRP2_SCHPO]	18.08	1	5	5	8	7.48339e+06	365	42.5405	6.99072
P53694	Reticulon-like protein 1 OS=Schizosaccharomyces pombe (strain 972 / ATCC 24843) GN=rtn1 PE=1 SV=1 - [RTN1_SCHPO]	6.82	1	3	3	6	7.46444e+06	308	33.6381	7.47412
Q92051	Carbonic anhydrase OS=Danio rerio GN=cahz PE=1 SV=2 - [CAHZ_DANRE]	3.46	1	1	1	1	7456720	260	28.6595	7.59131
P36602	Ribonucleoside-diphosphate reductase large chain OS=Schizosaccharomyces pombe (strain 972 / ATCC 24843) GN=cdc22 PE=1 SV=2 - [RIR1_SCHPO]	9.62	6	6	6	13	7.44174e+06	811	91.9402	6.50732
P50519	Heat shock protein hsp9 OS=Schizosaccharomyces pombe (strain 972 / ATCC 24843) GN=hsp9 PE=2 SV=1 - [HSP9_SCHPO]	42.65	1	3	3	6	7.41318e+06	68	7.49861	5.47803
Q86YZ3	Hornerin OS=Homo sapiens GN=HRNR PE=1 SV=2 - [HORN_HUMAN]	9.54	1	7	7	11	7.28269e+06	2850	282.228	10.0376
Q10494	Uncharacterized oxidoreductase C26F1.07 OS=Schizosaccharomyces pombe (strain 972 / ATCC 24843) GN=SPAC26F1.07 PE=3 SV=1 - [YDG7_SCHPO]	13.4	1	4	4	9	7.21938e+06	321	36.1698	8.04541
Q9P6K9	Deoxyhypusine hydroxylase OS=Schizosaccharomyces pombe (strain 972 / ATCC 24843) GN=lia1 PE=3 SV=1 - [DOHH_SCHPO]	21.07	1	5	5	9	7.18452e+06	318	35.6662	4.95752
O13918	Zinc homeostasis factor 1 OS=Schizosaccharomyces pombe (strain 972 / ATCC 24843) GN=zhf1 PE=2 SV=3 - [ZHF1_SCHPO]	2.58	1	1	1	2	7.16359e+06	387	42.9139	5.70654
Q10066	Arginase OS=Schizosaccharomyces pombe (strain 972 / ATCC 24843) GN=aru1 PE=3 SV=1 - [ARGI2_SCHPO]	13	2	4	4	7	7.10781e+06	323	35.681	5.65576
O60064	Probable mannose-1-phosphate guanyltransferase OS=Schizosaccharomyces pombe (strain 972 / ATCC 24843) GN=SPBC13G1.02 PE=3 SV=1 - [YBB2_SCHPO]	15.22	1	5	5	10	7.05427e+06	414	46.0667	7.21045
P0A2S0	Leucine-responsive regulatory protein OS=Salmonella typhimurium (strain LT2 / SGSC1412 / ATCC 700720) GN=lrp PE=3 SV=2 - [LRP_SALTY]	4.88	5	1	1	1	7.03342e+06	164	18.845	8.77783
P00762	Anionic trypsin-1 OS=Rattus norvegicus GN=Prss1 PE=1 SV=1 - [TRY1_RAT]	16.26	1	1	1	1	6.98875e+06	246	25.9427	4.89404
Q10490	Putative leucine--tRNA ligase, cytoplasmic OS=Schizosaccharomyces pombe (strain 972 / ATCC 24843) GN=lrs1 PE=1 SV=1 - [SYLC_SCHPO]	10.35	1	11	11	20	6.92764e+06	1111	126.371	7.26904
A7ZQ46	50S ribosomal protein L19 OS=Escherichia coli O139:H28 (strain E24377A / ETEC) GN=rplS PE=3 SV=1 - [RL19_ECO24]	13.04	2	1	1	1	6.91501e+06	115	13.1252	10.6235
P04745-cRAP;P04745	Alpha-amylase 1 (cRAP) OS=Homo sapiens GN=AMY1A PE=1 SV=2 - [AMY1_HUMAN]	3.13	3	1	1	2	6888124	511	57.7309	6.93213
B6YQS8	Elongation factor Ts OS=Azobacteroides pseudotrichonymphae genomovar. CFP2 GN=tsf PE=3 SV=1 - [EFTS_AZOPC]	4.74	1	1	1	1	6.86131e+06	274	30.8672	8.07471
O59771	Uridylate kinase OS=Schizosaccharomyces pombe (strain 972 / ATCC 24843) GN=SPCC1795.05c PE=3 SV=1 - [KCY_SCHPO]	19.9	3	3	3	4	6808924	191	21.702	7.66455
O14368	Heat shock protein 16 OS=Schizosaccharomyces pombe (strain 972 / ATCC 24843) GN=hsp16 PE=1 SV=1 - [HSP16_SCHPO]	30.77	1	4	4	8	6722420	143	15.9582	5.99854
O13940	Probable low-specificity L-threonine aldolase OS=Schizosaccharomyces pombe (strain 972 / ATCC 24843) GN=gly1 PE=3 SV=1 - [GLY1_SCHPO]	5.05	1	2	2	4	6.70996e+06	376	41.2922	6.88818
O74983	Ubiquitin-conjugating enzyme spm2 OS=Schizosaccharomyces pombe (strain 972 / ATCC 24843) GN=spm2 PE=1 SV=1 - [MMS2_SCHPO]	22.3	1	3	3	5	6.69498e+06	139	15.5448	6.68311
O94311	UPF0743 protein C215.06c OS=Schizosaccharomyces pombe (strain 972 / ATCC 24843) GN=SPBC215.06c PE=1 SV=2 - [YH56_SCHPO]	9.44	1	1	1	2	6.69242e+06	180	20.5194	9.0708
P57870	Chaperone protein DnaK OS=Pasteurella multocida (strain Pm70) GN=dnaK PE=3 SV=1 - [DNAK_PASMU]	2.68	35	2	2	2	6.68511e+06	634	68.3893	4.94482
P28758	Superoxide dismutase [Cu-Zn] OS=Schizosaccharomyces pombe (strain 972 / ATCC 24843) GN=sod1 PE=2 SV=1 - [SODC_SCHPO]	19.48	1	2	2	6	6.66179e+06	154	15.903	6.26514
Q09330	mRNA export protein mlo3 OS=Schizosaccharomyces pombe (strain 972 / ATCC 24843) GN=mlo3 PE=1 SV=1 - [MLO3_SCHPO]	14.57	1	2	2	4	6657207	199	21.7776	10.2134
Q9P6K0	Uncharacterized HTH La-type RNA-binding protein C1527.03 OS=Schizosaccharomyces pombe (strain 972 / ATCC 24843) GN=SPAC1527.03 PE=1 SV=1 - [YLA3_SCHPO]	19.79	1	8	8	16	6.6506e+06	475	53.2004	9.0415
O13724	Zinc finger protein zpr1 OS=Schizosaccharomyces pombe (strain 972 / ATCC 24843) GN=zpr1 PE=3 SV=1 - [ZPR1_SCHPO]	10.68	1	4	4	8	6.64594e+06	459	51.3443	4.79248
O94586	Hit family protein 1 OS=Schizosaccharomyces pombe (strain 972 / ATCC 24843) GN=hnt1 PE=3 SV=1 - [HNT1_SCHPO]	6.77	1	1	1	2	6.61031e+06	133	14.5706	6.85889
P52808	60S ribosomal protein L30-1 OS=Schizosaccharomyces pombe (strain 972 / ATCC 24843) GN=rpl30a PE=3 SV=2 - [RL30A_SCHPO]	10.09	7	1	1	2	6.5892e+06	109	11.5842	9.67139
O43003	Protein mmf1, mitochondrial OS=Schizosaccharomyces pombe (strain 972 / ATCC 24843) GN=mmf1 PE=3 SV=1 - [MMF1_SCHPO]	20.37	1	3	3	6	6.58566e+06	162	17.5323	9.31982
Q9P785	LisH domain-containing protein C1711.05 OS=Schizosaccharomyces pombe (strain 972 / ATCC 24843) GN=SPBC1711.05 PE=3 SV=1 - [YNY5_SCHPO]	11.09	1	4	4	7	6.53354e+06	451	47.4004	4.37354
O14179	Ribosome maturation protein sdo1 OS=Schizosaccharomyces pombe (strain 972 / ATCC 24843) GN=sdo1 PE=3 SV=1 - [SDO1_SCHPO]	4.07	1	1	1	1	6.46605e+06	246	28.0577	8.57275
P79083	Eukaryotic translation initiation factor 3 subunit I OS=Schizosaccharomyces pombe (strain 972 / ATCC 24843) GN=sum1 PE=1 SV=1 - [EIF3I_SCHPO]	19.51	1	5	5	9	6.46311e+06	328	36.7883	6.1001
A3N317	50S ribosomal protein L1 OS=Actinobacillus pleuropneumoniae serotype 5b (strain L20) GN=rplA PE=3 SV=1 - [RL1_ACTP2]	6.11	44	1	1	1	6361770	229	23.9319	9.74463
Q9UQX0	Superoxide dismutase [Mn], mitochondrial OS=Schizosaccharomyces pombe (strain 972 / ATCC 24843) GN=sod2 PE=1 SV=1 - [SODM_SCHPO]	11.93	1	2	2	3	6.3448e+06	218	24.3316	9.12939
P0A9M8	Phosphate acetyltransferase OS=Escherichia coli (strain K12) GN=pta PE=1 SV=2 - [PTA_ECOLI]	1.96	1	1	1	1	6.30718e+06	714	77.1239	5.41455
Q9UUF2	Probable methionine--tRNA ligase, cytoplasmic OS=Schizosaccharomyces pombe (strain 972 / ATCC 24843) GN=rar1 PE=3 SV=1 - [SYMC_SCHPO]	10.36	1	8	8	15	6.2382e+06	782	88.8247	6.72705
A7ZTU4	ATP synthase subunit beta OS=Escherichia coli O139:H28 (strain E24377A / ETEC) GN=atpD PE=3 SV=1 - [ATPB_ECO24]	2.83	1	1	1	1	6.14651e+06	460	50.2938	5.0083
O74413	Chorismate synthase OS=Schizosaccharomyces pombe (strain 972 / ATCC 24843) GN=SPCC1223.14 PE=3 SV=2 - [AROC_SCHPO]	7.34	1	3	3	4	6.12896e+06	395	42.2982	6.97607
Q9USJ7	Negative regulator of ofd1 OS=Schizosaccharomyces pombe (strain 972 / ATCC 24843) GN=nro1 PE=1 SV=1 - [ETT1_SCHPO]	3.05	1	1	1	2	6.08219e+06	393	44.4221	4.48779
P04910	Histone H2A-beta OS=Schizosaccharomyces pombe (strain 972 / ATCC 24843) GN=hta2 PE=1 SV=2 - [H2A2_SCHPO]	12.21	15	2	2	3	6.01754e+06	131	13.7676	10.521
O43011	Histidine--tRNA ligase, mitochondrial OS=Schizosaccharomyces pombe (strain 972 / ATCC 24843) GN=hts1 PE=1 SV=2 - [SYH_SCHPO]	9.59	1	5	5	9	5.93222e+06	563	63.2649	8.08936
P05219	Tubulin beta chain OS=Schizosaccharomyces pombe (strain 972 / ATCC 24843) GN=nda3 PE=1 SV=2 - [TBB_SCHPO]	4.91	1	2	2	4	5897585	448	49.44	4.85596
O94609	Ubiquitin-activating enzyme E1 1 OS=Schizosaccharomyces pombe (strain 972 / ATCC 24843) GN=ptr3 PE=1 SV=1 - [UBA1_SCHPO]	3.66	1	3	3	6	5.8339e+06	1012	112.877	5.23682
Q9C1W3	Probable squalene monooxygenase OS=Schizosaccharomyces pombe (strain 972 / ATCC 24843) GN=erg1 PE=3 SV=1 - [ERG1_SCHPO]	14	1	5	5	7	5.82615e+06	457	50.3062	8.36768
O59827	Glutathione S-transferase 2 OS=Schizosaccharomyces pombe (strain 972 / ATCC 24843) GN=gst2 PE=2 SV=1 - [GST2_SCHPO]	11.3	1	3	3	4	5.82597e+06	230	26.8267	6.43018
Q9UTM3	26S proteasome regulatory subunit rpn5 OS=Schizosaccharomyces pombe (strain 972 / ATCC 24843) GN=rpn5a PE=1 SV=1 - [RPN5_SCHPO]	2.71	1	1	1	2	5.82103e+06	443	51.5859	6.48096
Q10425	Eukaryotic translation initiation factor 3 subunit B OS=Schizosaccharomyces pombe (strain 972 / ATCC 24843) GN=SPAC25G10.08 PE=1 SV=1 - [EIF3B_SCHPO]	9.93	1	9	9	14	5.77354e+06	725	83.9826	5.49072
O94671	Probable homoserine dehydrogenase OS=Schizosaccharomyces pombe (strain 972 / ATCC 24843) GN=SPBC776.03 PE=1 SV=1 - [DHOM_SCHPO]	5.59	1	2	2	4	5.76213e+06	376	40.0127	6.44287
P61894	Malate dehydrogenase (Fragment) OS=Klebsiella oxytoca GN=mdh PE=3 SV=1 - [MDH_KLEOX]	16.59	81	3	3	3	5.5933e+06	223	22.841	5.64307
O60155	Putative proline--tRNA ligase C19C7.06 OS=Schizosaccharomyces pombe (strain 972 / ATCC 24843) GN=prs1 PE=3 SV=1 - [PRS1_SCHPO]	14.25	1	8	8	16	5.58224e+06	716	78.8255	6.771
P78937	Sulfate adenylyltransferase OS=Schizosaccharomyces pombe (strain 972 / ATCC 24843) GN=sua1 PE=1 SV=2 - [MET3_SCHPO]	9.59	9	5	5	9	5.57223e+06	490	54.7205	7.12256
O74172	40S ribosomal protein S25-B OS=Schizosaccharomyces pombe (strain 972 / ATCC 24843) GN=rps25b PE=3 SV=1 - [RS25B_SCHPO]	29.55	2	3	3	6	5.57172e+06	88	9.81346	10.3745
Q9Y7Y8	Probable glutamine--tRNA ligase OS=Schizosaccharomyces pombe (strain 972 / ATCC 24843) GN=qrs1 PE=3 SV=1 - [SYQ_SCHPO]	9.99	1	7	7	11	5.52876e+06	811	92.0152	7.75244
O94497	Uncharacterized serine-rich protein C18E5.07 OS=Schizosaccharomyces pombe (strain 972 / ATCC 24843) GN=SPBC18E5.07 PE=1 SV=1 - [YBS7_SCHPO]	4.72	1	2	2	4	5.52537e+06	615	65.2902	4.91943
P78870	Probable S-(hydroxymethyl)glutathione dehydrogenase 1 OS=Schizosaccharomyces pombe (strain 972 / ATCC 24843) GN=SPBC1539.07c PE=2 SV=2 - [FADH1_SCHPO]	5.56	1	2	2	3	5.51425e+06	378	40.4182	6.7124
O60119	Vesicle-associated membrane protein-associated protein C16G5.05c OS=Schizosaccharomyces pombe (strain 972 / ATCC 24843) GN=SPBC16G5.05c PE=1 SV=1 - [YH75_SCHPO]	5.22	1	2	2	3	5.51024e+06	383	41.2094	4.99561
O74781	Probable arginine--tRNA ligase, cytoplasmic OS=Schizosaccharomyces pombe (strain 972 / ATCC 24843) GN=mrs1 PE=2 SV=1 - [SYRC_SCHPO]	10.19	1	6	6	11	5.48143e+06	618	70.6454	6.66846
P46172	30S ribosomal protein S3 (Fragment) OS=Buchnera aphidicola subsp. Acyrthosiphon kondoi GN=rpsC PE=3 SV=1 - [RS3_BUCAK]	9.76	196	2	2	2	5.47416e+06	205	22.7184	10.1401
O13810	Probable glutamate 5-kinase OS=Schizosaccharomyces pombe (strain 972 / ATCC 24843) GN=SPAC17H9.13c PE=3 SV=1 - [PROB_SCHPO]	10.7	1	3	3	5	5.47294e+06	402	43.907	8.25049
Q9HGP5	F-actin-capping protein subunit beta OS=Schizosaccharomyces pombe (strain 972 / ATCC 24843) GN=acp2 PE=1 SV=1 - [CAPZB_SCHPO]	23.88	2	4	4	7	5.46736e+06	268	29.8269	4.69092
O13797	Small glutamine-rich tetratricopeptide repeat-containing protein 2 OS=Schizosaccharomyces pombe (strain 972 / ATCC 24843) GN=sgt2 PE=3 SV=1 - [SGT2_SCHPO]	19.24	1	4	4	8	5.43998e+06	317	33.9806	5.0083
O74341	T-complex protein 1 subunit gamma OS=Schizosaccharomyces pombe (strain 972 / ATCC 24843) GN=cct3 PE=1 SV=1 - [TCPG_SCHPO]	7.2	1	3	3	5	5412405	528	58.4435	7.25439
O43010	Glycylpeptide N-tetradecanoyltransferase OS=Schizosaccharomyces pombe (strain 972 / ATCC 24843) GN=nmt1 PE=1 SV=1 - [NMT_SCHPO]	3	1	1	1	2	5.38882e+06	466	53.6624	6.99072
P04688	Tubulin alpha-1 chain OS=Schizosaccharomyces pombe (strain 972 / ATCC 24843) GN=nda2 PE=3 SV=2 - [TBA1_SCHPO]	3.96	11	1	2	4	5.35964e+06	455	51.1196	5.08447
Q9P7B4	Uncharacterized oxidoreductase C521.03 OS=Schizosaccharomyces pombe (strain 972 / ATCC 24843) GN=SPAC521.03 PE=1 SV=1 - [YI13_SCHPO]	18.53	1	4	4	6	5.34853e+06	259	28.1309	6.37939
A7MKJ6	Elongation factor G OS=Cronobacter sakazakii (strain ATCC BAA-894) GN=fusA PE=3 SV=1 - [EFG_CROS8]	2.7	9	1	1	1	5.34015e+06	704	77.6316	5.37646
P50999	T-complex protein 1 subunit delta OS=Schizosaccharomyces pombe (strain 972 / ATCC 24843) GN=cct4 PE=2 SV=2 - [TCPD_SCHPO]	4.17	1	2	2	3	5.29921e+06	527	56.9326	7.63525
P46595	Ubiquitin-conjugating enzyme E2 4 OS=Schizosaccharomyces pombe (strain 972 / ATCC 24843) GN=ubc4 PE=1 SV=1 - [UBC4_SCHPO]	15.65	8	3	3	5	5.25843e+06	147	16.4653	6.91748
P79060	Protein translation factor sui1 OS=Schizosaccharomyces pombe (strain 972 / ATCC 24843) GN=sui1 PE=3 SV=3 - [SUI1_SCHPO]	13.76	1	1	1	2	5.22484e+06	109	12.4265	8.77783
P35551	rRNA 2'-O-methyltransferase fibrillarin OS=Schizosaccharomyces pombe (strain 972 / ATCC 24843) GN=fib1 PE=1 SV=1 - [FBRL_SCHPO]	14.75	4	4	4	8	5.20545e+06	305	32.0208	10.1694
P78773	Probable acetyl-coenzyme A synthetase OS=Schizosaccharomyces pombe (strain 972 / ATCC 24843) GN=SPCC191.02c PE=1 SV=2 - [ACSA_SCHPO]	4.68	1	3	3	6	5.19243e+06	662	72.9893	6.80029
O74407	Aspartate--tRNA ligase, cytoplasmic OS=Schizosaccharomyces pombe (strain 972 / ATCC 24843) GN=dps1 PE=1 SV=1 - [SYDC_SCHPO]	9.66	1	5	5	10	5.18804e+06	580	66.629	6.32861
Q9P544	Probable mitochondrial outer membrane protein porin OS=Schizosaccharomyces pombe (strain 972 / ATCC 24843) GN=SPAC1635.01 PE=3 SV=1 - [VDAC_SCHPO]	9.22	1	2	2	3	5.16165e+06	282	29.6352	7.6499
P08094	60S acidic ribosomal protein P2-alpha OS=Schizosaccharomyces pombe (strain 972 / ATCC 24843) GN=rpp201 PE=1 SV=1 - [RLA2_SCHPO]	48.18	1	2	2	4	5.1384e+06	110	11.1514	4.04346
Q10081	UPF0039 protein C11D3.02c OS=Schizosaccharomyces pombe (strain 972 / ATCC 24843) GN=SPAC11D3.02c PE=3 SV=1 - [YAO2_SCHPO]	5.33	1	1	1	1	5.13643e+06	150	17.4029	6.56592
Q09181	Putative ATP-dependent RNA helicase ste13 OS=Schizosaccharomyces pombe (strain 972 / ATCC 24843) GN=ste13 PE=3 SV=1 - [DHH1_SCHPO]	9.28	17	5	5	9	5.01243e+06	485	54.7603	9.12939
O14055	Tyrosine--tRNA ligase, cytoplasmic OS=Schizosaccharomyces pombe (strain 972 / ATCC 24843) GN=tys1 PE=3 SV=1 - [SYYC_SCHPO]	8.23	1	4	4	10	4.93338e+06	401	44.5472	7.82568
O00091	Glucose-6-phosphate 1-dehydrogenase OS=Schizosaccharomyces pombe (strain 972 / ATCC 24843) GN=zwf1 PE=3 SV=2 - [G6PD_SCHPO]	8	1	4	4	7	4.88663e+06	500	57.1682	6.17627
O14192	Aromatic amino acid aminotransferase C56E4.03 OS=Schizosaccharomyces pombe (strain 972 / ATCC 24843) GN=SPAC56E4.03 PE=3 SV=1 - [AATR1_SCHPO]	2.74	1	1	1	4	4.87892e+06	474	53.1328	6.21436
O14165	Uncharacterized protein C4C5.01 OS=Schizosaccharomyces pombe (strain 972 / ATCC 24843) GN=SPAC4C5.01 PE=3 SV=2 - [YDX1_SCHPO]	5.62	1	1	1	2	4.84108e+06	249	27.3651	8.49951
O14069	Probable 60S ribosomal protein L28e OS=Schizosaccharomyces pombe (strain 972 / ATCC 24843) GN=rpl28e PE=1 SV=1 - [RL28E_SCHPO]	35.82	1	5	5	7	4.83166e+06	134	14.746	11.2241
O14228	Probable phosphoribosylformylglycinamidine synthase OS=Schizosaccharomyces pombe (strain 972 / ATCC 24843) GN=ade3 PE=3 SV=1 - [PUR4_SCHPO]	2.8	2	2	2	4	4.82494e+06	1323	144.774	5.69385
Q9USU7	HMG box-containing protein C28F2.11 OS=Schizosaccharomyces pombe (strain 972 / ATCC 24843) GN=SPBC28F2.11 PE=1 SV=1 - [YHHB_SCHPO]	23.87	1	5	5	8	4.80093e+06	310	33.8703	9.31982
P04689	Tubulin alpha-2 chain OS=Schizosaccharomyces pombe (strain 972 / ATCC 24843) GN=tub1 PE=1 SV=2 - [TBA2_SCHPO]	7.13	11	2	3	6	4.78529e+06	449	50.5035	5.0083
O75556	Mammaglobin-B OS=Homo sapiens GN=SCGB2A1 PE=1 SV=1 - [SG2A1_HUMAN]	21.05	1	2	2	2	4.77857e+06	95	10.8763	5.78271
P40976	L-aminoadipate-semialdehyde dehydrogenase OS=Schizosaccharomyces pombe (strain 972 / ATCC 24843) GN=lys1 PE=1 SV=3 - [LYS2_SCHPO]	2.61	1	3	3	6	4.76899e+06	1419	156.797	6.44287
Q09694	Saccharopine dehydrogenase [NAD(+), L-lysine-forming] OS=Schizosaccharomyces pombe (strain 972 / ATCC 24843) GN=lys3 PE=1 SV=2 - [LYS1_SCHPO]	2.45	1	1	1	2	4.68617e+06	368	41.3665	8.27979
P41391	Ran GTPase-activating protein 1 OS=Schizosaccharomyces pombe (strain 972 / ATCC 24843) GN=rna1 PE=1 SV=1 - [RNA1_SCHPO]	3.11	1	1	1	2	4.68485e+06	386	43.2091	4.7417
Q9P6N2	Pdp3-interacting factor 1 OS=Schizosaccharomyces pombe (strain 972 / ATCC 24843) GN=ptf1 PE=1 SV=1 - [PTF1_SCHPO]	3.49	1	1	1	1	4.65744e+06	229	26.2549	5.36377
O94298	Sphingolipid C4-hydroxylase sur2 OS=Schizosaccharomyces pombe (strain 972 / ATCC 24843) GN=sur2 PE=3 SV=1 - [SUR2_SCHPO]	3.07	1	1	1	1	4.63231e+06	293	34.1684	8.55811
Q9UTS6	Dynein light chain Tctex-type OS=Schizosaccharomyces pombe (strain 972 / ATCC 24843) GN=dlc1 PE=1 SV=1 - [DYLT_SCHPO]	7.21	1	1	1	1	4.62869e+06	111	12.246	5.021
O74864	60S acidic ribosomal protein P0 OS=Schizosaccharomyces pombe (strain 972 / ATCC 24843) GN=rpp0 PE=3 SV=1 - [RLA0_SCHPO]	10.9	1	3	3	5	4.62364e+06	312	33.5441	4.76709
O14344	Inosine-5'-monophosphate dehydrogenase OS=Schizosaccharomyces pombe (strain 972 / ATCC 24843) GN=gua1 PE=2 SV=1 - [IMDH_SCHPO]	2.29	1	1	1	2	4.61652e+06	524	56.9904	6.87354
O94236	Eukaryotic translation initiation factor 3 subunit D OS=Schizosaccharomyces pombe (strain 972 / ATCC 24843) GN=moe1 PE=1 SV=1 - [EIF3D_SCHPO]	7.76	1	4	4	8	4.61016e+06	567	62.5973	7.28369
O94461	Probable phosphatase C1687.21 OS=Schizosaccharomyces pombe (strain 972 / ATCC 24843) GN=SPAC1687.21 PE=3 SV=1 - [YFFL_SCHPO]	12.44	1	2	2	4	4.59152e+06	209	23.6833	7.04932
O74455	Probable 6-phosphogluconolactonase OS=Schizosaccharomyces pombe (strain 972 / ATCC 24843) GN=SPCC16C4.10 PE=3 SV=1 - [6PGL_SCHPO]	14.79	1	3	3	8	4.57999e+06	257	28.3338	5.50342
O95968	Secretoglobin family 1D member 1 OS=Homo sapiens GN=SCGB1D1 PE=1 SV=1 - [SG1D1_HUMAN]	10	1	1	1	1	4.56662e+06	90	9.89138	9.24658
O94601	Uncharacterized protein C622.14 OS=Schizosaccharomyces pombe (strain 972 / ATCC 24843) GN=SPCC622.14 PE=3 SV=2 - [YC8E_SCHPO]	14.64	1	4	4	7	4.55131e+06	321	35.4961	6.26514
O43030	Hsp70 nucleotide exchange factor fes1 OS=Schizosaccharomyces pombe (strain 972 / ATCC 24843) GN=fes1 PE=1 SV=1 - [FES1_SCHPO]	6.97	1	2	2	3	4.51977e+06	287	32.724	5.04639
Q9Y7Z3	Putative acyl-CoA-binding protein OS=Schizosaccharomyces pombe (strain 972 / ATCC 24843) GN=SPBC1539.06 PE=3 SV=1 - [ACBP_SCHPO]	19.54	1	1	1	4	4.51512e+06	87	9.83199	5.24951
P20930	Filaggrin OS=Homo sapiens GN=FLG PE=1 SV=3 - [FILA_HUMAN]	0.22	1	1	1	1	4.50924e+06	4061	434.922	9.24658
P78954	Eukaryotic translation initiation factor 4E-1 OS=Schizosaccharomyces pombe (strain 972 / ATCC 24843) GN=tif451 PE=3 SV=1 - [IF4E1_SCHPO]	12.84	1	2	2	4	4.46131e+06	218	24.9425	6.94678
A7ZP32	Probable malate:quinone oxidoreductase OS=Escherichia coli O139:H28 (strain E24377A / ETEC) GN=mqo PE=3 SV=1 - [MQO_ECO24]	4.2	18	2	2	2	4.43253e+06	548	60.2069	6.99072
Q10132	Isopentenyl-diphosphate Delta-isomerase OS=Schizosaccharomyces pombe (strain 972 / ATCC 24843) GN=idi1 PE=2 SV=2 - [IDI1_SCHPO]	3.93	1	2	2	3	4.42791e+06	229	27.0904	5.78271
O42842	Adenine phosphoribosyltransferase OS=Schizosaccharomyces pombe (strain 972 / ATCC 24843) GN=apt1 PE=3 SV=1 - [APT_SCHPO]	4.79	1	1	1	1	4.40249e+06	188	20.733	5.0083
Q9UT44	Probable gamma-glutamyl phosphate reductase OS=Schizosaccharomyces pombe (strain 972 / ATCC 24843) GN=pro1 PE=3 SV=1 - [PROA_SCHPO]	12.2	1	5	5	9	4.38743e+06	451	48.6764	6.80029
Q9P6K3	UPF0662 protein C30C2.08 OS=Schizosaccharomyces pombe (strain 972 / ATCC 24843) GN=SPAC30C2.08 PE=3 SV=1 - [YLF8_SCHPO]	6.13	1	2	2	4	4.37624e+06	457	52.6578	5.51611
B5BP46	Putative glutathione S-transferase C1183.02 OS=Schizosaccharomyces pombe (strain 972 / ATCC 24843) GN=SPBC460.02c PE=3 SV=1 - [YP52_SCHPO]	6.82	2	2	2	2	4.37584e+06	220	25.7004	6.80029
O42943	Uncharacterized ABC transporter ATP-binding protein C16H5.08c OS=Schizosaccharomyces pombe (strain 972 / ATCC 24843) GN=SPBC16H5.08c PE=1 SV=1 - [YBP8_SCHPO]	13.27	1	5	5	10	4.3663e+06	618	69.1697	6.17627
O14325	Uncharacterized AAA domain-containing protein C16E9.10c OS=Schizosaccharomyces pombe (strain 972 / ATCC 24843) GN=SPBC16E9.10c PE=1 SV=1 - [YB7A_SCHPO]	0.77	1	1	1	2	4.35932e+06	779	86.1257	5.66846
Q92370	Multifunctional tryptophan biosynthesis protein OS=Schizosaccharomyces pombe (strain 972 / ATCC 24843) GN=trp1 PE=2 SV=2 - [TRPG_SCHPO]	2.5	1	2	2	4	4.34806e+06	759	82.9882	6.62451
Q9UTT1	Ubiquitin carboxyl-terminal hydrolase 21 OS=Schizosaccharomyces pombe (strain 972 / ATCC 24843) GN=ubp21 PE=3 SV=2 - [UBP21_SCHPO]	1.59	1	2	2	3	4.32367e+06	1129	130.75	5.50342
Q10357	Superoxide dismutase 1 copper chaperone OS=Schizosaccharomyces pombe (strain 972 / ATCC 24843) GN=ccs1 PE=3 SV=1 - [CCS1_SCHPO]	2.36	1	1	1	1	4.32267e+06	297	32.2226	6.50732
P00046	Cytochrome c OS=Schizosaccharomyces pombe (strain 972 / ATCC 24843) GN=cyc1 PE=1 SV=3 - [CYC_SCHPO]	13.76	1	2	2	6	4.3168e+06	109	12.014	9.31982
O14317	60S acidic ribosomal protein P2-C OS=Schizosaccharomyces pombe (strain 972 / ATCC 24843) GN=rpp203 PE=1 SV=2 - [RLA6_SCHPO]	27.27	1	1	1	2	4.3087e+06	110	11.1075	4.11963
O13867	Uracil phosphoribosyltransferase 1 OS=Schizosaccharomyces pombe (strain 972 / ATCC 24843) GN=SPAC1B3.01c PE=3 SV=1 - [UPP1_SCHPO]	4.57	1	1	1	1	4.29983e+06	219	24.4507	6.68311
P24782	ATP-dependent RNA helicase dbp2 OS=Schizosaccharomyces pombe (strain 972 / ATCC 24843) GN=dbp2 PE=2 SV=2 - [DBP2_SCHPO]	5.82	63	2	3	8	4.2973e+06	550	61.5101	9.20264
O94354	Argininosuccinate synthase OS=Schizosaccharomyces pombe (strain 972 / ATCC 24843) GN=arg12 PE=3 SV=1 - [ASSY_SCHPO]	8.05	1	4	4	9	4.2718e+06	410	46.0553	5.56689
O74978	Uncharacterized RNA-binding protein C1827.05c OS=Schizosaccharomyces pombe (strain 972 / ATCC 24843) GN=SPCC1827.05c PE=3 SV=1 - [YQL5_SCHPO]	3.26	1	1	1	2	4.26361e+06	276	31.3847	9.80322
O60085	Methionine aminopeptidase 2 OS=Schizosaccharomyces pombe (strain 972 / ATCC 24843) GN=fma2 PE=3 SV=1 - [MAP2_SCHPO]	2.35	1	1	1	2	4.2297e+06	426	47.2418	5.96045
Q9Y809	N-terminal acetyltransferase B complex subunit arm1 OS=Schizosaccharomyces pombe (strain 972 / ATCC 24843) GN=arm1 PE=3 SV=1 - [NAA25_SCHPO]	1.48	1	1	1	2	4.21509e+06	811	92.3993	7.1958
O74178	Protein kes1 OS=Schizosaccharomyces pombe (strain 972 / ATCC 24843) GN=kes1 PE=2 SV=2 - [KES1_SCHPO]	2.84	1	1	1	2	4.17597e+06	388	44.5644	7.06396
Q9HFE7	Ankyrin repeat-containing protein P16F5.05c OS=Schizosaccharomyces pombe (strain 972 / ATCC 24843) GN=SPBP16F5.05c PE=3 SV=1 - [YNW5_SCHPO]	6.16	1	1	1	2	4.17188e+06	146	16.2699	4.57666
O13731	E3 ubiquitin-protein ligase ubr11 OS=Schizosaccharomyces pombe (strain 972 / ATCC 24843) GN=ubr11 PE=3 SV=1 - [UBR11_SCHPO]	0.49	1	1	1	1	4.16222e+06	2052	233.894	5.2876
O94523	Probable acyl-CoA desaturase OS=Schizosaccharomyces pombe (strain 972 / ATCC 24843) GN=SPCC1281.06c PE=3 SV=1 - [ACO1_SCHPO]	14.82	1	5	5	14	4.15877e+06	479	54.4035	9.27588
O94399	Twinfilin OS=Schizosaccharomyces pombe (strain 972 / ATCC 24843) GN=twf1 PE=1 SV=1 - [TWF1_SCHPO]	10.37	1	3	3	5	4.13226e+06	328	36.7579	6.43018
Q14CN4	Keratin, type II cytoskeletal 72 OS=Homo sapiens GN=KRT72 PE=1 SV=2 - [K2C72_HUMAN]	4.11	9	1	2	2	4.12564e+06	511	55.8424	6.88818
O94305	Putative monoglyceride lipase OS=Schizosaccharomyces pombe (strain 972 / ATCC 24843) GN=SPCC5E4.05c PE=1 SV=1 - [MGLL_SCHPO]	12.43	1	4	4	6	4.08359e+06	378	41.5978	5.96045
P79058	mRNA stability protein mug134 OS=Schizosaccharomyces pombe (strain 972 / ATCC 24843) GN=mug134 PE=2 SV=4 - [IGO1_SCHPO]	11.51	1	1	1	1	4.04424e+06	139	15.4319	9.70068
O94582	Probable anthranilate synthase component 1 OS=Schizosaccharomyces pombe (strain 972 / ATCC 24843) GN=trp3 PE=1 SV=1 - [TRPE_SCHPO]	5.11	1	2	2	4	4.04126e+06	489	54.925	5.96045
Q09745	Uncharacterized protein C12C2.04 OS=Schizosaccharomyces pombe (strain 972 / ATCC 24843) GN=SPBC12C2.04 PE=4 SV=1 - [YB64_SCHPO]	2.6	1	1	1	2	4.03972e+06	384	43.0046	6.02393
Q9URX7	Probable protein arginine N-methyltransferase OS=Schizosaccharomyces pombe (strain 972 / ATCC 24843) GN=SPAC890.07c PE=1 SV=2 - [ANM1_SCHPO]	12.65	1	4	4	7	4.02238e+06	340	38.9935	5.50342
Q00472	4-nitrophenylphosphatase OS=Schizosaccharomyces pombe (strain 972 / ATCC 24843) GN=pho2 PE=4 SV=2 - [PNPP_SCHPO]	6.04	1	2	2	3	4.00165e+06	298	32.7728	5.79541
P10599-cRAP;P10599	Thioredoxin (cRAP) OS=Homo sapiens GN=TXN PE=1 SV=3 - [THIO_HUMAN]	12.38	2	1	1	2	3.98163e+06	105	11.7297	4.91943
Q9USX1	Aminopeptidase 1 OS=Schizosaccharomyces pombe (strain 972 / ATCC 24843) GN=ape1 PE=3 SV=1 - [APE1_SCHPO]	1.47	1	1	1	2	3.97724e+06	882	99.3834	5.84619
P42174	Glutamate dehydrogenase 1, mitochondrial (Fragments) OS=Sus scrofa GN=GLUD1 PE=1 SV=1 - [DHE3_PIG]	45.45	1	1	1	1	3.94897e+06	33	3.62065	3.94189
O60105	Adenylosuccinate lyase OS=Schizosaccharomyces pombe (strain 972 / ATCC 24843) GN=ade8 PE=3 SV=1 - [PUR8_SCHPO]	4.36	1	2	2	3	3.94876e+06	482	54.273	6.72705
O42929	Translation machinery-associated protein 22 OS=Schizosaccharomyces pombe (strain 972 / ATCC 24843) GN=tma22 PE=3 SV=1 - [DENR_SCHPO]	9.47	1	2	2	4	3.94426e+06	190	21.6193	8.32373
Q09682	Probable proteasome subunit alpha type-3 OS=Schizosaccharomyces pombe (strain 972 / ATCC 24843) GN=SPAC13C5.01c PE=3 SV=1 - [PSA3_SCHPO]	4.03	1	1	1	2	3.9323e+06	248	27.9079	6.22705
P78920	Putative nucleosome assembly protein C2D10.11C OS=Schizosaccharomyces pombe (strain 972 / ATCC 24843) GN=SPBC2D10.11c PE=2 SV=2 - [YGNB_SCHPO]	10.55	1	2	2	4	3.90011e+06	379	43.3441	4.56396
Q9USW1	Uncharacterized protein C21B10.03c OS=Schizosaccharomyces pombe (strain 972 / ATCC 24843) GN=SPBC21B10.03c PE=4 SV=1 - [YHZ3_SCHPO]	2.28	1	1	1	2	3.8909e+06	791	85.471	9.18799
P25311	Zinc-alpha-2-glycoprotein OS=Homo sapiens GN=AZGP1 PE=1 SV=2 - [ZA2G_HUMAN]	3.36	1	1	1	1	3.87736e+06	298	34.2371	6.04932
Q10202	ATP-dependent RNA helicase dbp3 OS=Schizosaccharomyces pombe (strain 972 / ATCC 24843) GN=dbp3 PE=3 SV=1 - [DBP3_SCHPO]	11.59	1	5	5	9	3.87712e+06	578	63.8731	9.36377
O94303	Imidazole glycerol phosphate synthase hisHF OS=Schizosaccharomyces pombe (strain 972 / ATCC 24843) GN=his4 PE=3 SV=3 - [HIS5_SCHPO]	3.14	1	1	1	2	3.8699e+06	541	59.3619	6.30322
P09988	Histone H3.1/H3.2 OS=Schizosaccharomyces pombe (strain 972 / ATCC 24843) GN=hht1 PE=1 SV=2 - [H31_SCHPO]	5.15	2	1	1	1	3.86469e+06	136	15.3475	11.2681
O94312	PWWP domain-containing protein2 OS=Schizosaccharomyces pombe (strain 972 / ATCC 24843) GN=pdp2 PE=1 SV=1 - [PDP2_SCHPO]	2.29	1	1	1	2	3.85359e+06	568	62.7872	5.05908
G2TRQ9	Uncharacterized protein tam10 OS=Schizosaccharomyces pombe (strain 972 / ATCC 24843) GN=tam10 PE=1 SV=1 - [TAM10_SCHPO]	9.52	1	1	1	2	3.85273e+06	168	19.099	9.979
Q96WV5	Putative coatomer subunit alpha OS=Schizosaccharomyces pombe (strain 972 / ATCC 24843) GN=SPBPJ4664.04 PE=1 SV=1 - [COPA_SCHPO]	1.33	1	1	1	2	3.84524e+06	1207	136.283	6.15088
P78827	Probable ketol-acid reductoisomerase, mitochondrial OS=Schizosaccharomyces pombe (strain 972 / ATCC 24843) GN=ilv5 PE=1 SV=2 - [ILV5_SCHPO]	18.56	2	5	5	10	3.7772e+06	404	45.1602	9.45166
P11620	GTP-binding protein ypt1 OS=Schizosaccharomyces pombe (strain 972 / ATCC 24843) GN=ypt1 PE=1 SV=2 - [YPT1_SCHPO]	20.69	147	4	4	7	3.77187e+06	203	22.8024	5.46533
Q9P786	Methylenetetrahydrofolate dehydrogenase [NAD(+)] OS=Schizosaccharomyces pombe (strain 972 / ATCC 24843) GN=mtd1 PE=3 SV=1 - [MTD1_SCHPO]	10	1	3	3	6	3.75472e+06	320	35.7913	7.15186
O42644	CTP synthase OS=Schizosaccharomyces pombe (strain 972 / ATCC 24843) GN=ura7 PE=3 SV=1 - [PYRG_SCHPO]	4.5	1	3	3	4	3.75431e+06	600	66.8251	5.90967
P62935	Peptidyl-prolyl cis-trans isomerase A OS=Bos taurus GN=PPIA PE=1 SV=2 - [PPIA_BOVIN]	12.8	11	2	2	2	3.74984e+06	164	17.8578	8.1626
Q9UUB4	Phosphoribosylaminoimidazole-succinocarboxamide synthase OS=Schizosaccharomyces pombe (strain 972 / ATCC 24843) GN=ade7 PE=3 SV=1 - [PUR7_SCHPO]	5.35	1	1	1	4	3.74613e+06	299	33.8927	6.12549
Q10421	40S ribosomal protein S28 OS=Schizosaccharomyces pombe (strain 972 / ATCC 24843) GN=rps28a PE=3 SV=1 - [RS28_SCHPO]	30.88	3	2	2	6	3.73878e+06	68	7.65924	10.4624
Q10147	Probable T-complex protein 1 subunit beta OS=Schizosaccharomyces pombe (strain 972 / ATCC 24843) GN=cct2 PE=3 SV=1 - [TCPB_SCHPO]	10.25	1	5	5	9	3.72694e+06	527	56.6415	5.69385
O74374	Probable phosphoglucomutase OS=Schizosaccharomyces pombe (strain 972 / ATCC 24843) GN=SPBC32F12.10 PE=1 SV=1 - [PGM_SCHPO]	9.93	1	3	3	5	3.71328e+06	554	60.5608	6.55127
Q9HGN2	Putative nucleosome assembly protein C36B7.08c OS=Schizosaccharomyces pombe (strain 972 / ATCC 24843) GN=SPBC36B7.08c PE=1 SV=1 - [YO48_SCHPO]	3.28	1	1	1	2	3.64905e+06	244	28.62	4.37354
P40387	Alpha,alpha-trehalose-phosphate synthase [UDP-forming] OS=Schizosaccharomyces pombe (strain 972 / ATCC 24843) GN=tps1 PE=1 SV=2 - [TPS1_SCHPO]	3.7	5	2	2	3	3.60953e+06	513	58.4566	6.16357
P05933	Calmodulin OS=Schizosaccharomyces pombe (strain 972 / ATCC 24843) GN=cam1 PE=1 SV=1 - [CALM_SCHPO]	22	1	2	2	4	3.59935e+06	150	16.895	4.28467
Q9UUG0	Fatty acid synthase subunit beta OS=Schizosaccharomyces pombe (strain 972 / ATCC 24843) GN=fas1 PE=1 SV=1 - [FAS1_SCHPO]	4.78	1	9	9	15	3.59033e+06	2073	230.416	6.37939
O14301	Uncharacterized WD repeat-containing protein C9G1.05 OS=Schizosaccharomyces pombe (strain 972 / ATCC 24843) GN=SPAC9G1.05 PE=3 SV=1 - [YE85_SCHPO]	5.55	1	3	3	5	3.57956e+06	595	65.2252	6.52197
O42650	Serine/threonine-protein kinase rio1 OS=Schizosaccharomyces pombe (strain 972 / ATCC 24843) GN=rio1 PE=3 SV=2 - [RIO1_SCHPO]	1.21	1	1	1	1	3.57926e+06	497	57.4629	6.96143
P52890	Transcription factor atf1 OS=Schizosaccharomyces pombe (strain 972 / ATCC 24843) GN=atf1 PE=1 SV=1 - [ATF1_SCHPO]	1.24	1	1	1	1	3574980	566	59.6749	5.96045
Q10329	Probable proteasome subunit alpha type-4 OS=Schizosaccharomyces pombe (strain 972 / ATCC 24843) GN=pre6 PE=3 SV=1 - [PSA4_SCHPO]	4.63	1	1	1	2	3.55913e+06	259	28.2597	7.44482
O42935	60S ribosomal protein L32-B OS=Schizosaccharomyces pombe (strain 972 / ATCC 24843) GN=rpl32b PE=3 SV=1 - [RL32B_SCHPO]	20.47	2	3	3	4	3.5525e+06	127	14.4359	11.0483
P0CE60	Transposase InsH for insertion sequence element IS5-13 OS=Escherichia coli (strain K12) GN=JW5895 PE=3 SV=1 - [INH13_ECOLI]	3.07	4	1	1	1	3.54319e+06	326	37.8273	9.48096
Q09885	Survival factor 1 OS=Schizosaccharomyces pombe (strain 972 / ATCC 24843) GN=svf1 PE=3 SV=1 - [SVF1_SCHPO]	7.37	1	2	2	3	3.49705e+06	380	42.9342	5.74463
O60135	Long-chain-fatty-acid--CoA ligase 1 OS=Schizosaccharomyces pombe (strain 972 / ATCC 24843) GN=lcf1 PE=3 SV=1 - [LCF1_SCHPO]	7.4	1	5	5	9	3.4932e+06	676	75.9172	8.20654
O60163	Probable aspartokinase OS=Schizosaccharomyces pombe (strain 972 / ATCC 24843) GN=SPBC19F5.04 PE=1 SV=1 - [AK_SCHPO]	5.97	1	3	3	6	3.4873e+06	519	56.7766	6.39209
Q6L2I9	Flap endonuclease 1 OS=Picrophilus torridus (strain ATCC 700027 / DSM 9790 / JCM 10055 / NBRC 100828) GN=fen PE=3 SV=1 - [FEN_PICTO]	2.07	1	1	1	1	3.48482e+06	338	38.1016	6.12549
P78890	Uncharacterized protein C23H3.15c OS=Schizosaccharomyces pombe (strain 972 / ATCC 24843) GN=SPAC23H3.15c PE=2 SV=4 - [YEPF_SCHPO]	22.77	1	5	5	10	3.47606e+06	325	34.6715	6.30322
Q8NKC1	Probable catechol O-methyltransferase 2 OS=Schizosaccharomyces pombe (strain 972 / ATCC 24843) GN=SPBPB21E7.04c PE=3 SV=1 - [COMT2_SCHPO]	2.49	1	1	1	1	3.46424e+06	281	32.1032	8.47021
Q9P7S7	Nucleolar protein 58 OS=Schizosaccharomyces pombe (strain 972 / ATCC 24843) GN=nop58 PE=1 SV=1 - [NOP58_SCHPO]	8.07	1	3	3	6	3.44015e+06	508	55.7246	9.05615
O59730	Methionine aminopeptidase 1 OS=Schizosaccharomyces pombe (strain 972 / ATCC 24843) GN=fma1 PE=1 SV=1 - [MAP1_SCHPO]	4.22	1	1	1	2	3.43709e+06	379	42.112	7.57666
O74871	Uncharacterized protein C31H12.03c OS=Schizosaccharomyces pombe (strain 972 / ATCC 24843) GN=SPCC31H12.03c PE=1 SV=1 - [YCW3_SCHPO]	9.39	1	1	1	2	3.43555e+06	245	26.7654	5.38916
O42958	DNA topoisomerase 2-associated protein pat1 OS=Schizosaccharomyces pombe (strain 972 / ATCC 24843) GN=SPBC19G7.10c PE=3 SV=2 - [PAT1_SCHPO]	2.52	1	2	2	4	3.43016e+06	754	84.0647	5.12256
Q10311	Ankyrin repeat-containing protein C6C3.08 OS=Schizosaccharomyces pombe (strain 972 / ATCC 24843) GN=SPAC6C3.08 PE=3 SV=1 - [YD58_SCHPO]	4.27	1	1	1	2	3.41917e+06	234	25.9142	5.35107
O14075	Putative 2-hydroxyacid dehydrogenase UNK4.10 OS=Schizosaccharomyces pombe (strain 972 / ATCC 24843) GN=SPAC2E11.10 PE=2 SV=1 - [YEAA_SCHPO]	7.78	1	3	3	4	3.4136e+06	334	36.6778	6.20166
Q5D862	Filaggrin-2 OS=Homo sapiens GN=FLG2 PE=1 SV=1 - [FILA2_HUMAN]	4.68	1	4	4	5	3.40779e+06	2391	247.928	8.30908
P36605	Histidinol-phosphate aminotransferase OS=Schizosaccharomyces pombe (strain 972 / ATCC 24843) GN=his3 PE=3 SV=1 - [HIS8_SCHPO]	6.25	1	3	3	3	3.37892e+06	384	42.7061	6.1001
P87153	Probable T-complex protein 1 subunit eta OS=Schizosaccharomyces pombe (strain 972 / ATCC 24843) GN=cct7 PE=1 SV=1 - [TCPH_SCHPO]	3.58	1	2	2	3	3.36698e+06	558	60.6483	5.75732
O14359	Uncharacterized AIM2 family protein C30D10.14 OS=Schizosaccharomyces pombe (strain 972 / ATCC 24843) GN=SPBC30D10.14 PE=3 SV=1 - [YB4E_SCHPO]	3.61	1	1	1	2	3.36681e+06	249	27.3964	6.12549
Q1MTN8	UPF0661 TPR repeat-containing protein C16D10.01c OS=Schizosaccharomyces pombe (strain 972 / ATCC 24843) GN=SPBC16D10.01c PE=3 SV=2 - [YGC1_SCHPO]	2.98	1	1	1	2	3.35414e+06	336	38.084	4.50049
O94260	Putative G3BP-like protein OS=Schizosaccharomyces pombe (strain 972 / ATCC 24843) GN=nxt3 PE=1 SV=1 - [G3BP_SCHPO]	7.37	1	2	2	4	3.34258e+06	434	47.9429	5.38916
Q02413	Desmoglein-1 OS=Homo sapiens GN=DSG1 PE=1 SV=2 - [DSG1_HUMAN]	1.53	1	1	1	1	3.28455e+06	1049	113.676	5.03369
Q9UT21	Uncharacterized GTP-binding protein C9.07c OS=Schizosaccharomyces pombe (strain 972 / ATCC 24843) GN=SPAC9.07c PE=2 SV=1 - [YFY7_SCHPO]	3.55	1	1	1	2	3.27191e+06	366	40.3503	8.04541
Q9UT81	UBX domain-containing protein 3 OS=Schizosaccharomyces pombe (strain 972 / ATCC 24843) GN=ubx3 PE=1 SV=1 - [UBX3_SCHPO]	10.98	1	2	2	4	3.25796e+06	410	44.8693	5.41455
P31025	Lipocalin-1 OS=Homo sapiens GN=LCN1 PE=1 SV=1 - [LCN1_HUMAN]	6.25	1	1	1	1	3.2521e+06	176	19.2378	5.57959
P52556	Flavin reductase (NADPH) OS=Bos taurus GN=BLVRB PE=1 SV=2 - [BLVRB_BOVIN]	4.85	2	1	1	1	3.2194e+06	206	22.1184	7.10791
Q9UTG1	Putative purine nucleoside phosphorylase OS=Schizosaccharomyces pombe (strain 972 / ATCC 24843) GN=SPAC1805.16c PE=3 SV=1 - [PNPH_SCHPO]	10.16	1	3	3	6	3.20503e+06	315	34.2165	6.52197
Q9USZ4	DNA-directed RNA polymerase I subunit rpa34 OS=Schizosaccharomyces pombe (strain 972 / ATCC 24843) GN=rpa34 PE=1 SV=1 - [RPA34_SCHPO]	13.55	1	2	2	3	3.18352e+06	251	27.9933	5.51611
Q09191	DNA-directed RNA polymerases I, II, and III subunit RPABC1 OS=Schizosaccharomyces pombe (strain 972 / ATCC 24843) GN=rpb5 PE=1 SV=1 - [RPAB1_SCHPO]	4.29	1	1	1	2	3.17937e+06	210	23.9005	9.23193
Q02787	Adenylosuccinate synthetase OS=Schizosaccharomyces pombe (strain 972 / ATCC 24843) GN=ade2 PE=1 SV=2 - [PURA_SCHPO]	11.06	2	4	4	7	3.17687e+06	434	47.8466	6.46826
O94350	Cystathionine beta-lyase OS=Schizosaccharomyces pombe (strain 972 / ATCC 24843) GN=str3 PE=3 SV=4 - [CBL_SCHPO]	4.36	1	1	1	2	3174409	390	42.7456	7.02002
Q9Y7K1	Uncharacterized protein C216.04c OS=Schizosaccharomyces pombe (strain 972 / ATCC 24843) GN=SPBC216.04c PE=3 SV=1 - [YGL4_SCHPO]	7.97	1	1	1	2	3154590	138	15.5964	7.18115
P32235	GTP-binding protein 1 OS=Schizosaccharomyces pombe (strain 972 / ATCC 24843) GN=gtp1 PE=3 SV=2 - [GTP1_SCHPO]	8.79	1	3	3	5	3.14901e+06	364	40.8226	8.67529
Q09736	Lanosterol 14-alpha demethylase erg11 OS=Schizosaccharomyces pombe (strain 972 / ATCC 24843) GN=erg11 PE=1 SV=1 - [CP51_SCHPO]	3.84	1	1	1	2	3.13778e+06	495	56.2948	8.73389
Q9Y709	Suppressor of kinetochore protein 1 OS=Schizosaccharomyces pombe (strain 972 / ATCC 24843) GN=skp1 PE=1 SV=1 - [SKP1_SCHPO]	8.7	1	1	1	2	3.11864e+06	161	18.7604	4.69092
A7ZUE6	ATP-dependent protease ATPase subunit HslU OS=Escherichia coli O139:H28 (strain E24377A / ETEC) GN=hslU PE=3 SV=1 - [HSLU_ECO24]	4.51	30	2	2	2	3.10965e+06	443	49.5619	5.35107
Q09692	Tryptophan--tRNA ligase, cytoplasmic OS=Schizosaccharomyces pombe (strain 972 / ATCC 24843) GN=wrs1 PE=1 SV=1 - [SYWC_SCHPO]	5.32	1	2	2	4	3.10008e+06	395	44.8817	8.27979
O14134	mRNA export factor elf1 OS=Schizosaccharomyces pombe (strain 972 / ATCC 24843) GN=elf1 PE=1 SV=1 - [ELF1_SCHPO]	3.97	1	3	3	5	3.09739e+06	1057	116.627	6.52197
Q10414	CWF19-like protein mug161 OS=Schizosaccharomyces pombe (strain 972 / ATCC 24843) GN=mug161 PE=1 SV=1 - [MU161_SCHPO]	2.32	1	1	1	2	3.05547e+06	561	63.1758	8.23584
O13811	Protein disulfide-isomerase C17H9.14c OS=Schizosaccharomyces pombe (strain 972 / ATCC 24843) GN=SPAC17H9.14c PE=3 SV=1 - [PDI2_SCHPO]	3.34	1	1	1	2	3.05477e+06	359	40.6661	5.79541
Q9P7G9	Adenylyl-sulfate kinase OS=Schizosaccharomyces pombe (strain 972 / ATCC 24843) GN=met14 PE=3 SV=1 - [KAPS_SCHPO]	16.83	1	3	3	5	3.0478e+06	202	22.6546	6.68311
Q10334	Putative alanine aminotransferase OS=Schizosaccharomyces pombe (strain 972 / ATCC 24843) GN=SPBC582.08 PE=3 SV=1 - [ALAT_SCHPO]	1.98	1	1	1	2	3.03009e+06	505	56.5914	5.41455
O14105	Ribulose-phosphate 3-epimerase OS=Schizosaccharomyces pombe (strain 972 / ATCC 24843) GN=SPAC31G5.05c PE=3 SV=1 - [RPE_SCHPO]	3.07	1	1	1	2	3.02416e+06	228	25.1889	5.80811
O36025	GYF domain-containing protein mpd2 OS=Schizosaccharomyces pombe (strain 972 / ATCC 24843) GN=mpd2 PE=1 SV=1 - [MPD2_SCHPO]	7.96	1	5	5	14	3.01834e+06	992	106.077	8.11865
Q9P7R0	Pentafunctional AROM polypeptide OS=Schizosaccharomyces pombe (strain 972 / ATCC 24843) GN=aro1 PE=3 SV=1 - [ARO1_SCHPO]	1.53	1	2	2	4	3.01513e+06	1573	173.672	6.63916
Q9P7J3	EKC/KEOPS complex subunit cgi121 OS=Schizosaccharomyces pombe (strain 972 / ATCC 24843) GN=cgi121 PE=3 SV=1 - [CG121_SCHPO]	5.75	1	1	1	2	2.96186e+06	174	20.0375	5.96045
Q8WZJ7	C-1-tetrahydrofolate synthase, cytoplasmic OS=Schizosaccharomyces pombe (strain 972 / ATCC 24843) GN=SPBC839.16 PE=3 SV=1 - [C1TC_SCHPO]	5.87	2	5	5	8	2.92901e+06	937	101.139	7.26904
Q10353	Ribosome biogenesis protein rlp24 OS=Schizosaccharomyces pombe (strain 972 / ATCC 24843) GN=rlp24 PE=3 SV=1 - [RLP24_SCHPO]	4.69	1	1	1	2	2.9133e+06	192	22.2655	9.93506
P87313	Translation machinery-associated protein 20 OS=Schizosaccharomyces pombe (strain 972 / ATCC 24843) GN=tma20 PE=3 SV=5 - [TMA20_SCHPO]	5.52	1	1	1	1	2.91244e+06	181	20.2369	9.08545
O42890	Copper amine oxidase-like protein cao2 OS=Schizosaccharomyces pombe (strain 972 / ATCC 24843) GN=cao2 PE=3 SV=1 - [CAO2_SCHPO]	3.9	1	2	2	4	2.90597e+06	794	90.0703	6.18896
Q10367	ADP-ribosylation factor GTPase-activating protein glo3 OS=Schizosaccharomyces pombe (strain 972 / ATCC 24843) GN=glo3 PE=3 SV=2 - [GLO3_SCHPO]	2.28	1	1	1	2	2.87058e+06	483	52.552	6.16357
Q9UUM7	Protein hob3 OS=Schizosaccharomyces pombe (strain 972 / ATCC 24843) GN=hob3 PE=1 SV=1 - [HOB3_SCHPO]	12.5	1	3	3	7	2.86771e+06	264	30.0752	6.94678
B7USA1	Translation initiation factor IF-3 OS=Escherichia coli O127:H6 (strain E2348/69 / EPEC) GN=infC PE=3 SV=1 - [IF3_ECO27]	8.33	6	1	1	1	2.86636e+06	180	20.5511	9.5249
Q5T749	Keratinocyte proline-rich protein OS=Homo sapiens GN=KPRP PE=1 SV=1 - [KPRP_HUMAN]	1.55	1	1	1	1	2.86286e+06	579	64.0932	8.26514
O43024	CUE domain-containing protein C354.10 OS=Schizosaccharomyces pombe (strain 972 / ATCC 24843) GN=SPBC354.10 PE=1 SV=1 - [YGVA_SCHPO]	5.61	1	4	4	8	2.85395e+06	963	100.073	9.45166
Q9P7W3	Probable ATP-citrate synthase subunit 1 OS=Schizosaccharomyces pombe (strain 972 / ATCC 24843) GN=SPBC1703.07 PE=1 SV=1 - [ACL1_SCHPO]	3.58	1	2	2	3	2.78836e+06	615	67.1608	7.89893
P87240	General negative regulator of transcription subunit 2 OS=Schizosaccharomyces pombe (strain 972 / ATCC 24843) GN=not2 PE=1 SV=2 - [NOT2_SCHPO]	5.56	1	1	1	2	2.77859e+06	306	34.4561	6.1001
O94628	Uncharacterized methyltransferase C1347.09 OS=Schizosaccharomyces pombe (strain 972 / ATCC 24843) GN=SPBC1347.09 PE=3 SV=1 - [YGE9_SCHPO]	10.21	1	2	2	4	2.76182e+06	284	31.69	6.12549
O42878	Putative invertase OS=Schizosaccharomyces pombe (strain 972 / ATCC 24843) GN=SPAC8E11.01c PE=3 SV=3 - [INVX_SCHPO]	1.38	1	1	1	1	2.75253e+06	508	58.0166	6.43018
Q9UUK7	Phosphoribosylglycinamide formyltransferase OS=Schizosaccharomyces pombe (strain 972 / ATCC 24843) GN=ade5 PE=2 SV=1 - [PUR3_SCHPO]	14.49	1	3	3	5	2.72925e+06	207	22.2381	6.85889
O14164	Eukaryotic translation initiation factor 3 subunit C OS=Schizosaccharomyces pombe (strain 972 / ATCC 24843) GN=nip1 PE=1 SV=2 - [EIF3C_SCHPO]	3.05	1	3	3	4	2.71573e+06	918	104.303	4.94482
O94501	T-complex protein 1 subunit alpha OS=Schizosaccharomyces pombe (strain 972 / ATCC 24843) GN=cct1 PE=3 SV=1 - [TCPA_SCHPO]	6.29	1	3	3	8	2.71246e+06	556	60.0096	6.75635
Q9USL4	Nucleoporin nup61 OS=Schizosaccharomyces pombe (strain 972 / ATCC 24843) GN=nup61 PE=1 SV=2 - [NUP61_SCHPO]	6.01	1	2	2	3	2.70715e+06	549	59.1295	7.07861
O14293	Putative aldehyde dehydrogenase-like protein C9E9.09c OS=Schizosaccharomyces pombe (strain 972 / ATCC 24843) GN=SPAC9E9.09c PE=1 SV=1 - [YF19_SCHPO]	8.55	1	4	4	7	2.70431e+06	503	54.7336	6.7417
Q10270	Probable phosphoadenosine phosphosulfate reductase OS=Schizosaccharomyces pombe (strain 972 / ATCC 24843) GN=met16 PE=3 SV=1 - [MET16_SCHPO]	4.51	1	1	1	2	2.67823e+06	266	30.5415	7.26904
P20772	Bifunctional purine biosynthetic protein ADE1 OS=Schizosaccharomyces pombe (strain 972 / ATCC 24843) GN=ade1 PE=3 SV=1 - [PUR2_SCHPO]	3.81	1	3	3	4	2.67616e+06	788	85.1776	5.59229
P14923	Junction plakoglobin OS=Homo sapiens GN=JUP PE=1 SV=3 - [PLAK_HUMAN]	4.56	5	3	3	3	2.66727e+06	745	81.6927	6.13818
P0AA18	Transcriptional regulatory protein OmpR OS=Escherichia coli O157:H7 GN=ompR PE=3 SV=1 - [OMPR_ECO57]	4.18	1	1	1	1	2.63463e+06	239	27.3362	6.39209
Q10058	Putative oxidoreductase C1F5.03c OS=Schizosaccharomyces pombe (strain 972 / ATCC 24843) GN=SPAC1F5.03c PE=3 SV=1 - [YAM3_SCHPO]	2.88	1	1	1	1	2.60976e+06	382	41.4757	5.05908
Q09146	Brefeldin A resistance protein OS=Schizosaccharomyces pombe (strain 972 / ATCC 24843) GN=hba1 PE=1 SV=1 - [HBA1_SCHPO]	7.52	1	2	2	4	2.59689e+06	399	43.1746	6.07471
Q09870	Probable RNA 3'-terminal phosphate cyclase-like protein OS=Schizosaccharomyces pombe (strain 972 / ATCC 24843) GN=SPAC12G12.06c PE=3 SV=1 - [RCL1_SCHPO]	3.86	1	1	1	2	2.59207e+06	363	39.5004	6.37939
Q10349	Putative phosphoserine aminotransferase OS=Schizosaccharomyces pombe (strain 972 / ATCC 24843) GN=SPAC1F12.07 PE=3 SV=1 - [SERC_SCHPO]	9	2	3	3	5	2.58338e+06	389	42.7707	6.48096
O13923	Coronin-like protein crn1 OS=Schizosaccharomyces pombe (strain 972 / ATCC 24843) GN=crn1 PE=1 SV=1 - [CORO_SCHPO]	1.66	1	1	1	2	2.58015e+06	601	66.9738	6.17627
Q9P7F8	ATPase get3 OS=Schizosaccharomyces pombe (strain 972 / ATCC 24843) GN=get3 PE=1 SV=1 - [GET3_SCHPO]	2.43	1	1	1	1	2.56983e+06	329	36.5242	5.05908
P36581	Calnexin homolog OS=Schizosaccharomyces pombe (strain 972 / ATCC 24843) GN=cal1 PE=1 SV=1 - [CALX_SCHPO]	3.75	1	1	1	2	2.5605e+06	560	63.426	4.50049
Q9URY5	Flavohemoprotein OS=Schizosaccharomyces pombe (strain 972 / ATCC 24843) GN=SPAC869.02c PE=3 SV=1 - [FHP_SCHPO]	7.73	1	4	4	6	2.55909e+06	427	48.429	6.7417
O14450	Probable prefoldin subunit 6 OS=Schizosaccharomyces pombe (strain 972 / ATCC 24843) GN=SPAC3A11.13 PE=3 SV=1 - [PFD6_SCHPO]	7.02	1	1	1	2	2.55312e+06	114	12.8057	6.11279
O60102	Translation initiation factor rli1 OS=Schizosaccharomyces pombe (strain 972 / ATCC 24843) GN=rli1 PE=3 SV=1 - [RLI1_SCHPO]	3.04	1	2	2	6	2.54959e+06	593	66.5475	8.38232
P0C0G6	Glyceraldehyde-3-phosphate dehydrogenase OS=Streptococcus pyogenes GN=gap PE=1 SV=2 - [G3P_STRPY]	4.46	3	1	1	1	2546923	336	35.9363	5.5542
P36587	NADPH--cytochrome P450 reductase OS=Schizosaccharomyces pombe (strain 972 / ATCC 24843) GN=ccr1 PE=2 SV=1 - [NCPR_SCHPO]	1.47	1	1	1	2	2.50299e+06	678	76.7257	5.64307
Q9HGM9	DnaJ homolog subfamily C member 7 homolog OS=Schizosaccharomyces pombe (strain 972 / ATCC 24843) GN=SPBC543.02c PE=3 SV=1 - [DNJC7_SCHPO]	10.29	1	4	4	7	2.48055e+06	476	53.272	6.82959
Q9UTE4	Uncharacterized glutamine amidotransferase C222.08c OS=Schizosaccharomyces pombe (strain 972 / ATCC 24843) GN=SPAC222.08c PE=3 SV=1 - [YFM8_SCHPO]	4.27	1	1	1	2	2480438	234	25.8853	5.45264
O31300	Elongation factor Tu (Fragment) OS=Buchnera aphidicola subsp. Melaphis rhois GN=tuf PE=3 SV=1 - [EFTU_BUCMH]	2.74	36	1	1	1	2.46268e+06	365	40.3418	5.60498
Q9HDZ8	Uncharacterized protein C589.06c OS=Schizosaccharomyces pombe (strain 972 / ATCC 24843) GN=SPAC589.06c PE=1 SV=1 - [YKP6_SCHPO]	12.38	1	2	2	4	2.45557e+06	202	21.728	6.1001
P22774	Heat shock 70 kDa protein, mitochondrial OS=Schizosaccharomyces pombe (strain 972 / ATCC 24843) GN=ssp1 PE=2 SV=2 - [HSP7M_SCHPO]	5.49	1	4	4	5	2.43464e+06	674	72.9319	7.1665
Q10057	Putative protein disulfide-isomerase C1F5.02 OS=Schizosaccharomyces pombe (strain 972 / ATCC 24843) GN=SPAC1F5.02 PE=3 SV=1 - [PDI1_SCHPO]	3.05	1	2	2	3	2.41965e+06	492	54.8453	4.66553
Q8TFH0	Probable 6-phosphofructo-2-kinase PB17E12.14c OS=Schizosaccharomyces pombe (strain 972 / ATCC 24843) GN=SPAPB17E12.14c PE=1 SV=2 - [YIKE_SCHPO]	1.2	1	1	1	1	2.38393e+06	668	76.345	6.72705
O43060	Eukaryotic translation initiation factor 3 subunit F OS=Schizosaccharomyces pombe (strain 972 / ATCC 24843) GN=eif3f PE=1 SV=1 - [EIF3F_SCHPO]	9.6	1	2	2	3	2.34834e+06	302	33.2301	6.37939
Q10315	DNA polymerase epsilon subunit C OS=Schizosaccharomyces pombe (strain 972 / ATCC 24843) GN=dpb3 PE=1 SV=1 - [DPB3_SCHPO]	7.04	1	1	1	2	2.34579e+06	199	22.2221	5.88428
Q09826	Protein sds23/moc1 OS=Schizosaccharomyces pombe (strain 972 / ATCC 24843) GN=sds23 PE=1 SV=1 - [SDS23_SCHPO]	3.68	1	1	1	2	2.3452e+06	408	44.2608	8.41162
O08841	Sulfhydryl oxidase 1 OS=Cavia porcellus GN=QSOX1 PE=2 SV=2 - [QSOX1_CAVPO]	2.12	3	1	1	1	2.34486e+06	613	68.5519	8.17725
Q10253	Meiotically up-regulated gene 64 protein OS=Schizosaccharomyces pombe (strain 972 / ATCC 24843) GN=mug64 PE=1 SV=3 - [MUG64_SCHPO]	13.64	1	2	2	4	2.34423e+06	286	31.7283	5.73193
Q92372	Replication factor A protein 1 OS=Schizosaccharomyces pombe (strain 972 / ATCC 24843) GN=ssb1 PE=1 SV=1 - [RFA1_SCHPO]	4.11	1	2	2	4	2.3218e+06	609	68.1542	6.7417
O42849	Phenylalanine--tRNA ligase beta subunit OS=Schizosaccharomyces pombe (strain 972 / ATCC 24843) GN=frs1 PE=3 SV=1 - [SYFB_SCHPO]	1.53	1	1	1	2	2.31828e+06	589	66.8067	5.47803
O14327	Polyadenylate-binding protein 2 OS=Schizosaccharomyces pombe (strain 972 / ATCC 24843) GN=pab2 PE=1 SV=1 - [PAB2_SCHPO]	8.43	1	1	1	2	2.2947e+06	166	18.4492	7.98682
Q10305	Probable secretory pathway GDP dissociation inhibitor 1 OS=Schizosaccharomyces pombe (strain 972 / ATCC 24843) GN=gdi1 PE=3 SV=1 - [GDI1_SCHPO]	2.27	1	1	1	1	2.29197e+06	440	49.5244	6.17627
O14141	Maf-like protein C3G6.03c OS=Schizosaccharomyces pombe (strain 972 / ATCC 24843) GN=SPAC3G6.03c PE=1 SV=2 - [YEW3_SCHPO]	3.73	1	1	1	2	2.29076e+06	241	26.8774	5.10986
O94721	RWD domain-containing protein C1393.09c OS=Schizosaccharomyces pombe (strain 972 / ATCC 24843) GN=SPCC1393.09c PE=3 SV=1 - [YCF9_SCHPO]	11.63	1	2	2	3	2.27782e+06	215	24.6731	4.57666
Q9USH9	Uncharacterized ABC transporter ATP-binding protein C825.01 OS=Schizosaccharomyces pombe (strain 972 / ATCC 24843) GN=SPCC825.01 PE=1 SV=1 - [YJQ1_SCHPO]	3.65	1	3	3	5	2.27089e+06	822	92.6327	6.41748
P41878	26S proteasome regulatory subunit rpn11 OS=Schizosaccharomyces pombe (strain 972 / ATCC 24843) GN=rpn11 PE=1 SV=2 - [RPN11_SCHPO]	5.52	1	2	2	3	2.26654e+06	308	34.5494	6.7417
P55052	Fatty acid-binding protein, epidermal OS=Bos taurus GN=FABP5 PE=1 SV=4 - [FABP5_BOVIN]	6.67	2	1	1	1	2.26002e+06	135	15.0646	7.69385
O94319	Protein transport protein sec13 OS=Schizosaccharomyces pombe (strain 972 / ATCC 24843) GN=sec13 PE=1 SV=1 - [SEC13_SCHPO]	5.72	1	2	2	3	2.24394e+06	297	32.5479	5.43994
O43021	Oxysterol-binding protein homolog C354.07c OS=Schizosaccharomyces pombe (strain 972 / ATCC 24843) GN=SPBC354.07c PE=3 SV=4 - [YGV7_SCHPO]	4.28	1	1	1	2	2.24233e+06	397	45.0385	5.41455
O94517	Probable proteasome subunit alpha type-1 OS=Schizosaccharomyces pombe (strain 972 / ATCC 24843) GN=SPBC646.16 PE=3 SV=1 - [PSA1_SCHPO]	6.15	1	1	1	1	2.22492e+06	244	26.5225	7.21045
O13685	Ubiquitin-conjugating enzyme E2 13 OS=Schizosaccharomyces pombe (strain 972 / ATCC 24843) GN=ubc13 PE=1 SV=1 - [UBC13_SCHPO]	10.14	1	1	1	2	2.22149e+06	148	16.8448	7.32764
Q9USQ4	NASP-related protein sim3 OS=Schizosaccharomyces pombe (strain 972 / ATCC 24843) GN=sim3 PE=1 SV=1 - [SIM3_SCHPO]	3.79	1	1	1	1	2.2082e+06	396	43.8767	4.81787
A7N0W6	LexA repressor OS=Vibrio campbellii (strain ATCC BAA-1116 / BB120) GN=lexA PE=3 SV=1 - [LEXA_VIBCB]	3.88	5	1	1	1	2.20638e+06	206	22.7279	5.33838
Q10289	Fatty acid synthase subunit alpha OS=Schizosaccharomyces pombe (strain 972 / ATCC 24843) GN=fas2 PE=1 SV=2 - [FAS2_SCHPO]	1.19	1	2	2	3	2.20279e+06	1842	202.043	6.17627
Q10179	Putative glycine--tRNA ligase OS=Schizosaccharomyces pombe (strain 972 / ATCC 24843) GN=grs1 PE=3 SV=1 - [SYG_SCHPO]	3.07	1	2	2	3	2.17846e+06	652	73.9585	5.92236
O14081	Putative alpha,alpha-trehalose-phosphate synthase [UDP-forming] 106 kDa subunit OS=Schizosaccharomyces pombe (strain 972 / ATCC 24843) GN=SPAC2E11.16c PE=1 SV=1 - [TPSX_SCHPO]	0.95	1	1	1	2	2.17654e+06	944	106.751	6.25244
Q9P6I7	Adenine deaminase OS=Schizosaccharomyces pombe (strain 972 / ATCC 24843) GN=aah1 PE=1 SV=1 - [ADE_SCHPO]	6.54	1	2	2	4	2.1691e+06	367	41.1725	5.37646
P54069	Protein bem46 OS=Schizosaccharomyces pombe (strain 972 / ATCC 24843) GN=bem46 PE=2 SV=3 - [BEM46_SCHPO]	3.68	1	1	1	1	2.15801e+06	299	33.112	8.26514
P78833	Uncharacterized protein C21B10.08c OS=Schizosaccharomyces pombe (strain 972 / ATCC 24843) GN=SPBC21B10.08c PE=2 SV=1 - [YHZ8_SCHPO]	3.54	1	1	1	1	2.15236e+06	198	21.8202	6.03662
P31318	Protein arg11, mitochondrial OS=Schizosaccharomyces pombe (strain 972 / ATCC 24843) GN=arg11 PE=3 SV=2 - [ARG56_SCHPO]	0.68	1	1	1	2	2.14993e+06	885	97.6447	9.27588
Q09747	ATP-dependent RNA helicase dbp5 OS=Schizosaccharomyces pombe (strain 972 / ATCC 24843) GN=dbp5 PE=1 SV=1 - [DBP5_SCHPO]	5.96	1	3	3	5	2.1483e+06	503	56.2698	5.79541
Q9Y7N0	SWR1 complex bromodomain subunit bdf1 OS=Schizosaccharomyces pombe (strain 972 / ATCC 24843) GN=bdf1 PE=1 SV=1 - [BDF1_SCHPO]	1.38	1	1	1	1	2.14719e+06	578	65.1521	5.2749
Q09702	Negative regulator of differentiation 1 OS=Schizosaccharomyces pombe (strain 972 / ATCC 24843) GN=nrd1 PE=1 SV=1 - [NRD1_SCHPO]	1.89	1	1	1	2	2.14468e+06	529	57.7245	8.76318
Q09817	60S ribosomal export protein nmd3 OS=Schizosaccharomyces pombe (strain 972 / ATCC 24843) GN=nmd3 PE=3 SV=1 - [NMD3_SCHPO]	1.81	1	1	1	1	2.1203e+06	498	56.5146	5.75732
O14214	tRNA (guanine(9)-N1)-methyltransferase OS=Schizosaccharomyces pombe (strain 972 / ATCC 24843) GN=trm10 PE=1 SV=1 - [TRM10_SCHPO]	2.96	1	1	1	3	2.1001e+06	304	35.4484	8.646
P55306	Catalase OS=Schizosaccharomyces pombe (strain 972 / ATCC 24843) GN=cta1 PE=1 SV=1 - [CATA_SCHPO]	6.25	1	3	3	5	2.09673e+06	512	58.2425	6.88818
O14126	26S protease regulatory subunit 6A OS=Schizosaccharomyces pombe (strain 972 / ATCC 24843) GN=tbp1 PE=3 SV=1 - [PRS6A_SCHPO]	3.88	1	2	2	2	2.09613e+06	438	48.8051	5.09717
O13637	Protein transport protein sec31 OS=Schizosaccharomyces pombe (strain 972 / ATCC 24843) GN=sec31 PE=1 SV=1 - [SEC31_SCHPO]	2.86	1	3	3	5	2.08818e+06	1224	132.417	6.23975
O59763	Serine/threonine-protein kinase oca2 OS=Schizosaccharomyces pombe (strain 972 / ATCC 24843) GN=oca2 PE=1 SV=1 - [OCA2_SCHPO]	2.46	1	2	2	3	2.068e+06	650	73.1864	7.6499
P01834	Ig kappa chain C region OS=Homo sapiens GN=IGKC PE=1 SV=1 - [IGKC_HUMAN]	18.87	1	1	1	1	2.05541e+06	106	11.6017	5.87158
Q9C0Y6	Zinc-type alcohol dehydrogenase-like protein PB24D3.08c OS=Schizosaccharomyces pombe (strain 972 / ATCC 24843) GN=SPAPB24D3.08c PE=3 SV=1 - [YKM8_SCHPO]	9.46	1	2	2	4	2.05166e+06	349	38.5877	6.90283
P09211-cRAP	Glutathione S-transferase P (cRAP) OS=Homo sapiens GN=GSTP1 PE=1 SV=2 - [GSTP1_HUMAN]	4.76	1	1	1	1	2.04448e+06	210	23.341	5.64307
P67249	UPF0122 protein SA1079 OS=Staphylococcus aureus (strain N315) GN=SA1079 PE=3 SV=1 - [Y1079_STAAN]	10	1	1	1	1	2.02963e+06	110	13.5727	4.80518
Q09878	Probable sulfite reductase [NADPH] flavoprotein component OS=Schizosaccharomyces pombe (strain 972 / ATCC 24843) GN=SPCC584.01c PE=3 SV=2 - [MET10_SCHPO]	4.27	1	4	4	6	2.02416e+06	1006	111.283	6.04932
O14349	IMP-specific 5'-nucleotidase 1 OS=Schizosaccharomyces pombe (strain 972 / ATCC 24843) GN=isn1 PE=3 SV=1 - [ISN1_SCHPO]	2.22	1	1	1	2	2.01665e+06	405	45.7767	6.01123
P17610	GTP-binding protein ypt3 OS=Schizosaccharomyces pombe (strain 972 / ATCC 24843) GN=ypt3 PE=1 SV=1 - [YPT3_SCHPO]	8.88	48	2	2	4	2.006e+06	214	23.8459	5.31299
P15924	Desmoplakin OS=Homo sapiens GN=DSP PE=1 SV=3 - [DESP_HUMAN]	1.01	1	3	3	3	1.9954e+06	2871	331.569	6.81494
O42931	26S protease regulatory subunit 7 homolog OS=Schizosaccharomyces pombe (strain 972 / ATCC 24843) GN=rpt1 PE=1 SV=2 - [PRS7_SCHPO]	9.82	13	4	4	7	1.97622e+06	438	48.9341	5.36377
O94703	DNA-directed RNA polymerase I subunit RPA12 OS=Schizosaccharomyces pombe (strain 972 / ATCC 24843) GN=rpa12 PE=3 SV=1 - [RPA12_SCHPO]	8.4	1	1	1	2	1.96246e+06	119	13.1071	5.14795
O14217	Probable mitochondrial import receptor subunit tom70 OS=Schizosaccharomyces pombe (strain 972 / ATCC 24843) GN=tom70 PE=1 SV=1 - [TOM70_SCHPO]	3.68	1	2	2	4	1.96101e+06	625	69.4732	8.04541
O14224	Rho GDP-dissociation inhibitor OS=Schizosaccharomyces pombe (strain 972 / ATCC 24843) GN=SPAC6F12.06 PE=1 SV=1 - [GDIR_SCHPO]	8.29	1	1	1	2	1.95824e+06	205	23.0174	5.36377
Q09722	Eukaryotic translation initiation factor 3 subunit M OS=Schizosaccharomyces pombe (strain 972 / ATCC 24843) GN=eif3m PE=1 SV=2 - [EIF3M_SCHPO]	2.74	1	1	1	4	1.94553e+06	402	45.0571	5.08447
O74743	Eukaryotic translation initiation factor 4E-2 OS=Schizosaccharomyces pombe (strain 972 / ATCC 24843) GN=tif452 PE=3 SV=1 - [IF4E2_SCHPO]	5.35	1	1	1	2	1.94055e+06	243	27.6361	7.03467
Q09711	Calcium-binding protein NCS-1 OS=Schizosaccharomyces pombe (strain 972 / ATCC 24843) GN=ncs1 PE=1 SV=2 - [NCS1_SCHPO]	5.79	1	1	1	2	1.93897e+06	190	22.0189	5.10986
Q9C0X6	RuvB-like helicase 1 OS=Schizosaccharomyces pombe (strain 972 / ATCC 24843) GN=rvb1 PE=3 SV=1 - [RUVB1_SCHPO]	3.95	1	1	1	2	1.93155e+06	456	50.0211	5.79541
Q10137	Sec14 cytosolic factor OS=Schizosaccharomyces pombe (strain 972 / ATCC 24843) GN=sec14 PE=3 SV=1 - [SEC14_SCHPO]	2.8	1	1	1	1	1.92553e+06	286	32.7254	7.12256
Q10251	Eukaryotic translation initiation factor 5B OS=Schizosaccharomyces pombe (strain 972 / ATCC 24843) GN=SPAC56F8.03 PE=1 SV=1 - [IF2P_SCHPO]	0.83	1	1	1	2	1.88479e+06	1079	119.857	5.73193
O94552	Fumarate hydratase, mitochondrial OS=Schizosaccharomyces pombe (strain 972 / ATCC 24843) GN=fum1 PE=3 SV=3 - [FUMH_SCHPO]	1.35	1	1	1	1	1.8773e+06	520	56.2861	8.42627
P87308	Protein lsb5 OS=Schizosaccharomyces pombe (strain 972 / ATCC 24843) GN=lsb5 PE=3 SV=1 - [LSB5_SCHPO]	2.96	1	1	1	2	1.8773e+06	304	34.1741	7.2251
Q1IHH4	DNA-directed RNA polymerase subunit beta OS=Koribacter versatilis (strain Ellin345) GN=rpoB PE=3 SV=1 - [RPOB_KORVE]	0.74	1	1	1	1	1.86427e+06	1489	167.161	6.45557
O13748	Alpha N-terminal protein methyltransferase 1 OS=Schizosaccharomyces pombe (strain 972 / ATCC 24843) GN=tae1 PE=3 SV=1 - [NTM1_SCHPO]	4.57	1	1	1	1	1.85376e+06	219	24.3723	5.42725
O43049	Serine/threonine-protein phosphatase T OS=Schizosaccharomyces pombe (strain 972 / ATCC 24843) GN=ppt1 PE=3 SV=2 - [PPT1_SCHPO]	3.59	1	2	2	2	1.85001e+06	473	53.2568	5.75732
Q9UT97	Probable proteasome subunit alpha type-5 OS=Schizosaccharomyces pombe (strain 972 / ATCC 24843) GN=pup2 PE=1 SV=1 - [PSA5_SCHPO]	10.53	1	3	3	5	1.84764e+06	247	27.5558	5.021
O14225	Mitochondrial import receptor subunit tom20 OS=Schizosaccharomyces pombe (strain 972 / ATCC 24843) GN=tom20 PE=3 SV=1 - [TOM20_SCHPO]	8.55	1	1	1	2	1.83236e+06	152	17.5182	9.24658
O59667	Histidine biosynthesis bifunctional protein his7 OS=Schizosaccharomyces pombe (strain 972 / ATCC 24843) GN=his7 PE=3 SV=1 - [HIS2_SCHPO]	8.87	1	3	3	6	1.82436e+06	417	46.1537	5.75732
O42867	60S ribosomal protein L23 OS=Schizosaccharomyces pombe (strain 972 / ATCC 24843) GN=rpl23a PE=3 SV=1 - [RL23_SCHPO]	10.79	1	2	2	2	1.77694e+06	139	14.8729	10.2134
O13848	NAD/NADP-dependent indole-3-acetaldehyde reductase OS=Schizosaccharomyces pombe (strain 972 / ATCC 24843) GN=SPAC19G12.09 PE=1 SV=1 - [I3ACR_SCHPO]	2.46	1	1	1	1	1.77508e+06	284	31.5495	6.80029
P00448	Superoxide dismutase [Mn] OS=Escherichia coli (strain K12) GN=sodA PE=1 SV=2 - [SODM_ECOLI]	8.74	5	2	2	3	1.76402e+06	206	23.0827	6.96143
Q9P6I5	Guanylate kinase OS=Schizosaccharomyces pombe (strain 972 / ATCC 24843) GN=SPBC1198.05 PE=3 SV=1 - [KGUA_SCHPO]	5.45	1	1	1	2	1.76091e+06	202	22.3808	5.99854
P40373	ATP phosphoribosyltransferase OS=Schizosaccharomyces pombe (strain 972 / ATCC 24843) GN=his1 PE=2 SV=1 - [HIS1_SCHPO]	6.45	1	1	1	2	1.74118e+06	310	34.0082	7.02002
Q9UUA1	Oxysterol-binding protein homolog C23B6.01c OS=Schizosaccharomyces pombe (strain 972 / ATCC 24843) GN=SPCC23B6.01c PE=1 SV=2 - [YJX1_SCHPO]	7.31	1	3	3	8	1.72215e+06	479	54.6137	6.44287
Q9Y7U0	Uncharacterized protein C63.14 OS=Schizosaccharomyces pombe (strain 972 / ATCC 24843) GN=SPCC63.14 PE=1 SV=1 - [YCJE_SCHPO]	1.1	1	1	1	2	1.71216e+06	1184	130.979	6.59521
Q09841	Probable proteasome subunit beta type-2 OS=Schizosaccharomyces pombe (strain 972 / ATCC 24843) GN=pup1 PE=2 SV=1 - [PSB2_SCHPO]	3	1	1	1	2	1.70162e+06	267	29.3189	6.63916
Q10138	CRAL-TRIO domain-containing protein C3H8.02 OS=Schizosaccharomyces pombe (strain 972 / ATCC 24843) GN=SPAC3H8.02 PE=1 SV=1 - [YAS2_SCHPO]	2.93	1	1	1	2	1.70152e+06	444	51.4408	7.25439
Q10242	Probable gluconokinase OS=Schizosaccharomyces pombe (strain 972 / ATCC 24843) GN=SPAC4G9.12 PE=3 SV=1 - [GNTK_SCHPO]	6.22	1	1	1	3	1.6958e+06	193	21.6339	6.78564
O74352	Protein hob1 OS=Schizosaccharomyces pombe (strain 972 / ATCC 24843) GN=hob1 PE=1 SV=1 - [HOB1_SCHPO]	4.94	1	2	2	4	1.69158e+06	466	51.3597	5.42725
O42964	Transcription factor iws1 OS=Schizosaccharomyces pombe (strain 972 / ATCC 24843) GN=iws1 PE=3 SV=1 - [IWS1_SCHPO]	2.57	1	1	1	2	1.6891e+06	428	49.0845	5.5542
O14241	Actin-related protein 2/3 complex subunit 2 OS=Schizosaccharomyces pombe (strain 972 / ATCC 24843) GN=arc2 PE=1 SV=1 - [ARPC2_SCHPO]	3.47	1	1	1	2	1.6824e+06	317	36.9509	6.55127
O13871	Uncharacterized methyltransferase C1B3.06c OS=Schizosaccharomyces pombe (strain 972 / ATCC 24843) GN=SPAC1B3.06c PE=3 SV=1 - [YE16_SCHPO]	4.32	1	1	1	2	1.67074e+06	278	31.753	6.44287
O94740	Hsp90 co-chaperone Cdc37 OS=Schizosaccharomyces pombe (strain 972 / ATCC 24843) GN=cdc37 PE=1 SV=1 - [CDC37_SCHPO]	9.44	1	4	4	9	1.66331e+06	466	52.5214	5.021
Q9P7T6	UPF0160 protein C694.04c OS=Schizosaccharomyces pombe (strain 972 / ATCC 24843) GN=SPAC694.04c PE=3 SV=1 - [YIW4_SCHPO]	7.1	1	2	2	4	1.66275e+06	324	36.6495	6.13818
Q9NZT1	Calmodulin-like protein 5 OS=Homo sapiens GN=CALML5 PE=1 SV=2 - [CALL5_HUMAN]	9.59	1	2	2	2	1.65829e+06	146	15.8828	4.43701
O94416	Transcription initiation factor IIF subunit alpha OS=Schizosaccharomyces pombe (strain 972 / ATCC 24843) GN=tfg1 PE=1 SV=2 - [T2FA_SCHPO]	3.15	1	1	1	2	1.6378e+06	540	61.5738	5.40186
O94752	Enhancer of mRNA-decapping protein 3 OS=Schizosaccharomyces pombe (strain 972 / ATCC 24843) GN=edc3 PE=1 SV=1 - [EDC3_SCHPO]	1.54	1	1	1	1	1.63493e+06	454	49.1887	8.66064
P78921	Probable T-complex protein 1 subunit theta OS=Schizosaccharomyces pombe (strain 972 / ATCC 24843) GN=cct8 PE=2 SV=3 - [TCPQ_SCHPO]	5.13	1	3	3	5	1.62491e+06	546	59.9182	5.31299
O94307	Probable prefoldin subunit 5 OS=Schizosaccharomyces pombe (strain 972 / ATCC 24843) GN=bob1 PE=1 SV=1 - [PFD5_SCHPO]	12.34	1	2	2	3	1.61193e+06	154	16.7636	5.33838
O94563	Putative uncharacterized oxidoreductase C1773.04 OS=Schizosaccharomyces pombe (strain 972 / ATCC 24843) GN=SPBC1773.04 PE=1 SV=1 - [YGD4_SCHPO]	2.38	1	1	1	2	1.60463e+06	336	37.7824	6.37939
O74760	Eukaryotic translation initiation factor 3 subunit A OS=Schizosaccharomyces pombe (strain 972 / ATCC 24843) GN=tif32 PE=1 SV=1 - [EIF3A_SCHPO]	3.43	1	3	3	4	1.60423e+06	932	107.005	8.86572
Q49WI7	Bifunctional protein FolD OS=Staphylococcus saprophyticus subsp. saprophyticus (strain ATCC 15305 / DSM 20229) GN=folD PE=3 SV=1 - [FOLD_STAS1]	3.16	1	1	1	2	1.59988e+06	285	30.8332	5.26221
O74897	SWR1-complex protein 5 OS=Schizosaccharomyces pombe (strain 972 / ATCC 24843) GN=swc5 PE=3 SV=1 - [SWC5_SCHPO]	5.12	1	1	1	1	1.59477e+06	215	24.5423	5.021
Q10143	Probable prefoldin subunit 3 OS=Schizosaccharomyces pombe (strain 972 / ATCC 24843) GN=SPAC3H8.07c PE=3 SV=1 - [PFD3_SCHPO]	20.12	1	3	3	6	1.59442e+06	169	19.4329	5.30029
O14335	DNA-binding protein scr1 OS=Schizosaccharomyces pombe (strain 972 / ATCC 24843) GN=scr1 PE=3 SV=1 - [SCR1_SCHPO]	2.48	1	1	1	2	1.58663e+06	565	59.6763	10.1987
O14273	Meiotically up-regulated protein C8C9.04 OS=Schizosaccharomyces pombe (strain 972 / ATCC 24843) GN=SPAC8C9.04 PE=1 SV=1 - [YET4_SCHPO]	4.79	1	2	2	4	1.54348e+06	647	66.9963	5.59229
O13753	V-type proton ATPase subunit d OS=Schizosaccharomyces pombe (strain 972 / ATCC 24843) GN=vma6 PE=3 SV=1 - [VA0D_SCHPO]	2.62	1	1	1	2	1.52861e+06	343	39.2985	4.729
Q10169	Deubiquitination-protection protein dph1 OS=Schizosaccharomyces pombe (strain 972 / ATCC 24843) GN=dph1 PE=3 SV=1 - [DSK2_SCHPO]	2.54	1	1	1	2	1.52826e+06	354	36.7962	5.12256
Q9UT32	Putative ribosome biogenesis protein C8F11.04 OS=Schizosaccharomyces pombe (strain 972 / ATCC 24843) GN=SPAC8F11.04 PE=3 SV=1 - [RL1DB_SCHPO]	2.95	1	1	1	2	1.52063e+06	373	41.3324	9.74463
Q9P7M9	Probable GTP cyclohydrolase-2 OS=Schizosaccharomyces pombe (strain 972 / ATCC 24843) GN=rib1 PE=3 SV=1 - [RIB1_SCHPO]	7.67	1	2	2	4	1.51847e+06	326	36.5017	5.64307
O74790	Monothiol glutaredoxin-4 OS=Schizosaccharomyces pombe (strain 972 / ATCC 24843) GN=grx4 PE=1 SV=1 - [GLRX4_SCHPO]	9.43	1	1	1	2	1.50371e+06	244	27.0818	4.88135
P56288	Probable translation initiation factor eIF-2B subunit gamma OS=Schizosaccharomyces pombe (strain 972 / ATCC 24843) GN=tif223 PE=1 SV=2 - [EI2BG_SCHPO]	1.97	1	1	1	2	1.49892e+06	458	50.4301	6.60986
O60158	Bouquet formation protein 4 OS=Schizosaccharomyces pombe (strain 972 / ATCC 24843) GN=bqt4 PE=1 SV=2 - [BQT4_SCHPO]	4.4	1	2	2	3	1.48301e+06	432	47.7975	8.76318
A7HHN3	Urease accessory protein UreG OS=Anaeromyxobacter sp. (strain Fw109-5) GN=ureG PE=3 SV=1 - [UREG_ANADF]	5.08	1	1	1	1	1.46657e+06	236	24.9548	6.63916
O14077	Putative zinc protease mug138 OS=Schizosaccharomyces pombe (strain 972 / ATCC 24843) GN=mug138 PE=1 SV=1 - [MU138_SCHPO]	0.93	1	1	1	1	1.46611e+06	969	112.075	5.97314
O13755	Fumarate reductase OS=Schizosaccharomyces pombe (strain 972 / ATCC 24843) GN=osm1 PE=3 SV=1 - [OSM1_SCHPO]	3.31	1	2	2	3	1.45133e+06	513	55.449	7.78174
P31944	Caspase-14 OS=Homo sapiens GN=CASP14 PE=1 SV=2 - [CASPE_HUMAN]	3.31	1	1	1	1	1.45039e+06	242	27.662	5.57959
O13956	Ribosome biogenesis protein tsr1 homolog OS=Schizosaccharomyces pombe (strain 972 / ATCC 24843) GN=SPAC23H4.15 PE=3 SV=1 - [TSR1_SCHPO]	2.68	1	2	2	4	1449281	783	90.0695	5.73193
O13864	Importin subunit beta-1 OS=Schizosaccharomyces pombe (strain 972 / ATCC 24843) GN=kap95 PE=3 SV=1 - [IMB1_SCHPO]	1.04	1	1	1	2	1.41849e+06	863	94.6866	4.62744
Q09184	Curved DNA-binding protein OS=Schizosaccharomyces pombe (strain 972 / ATCC 24843) GN=cdb4 PE=1 SV=1 - [CDB4_SCHPO]	2.36	1	1	1	2	1.41818e+06	381	41.5717	8.03076
P31406	V-type proton ATPase catalytic subunit A OS=Schizosaccharomyces pombe (strain 972 / ATCC 24843) GN=vma1 PE=3 SV=1 - [VATA_SCHPO]	1.45	1	1	1	1	1.40892e+06	619	68.7626	6.15088
O60122	Anthranilate phosphoribosyltransferase OS=Schizosaccharomyces pombe (strain 972 / ATCC 24843) GN=trp4 PE=3 SV=1 - [TRPD_SCHPO]	3.67	1	1	1	2	1408803	354	37.5326	6.52197
Q9C102	Putative glutamate synthase [NADPH] OS=Schizosaccharomyces pombe (strain 972 / ATCC 24843) GN=glt1 PE=2 SV=1 - [GLT1_SCHPO]	0.52	1	1	1	2	1.40364e+06	2111	232.701	6.34131
O74873	Protein transport protein sec23-1 OS=Schizosaccharomyces pombe (strain 972 / ATCC 24843) GN=sec231 PE=3 SV=1 - [SC231_SCHPO]	2.77	1	2	2	3	1.36104e+06	759	84.791	6.44287
Q9Y7K9	PARP-type zinc finger-containing protein C2A9.07c OS=Schizosaccharomyces pombe (strain 972 / ATCC 24843) GN=SPBC2A9.07c PE=1 SV=3 - [YGI7_SCHPO]	5.69	1	1	1	2	1350205	246	28.1547	5.021
O94326	Zinc finger protein C725.08 OS=Schizosaccharomyces pombe (strain 972 / ATCC 24843) GN=SPBC725.08 PE=1 SV=1 - [YGK8_SCHPO]	2.3	1	1	1	2	1.34392e+06	609	70.8207	5.52881
Q9USR1	Thioredoxin-like protein 1 OS=Schizosaccharomyces pombe (strain 972 / ATCC 24843) GN=txl1 PE=3 SV=1 - [TXL1_SCHPO]	3.45	1	1	1	2	1.3433e+06	290	31.8692	5.14795
O74354	Nucleolar protein dnt1 OS=Schizosaccharomyces pombe (strain 972 / ATCC 24843) GN=dnt1 PE=1 SV=1 - [DNT1_SCHPO]	3.17	1	2	2	3	1.33488e+06	599	65.9383	5.03369
Q09176	Splicing factor U2AF 23 kDa subunit OS=Schizosaccharomyces pombe (strain 972 / ATCC 24843) GN=SPAP8A3.06 PE=1 SV=2 - [U2AF1_SCHPO]	6.48	1	1	1	2	1.31869e+06	216	25.014	7.34229
P16926	Cell shape-determining protein MreC OS=Escherichia coli (strain K12) GN=mreC PE=1 SV=1 - [MREC_ECOLI]	3.54	1	1	1	1	1.30998e+06	367	39.5058	8.41162
O14045	Putative tRNA 2'-phosphotransferase OS=Schizosaccharomyces pombe (strain 972 / ATCC 24843) GN=SPAC2C4.12c PE=3 SV=2 - [TPT1_SCHPO]	3.56	1	1	1	2	1.29825e+06	365	41.0019	7.86963
O94315	Uncharacterized oxidoreductase C215.11c OS=Schizosaccharomyces pombe (strain 972 / ATCC 24843) GN=SPBC215.11c PE=3 SV=1 - [YH5B_SCHPO]	2.94	1	1	1	2	1.28004e+06	306	33.9006	6.94678
Q9URZ5	Vacuolar protein sorting-associated protein 1 OS=Schizosaccharomyces pombe (strain 972 / ATCC 24843) GN=vps1 PE=3 SV=2 - [VPS1_SCHPO]	1.18	1	1	1	2	1.25756e+06	678	75.7438	7.54736
Q9UTN2	Uncharacterized protein C139.01c OS=Schizosaccharomyces pombe (strain 972 / ATCC 24843) GN=SPAC139.01c PE=1 SV=2 - [YII1_SCHPO]	1.62	1	1	1	2	1.23532e+06	802	90.096	6.40479
O14021	RbAp48-related WD40 repeat-containing protein prw1 OS=Schizosaccharomyces pombe (strain 972 / ATCC 24843) GN=prw1 PE=1 SV=1 - [PRW1_SCHPO]	1.86	1	1	1	2	1.23321e+06	431	48.4455	5.43994
O94513	Eukaryotic translation initiation factor 3 subunit E OS=Schizosaccharomyces pombe (strain 972 / ATCC 24843) GN=int6 PE=1 SV=1 - [EIF3E_SCHPO]	1.2	1	1	1	1	1.22559e+06	501	57.0784	5.021
Q9UTA8	Uncharacterized methyltransferase-like C25B8.10 OS=Schizosaccharomyces pombe (strain 972 / ATCC 24843) GN=SPAC25B8.10 PE=3 SV=1 - [YL8A_SCHPO]	7.03	1	2	2	4	1.22518e+06	256	29.3579	5.32568
Q9HFE4	Thiol-specific monooxygenase OS=Schizosaccharomyces pombe (strain 972 / ATCC 24843) GN=fmo1 PE=1 SV=1 - [FMO1_SCHPO]	1.57	1	1	1	1	1.22487e+06	447	49.8579	7.32764
O60079	Probable ubiquitin carboxyl-terminal hydrolase 12 OS=Schizosaccharomyces pombe (strain 972 / ATCC 24843) GN=ubp12 PE=1 SV=1 - [UBP12_SCHPO]	0.92	1	1	1	2	1.20643e+06	979	111.897	4.84326
Q09100	RNA-binding protein rnp24 OS=Schizosaccharomyces pombe (strain 972 / ATCC 24843) GN=rnp24 PE=3 SV=2 - [RNP24_SCHPO]	3.25	1	1	1	2	1.18948e+06	369	42.0476	9.36377
Q9UUI5	Protein transport protein sec24 OS=Schizosaccharomyces pombe (strain 972 / ATCC 24843) GN=sec24 PE=2 SV=1 - [SEC24_SCHPO]	2.16	1	2	2	3	1.1852e+06	926	101.84	6.40479
O94255	Carbonic anhydrase OS=Schizosaccharomyces pombe (strain 972 / ATCC 24843) GN=SPBP8B7.05c PE=1 SV=2 - [CAN_SCHPO]	3.96	1	1	1	2	1.18252e+06	328	36.9865	9.26123
O42932	Cytochrome b-c1 complex subunit 6 OS=Schizosaccharomyces pombe (strain 972 / ATCC 24843) GN=qcr6 PE=3 SV=1 - [QCR6_SCHPO]	4.67	1	1	1	2	1.17513e+06	214	24.2924	4.4624
Q9UU89	Inosine triphosphate pyrophosphatase OS=Schizosaccharomyces pombe (strain 972 / ATCC 24843) GN=SPCC830.10 PE=3 SV=1 - [ITPA_SCHPO]	9.57	1	2	2	3	1.16885e+06	188	20.9646	7.09326
O13754	Hsp70/Hsp90 co-chaperone cns1 OS=Schizosaccharomyces pombe (strain 972 / ATCC 24843) GN=cns1 PE=3 SV=1 - [CNS1_SCHPO]	3.63	1	1	1	2	1.16068e+06	358	40.5055	6.0874
O94667	RNA polymerase-associated protein C651.09c OS=Schizosaccharomyces pombe (strain 972 / ATCC 24843) GN=SPBC651.09c PE=1 SV=1 - [RTF1_SCHPO]	3.57	1	2	2	4	1.13151e+06	560	63.6408	5.59229
Q10411	Sporulation-specific protein 15 OS=Schizosaccharomyces pombe (strain 972 / ATCC 24843) GN=spo15 PE=1 SV=1 - [SPO15_SCHPO]	0.56	1	1	1	2	1.1298e+06	1957	222.652	5.23682
Q9HGN8	Survival factor 2 OS=Schizosaccharomyces pombe (strain 972 / ATCC 24843) GN=svf2 PE=3 SV=1 - [SVF2_SCHPO]	4.25	1	2	2	2	1.11274e+06	353	40.3084	6.94678
P50514	Probable argininosuccinate lyase OS=Schizosaccharomyces pombe (strain 972 / ATCC 24843) GN=argx PE=3 SV=1 - [ARLZ_SCHPO]	2.39	1	1	1	1	1.10395e+06	460	51.5392	5.77002
O94641	Heat shock protein 104 OS=Schizosaccharomyces pombe (strain 972 / ATCC 24843) GN=hsp104 PE=3 SV=1 - [HS104_SCHPO]	1.33	1	1	1	1	1.07932e+06	905	100.446	5.80811
Q92399	DNA-directed RNA polymerases I, II, and III subunit RPABC3 OS=Schizosaccharomyces pombe (strain 972 / ATCC 24843) GN=rpb8 PE=1 SV=2 - [RPAB3_SCHPO]	13.6	1	1	1	2	1.07804e+06	125	14.2914	5.96045
O14340	Oxysterol-binding protein homolog C2F12.05c OS=Schizosaccharomyces pombe (strain 972 / ATCC 24843) GN=SPBC2F12.05c PE=1 SV=2 - [YB35_SCHPO]	4.05	1	2	2	4	1.07085e+06	1310	148.384	7.31299
O94685	UBA domain-containing protein 8 OS=Schizosaccharomyces pombe (strain 972 / ATCC 24843) GN=ucp8 PE=1 SV=2 - [UCP8_SCHPO]	1.33	1	1	1	2	1.05768e+06	829	91.0624	4.80518
O94282	Cytoplasmic tRNA 2-thiolation protein 1 OS=Schizosaccharomyces pombe (strain 972 / ATCC 24843) GN=ncs6 PE=1 SV=1 - [CTU1_SCHPO]	4.18	1	1	1	2	1.05756e+06	335	37.8371	8.29443
Q10280	Transcription factor gaf1 OS=Schizosaccharomyces pombe (strain 972 / ATCC 24843) GN=gaf1 PE=1 SV=2 - [GAF1_SCHPO]	3.16	1	2	2	4	1.02656e+06	855	91.7199	7.31299
P78774	Actin-related protein 2/3 complex subunit 1 OS=Schizosaccharomyces pombe (strain 972 / ATCC 24843) GN=arc1 PE=1 SV=3 - [ARPC1_SCHPO]	3.45	1	1	1	2	1.0143e+06	377	41.5708	8.08936
Q09816	S-methyl-5'-thioadenosine phosphorylase OS=Schizosaccharomyces pombe (strain 972 / ATCC 24843) GN=SPAC16C9.02c PE=3 SV=1 - [MTAP_SCHPO]	3.91	1	1	1	2	994975	307	33.8262	6.34131
Q10295	Poly(A) polymerase pla1 OS=Schizosaccharomyces pombe (strain 972 / ATCC 24843) GN=pla1 PE=1 SV=1 - [PAP_SCHPO]	1.77	1	1	1	2	988714	566	64.0683	7.98682
Q9USS7	Uncharacterized protein C4.03c OS=Schizosaccharomyces pombe (strain 972 / ATCC 24843) GN=SPBC4.03c PE=2 SV=1 - [YNB3_SCHPO]	1.01	1	1	1	2	980827	891	98.0069	6.01123
O94269	Probable ubiquitin carboxyl-terminal hydrolase 3 OS=Schizosaccharomyces pombe (strain 972 / ATCC 24843) GN=ubp3 PE=3 SV=1 - [UBP3_SCHPO]	1.56	1	1	1	2	978488	512	58.0454	7.03467
P78965	Glutathione reductase OS=Schizosaccharomyces pombe (strain 972 / ATCC 24843) GN=pgr1 PE=3 SV=2 - [GSHR_SCHPO]	1.51	1	1	1	1	919291	464	49.9679	7.34229
Q09735	Putative aminopeptidase C13A11.05 OS=Schizosaccharomyces pombe (strain 972 / ATCC 24843) GN=SPAC13A11.05 PE=3 SV=1 - [YA55_SCHPO]	2.14	1	1	1	2	884557	513	56.1595	6.22705
Q09818	Putative general negative regulator of transcription C16C9.04c OS=Schizosaccharomyces pombe (strain 972 / ATCC 24843) GN=SPAC16C9.04c PE=3 SV=1 - [YAC4_SCHPO]	1.64	1	1	1	1	872090	489	54.3834	7.94287
O13966	Aconitate hydratase, mitochondrial OS=Schizosaccharomyces pombe (strain 972 / ATCC 24843) GN=SPAC24C9.06c PE=3 SV=2 - [ACON_SCHPO]	0.89	2	1	1	1	823355	789	86.0587	8.20654
P41390	Amidophosphoribosyltransferase OS=Schizosaccharomyces pombe (strain 972 / ATCC 24843) GN=ade4 PE=1 SV=1 - [PUR1_SCHPO]	2.81	1	2	2	3	798250	533	59.7941	6.20166
O59715	Dihydroceramide delta(4)-desaturase OS=Schizosaccharomyces pombe (strain 972 / ATCC 24843) GN=dsd1 PE=3 SV=1 - [DEGS_SCHPO]	1.93	1	1	1	1	796391	362	41.7829	7.82568
O74304	MAP kinase kinase kinase win1 OS=Schizosaccharomyces pombe (strain 972 / ATCC 24843) GN=win1 PE=1 SV=1 - [WIN1_SCHPO]	0.42	1	1	1	1	791738	1436	163.17	6.3667
Q9C1W6	Uncharacterized protein C713.09 OS=Schizosaccharomyces pombe (strain 972 / ATCC 24843) GN=SPBC713.09 PE=4 SV=1 - [YN59_SCHPO]	3.04	1	1	1	2	778739	395	44.7436	4.95752
O94424	Transcription initiation factor IIF subunit beta OS=Schizosaccharomyces pombe (strain 972 / ATCC 24843) GN=tfg2 PE=1 SV=1 - [T2FB_SCHPO]	5.54	1	1	1	2	757303	307	34.6014	5.26221
O13783	Vacuolar protein-sorting protein bro1 OS=Schizosaccharomyces pombe (strain 972 / ATCC 24843) GN=bro1 PE=3 SV=1 - [BRO1_SCHPO]	1.29	1	1	1	2	718054	775	86.5682	6.21436
O13788	SWI/SNF and RSC complexes subunit ssr1 OS=Schizosaccharomyces pombe (strain 972 / ATCC 24843) GN=ssr1 PE=1 SV=1 - [SSR1_SCHPO]	1.71	1	1	1	2	708733	527	59.6016	5.41455
Q11120	Prolyl 3,4-dihydroxylase ofd1 OS=Schizosaccharomyces pombe (strain 972 / ATCC 24843) GN=ofd1 PE=1 SV=1 - [OFD1_SCHPO]	1.36	1	1	1	1	708418	515	59.1406	5.63037
O60125	BAG family molecular chaperone regulator 1A OS=Schizosaccharomyces pombe (strain 972 / ATCC 24843) GN=bag101 PE=2 SV=1 - [BAG1A_SCHPO]	5.13	1	1	1	1	574225	195	22.1918	9.18799
Q92366	60S ribosomal protein L29 OS=Schizosaccharomyces pombe (strain 972 / ATCC 24843) GN=rpl29 PE=3 SV=3 - [RL29_SCHPO]	14.75	2	1	1	3	559088	61	7.19784	11.605
Q10320	GDT1-like protein C17G8.08c OS=Schizosaccharomyces pombe (strain 972 / ATCC 24843) GN=SPAC17G8.08c PE=3 SV=1 - [YD68_SCHPO]	3.48	1	1	1	2	523520	287	31.2814	8.76318
O13736	Actin cytoskeleton-regulatory complex protein sla1 OS=Schizosaccharomyces pombe (strain 972 / ATCC 24843) GN=sla1 PE=1 SV=1 - [SLA1_SCHPO]	0.77	1	1	1	2	509762	1420	154.535	5.65576
O94246	Putative glutamate--cysteine ligase regulatory subunit OS=Schizosaccharomyces pombe (strain 972 / ATCC 24843) GN=SPCC737.06c PE=3 SV=1 - [GSH0_SCHPO]	6.62	1	2	2	4	504451	287	32.6401	6.12549
O13802	Probable rRNA-processing protein ebp2 OS=Schizosaccharomyces pombe (strain 972 / ATCC 24843) GN=ebp2 PE=1 SV=1 - [EBP2_SCHPO]	2.4	1	1	1	1	496605	333	37.7959	9.45166
P35669	Glutathione synthetase large chain OS=Schizosaccharomyces pombe (strain 972 / ATCC 24843) GN=gsa1 PE=1 SV=2 - [GSHB_SCHPO]	1.41	1	1	1	1	478058	498	56.1176	6.41748
Q9P7M6	Hid-1 family protein P27G11.12 OS=Schizosaccharomyces pombe (strain 972 / ATCC 24843) GN=SPAP27G11.12 PE=3 SV=1 - [YIOC_SCHPO]	0.75	1	1	1	1	443411	797	92.4447	7.04932
P40376	cAMP-dependent protein kinase catalytic subunit OS=Schizosaccharomyces pombe (strain 972 / ATCC 24843) GN=pka1 PE=1 SV=1 - [KAPB_SCHPO]	1.76	1	1	1	1	351176	512	57.5416	7.21045
Q9UTL0	MIP18 family protein C144.16 OS=Schizosaccharomyces pombe (strain 972 / ATCC 24843) GN=SPAC144.16 PE=3 SV=1 - [YIVG_SCHPO]	6.7	1	1	1	2	324831	179	20.2132	4.7417
Q09911	Uncharacterized protein C30D11.14c OS=Schizosaccharomyces pombe (strain 972 / ATCC 24843) GN=SPAC30D11.14c PE=4 SV=1 - [YAJE_SCHPO]	1.5	1	1	1	2	273944	534	58.9991	8.99756
Q9UTQ5	Uncharacterized J domain-containing protein C1071.09c OS=Schizosaccharomyces pombe (strain 972 / ATCC 24843) GN=SPAC1071.09c PE=3 SV=1 - [YL39_SCHPO]	2.84	1	1	1	1	196078	282	32.8298	8.52881
O60182	Replication factor C subunit 1 OS=Schizosaccharomyces pombe (strain 972 / ATCC 24843) GN=rfc1 PE=1 SV=1 - [RFC1_SCHPO]	1.28	1	1	1	2	145120	934	103.425	9.08545
P33277	GTPase-activating protein OS=Schizosaccharomyces pombe (strain 972 / ATCC 24843) GN=gap1 PE=3 SV=1 - [GAP1_SCHPO]	1.44	1	1	1	2	116487	766	87.4855	6.22705
Q10190	Large subunit GTPase 1 OS=Schizosaccharomyces pombe (strain 972 / ATCC 24843) GN=lsg1 PE=3 SV=1 - [LSG1_SCHPO]	1.62	1	1	1	2	93456.1	616	69.632	9.08545
Q09923	Aldo-keto reductase yakc [NADP(+)] OS=Schizosaccharomyces pombe (strain 972 / ATCC 24843) GN=yakc PE=1 SV=1 - [YAKC_SCHPO]	2.65	1	1	1	1	0	340	37.6861	6.771
O59811	Cytoplasmic 60S subunit biogenesis factor SPCC550.15c OS=Schizosaccharomyces pombe (strain 972 / ATCC 24843) GN=SPCC550.15c PE=1 SV=1 - [REI1_SCHPO]	1.73	1	1	1	1	0	463	52.2183	6.22705
Q9US55	Glucosidase 2 subunit alpha OS=Schizosaccharomyces pombe (strain 972 / ATCC 24843) GN=gls2 PE=3 SV=1 - [GLU2A_SCHPO]	0.87	2	1	1	2	0	923	106.216	6.02393
O94263	DNA polymerase epsilon subunit B OS=Schizosaccharomyces pombe (strain 972 / ATCC 24843) GN=dpb2 PE=1 SV=1 - [DPB2_SCHPO]	1.18	1	1	1	1	0	594	67.1815	8.54346
Q9HFE5	AP-1 complex subunit mu-1 OS=Schizosaccharomyces pombe (strain 972 / ATCC 24843) GN=apm1 PE=1 SV=1 - [AP1M1_SCHPO]	1.88	1	1	1	1	0	426	48.9241	7.00537
Q9UTI3	N-terminal acetyltransferase A complex catalytic subunit ard1 OS=Schizosaccharomyces pombe (strain 972 / ATCC 24843) GN=ard1 PE=1 SV=1 - [ARD1_SCHPO]	3.95	1	1	1	1	0	177	20.2921	8.1333
P32390	Actin-related protein 3 OS=Schizosaccharomyces pombe (strain 972 / ATCC 24843) GN=act2 PE=1 SV=1 - [ARP3_SCHPO]	2.34	1	1	1	1	0	427	47.3436	6.16357
Q9USL5	Protein dom34 OS=Schizosaccharomyces pombe (strain 972 / ATCC 24843) GN=dom34 PE=1 SV=1 - [DOM34_SCHPO]	2.31	1	1	1	2	0	390	44.3087	5.84619
Q9P6Q2	Enolase-phosphatase E1 OS=Schizosaccharomyces pombe (strain 972 / ATCC 24843) GN=utr4 PE=3 SV=1 - [ENOPH_SCHPO]	3.7	1	1	1	1	0	216	24.4085	6.55127
O14321	Sterol 24-C-methyltransferase erg6 OS=Schizosaccharomyces pombe (strain 972 / ATCC 24843) GN=erg6 PE=2 SV=1 - [ERG6_SCHPO]	5.29	1	2	2	4	0	378	42.8403	5.85889
Q10498	Protein HGH1 homolog OS=Schizosaccharomyces pombe (strain 972 / ATCC 24843) GN=hgh1 PE=3 SV=1 - [HGH1_SCHPO]	2.25	1	1	1	1	0	356	41.2341	4.88135
P24488	Transcriptional activator hap2 OS=Schizosaccharomyces pombe (strain 972 / ATCC 24843) GN=hap2 PE=3 SV=1 - [HAP2_SCHPO]	2.4	9	1	1	2	0	334	34.8716	6.21436
Q10199	Septation protein imp2 OS=Schizosaccharomyces pombe (strain 972 / ATCC 24843) GN=imp2 PE=1 SV=1 - [IMP2_SCHPO]	1.04	1	1	1	1	0	670	75.121	6.58057
Q9UUH4	Methylsterol monooxygenase OS=Schizosaccharomyces pombe (strain 972 / ATCC 24843) GN=erg25 PE=3 SV=1 - [MSMO_SCHPO]	3	1	1	1	2	0	300	35.779	7.95752
O94286	1,2-dihydroxy-3-keto-5-methylthiopentene dioxygenase OS=Schizosaccharomyces pombe (strain 972 / ATCC 24843) GN=adi1 PE=1 SV=1 - [MTND_SCHPO]	11.24	1	2	2	4	0	178	20.9234	5.79541
O13859	Meiotically up-regulated gene 125 protein OS=Schizosaccharomyces pombe (strain 972 / ATCC 24843) GN=mug125 PE=1 SV=1 - [MU125_SCHPO]	3.51	1	1	1	1	0	285	32.9871	6.80029
O94435	Meiotically up-regulated gene 35 protein OS=Schizosaccharomyces pombe (strain 972 / ATCC 24843) GN=mug35 PE=1 SV=2 - [MUG35_SCHPO]	6.41	1	1	1	2	0	234	27.5038	6.04932
O13741	Nucleolar protein 12 OS=Schizosaccharomyces pombe (strain 972 / ATCC 24843) GN=nop12 PE=1 SV=1 - [NOP12_SCHPO]	2.51	1	1	1	2	0	438	49.3507	9.36377
Q9UUK0	Pyridoxamine 5'-phosphate oxidase C1952.08c homolog OS=Schizosaccharomyces pombe (strain 972 / ATCC 24843) GN=SPAC1952.08c PE=3 SV=1 - [PDXH_SCHPO]	6.32	1	1	1	2	0	190	21.6397	7.00537
Q9C100	Dolichyl-phosphate-mannose--protein mannosyltransferase 2 OS=Schizosaccharomyces pombe (strain 972 / ATCC 24843) GN=ogm2 PE=3 SV=1 - [PMT2_SCHPO]	1.62	1	1	1	2	0	739	84.9818	7.1665
Q09794	Protein ura1 OS=Schizosaccharomyces pombe (strain 972 / ATCC 24843) GN=ura1 PE=1 SV=1 - [PYR1_SCHPO]	0.45	1	1	1	2	0	2244	248.152	5.90967
O74803	UV excision repair protein rhp23 OS=Schizosaccharomyces pombe (strain 972 / ATCC 24843) GN=rhp23 PE=1 SV=1 - [RHP23_SCHPO]	2.99	1	1	1	2	0	368	40.1109	4.4624
Q9P6P6	54S ribosomal protein L9, mitochondrial OS=Schizosaccharomyces pombe (strain 972 / ATCC 24843) GN=mrpl9 PE=3 SV=1 - [RM09_SCHPO]	5.02	1	1	1	2	0	259	28.5491	10.4917
O74835	rRNA biogenesis protein rrp5 OS=Schizosaccharomyces pombe (strain 972 / ATCC 24843) GN=rrp5 PE=1 SV=1 - [RRP5_SCHPO]	0.71	1	1	1	2	0	1690	187.407	5.49072
Q9P794	U1 small nuclear ribonucleoprotein C OS=Schizosaccharomyces pombe (strain 972 / ATCC 24843) GN=usp103 PE=1 SV=1 - [RU1C_SCHPO]	6.04	1	1	1	2	0	182	20.466	9.5249
O13846	Ceramide very long chain fatty acid hydroxylase-like protein C19G12.08 OS=Schizosaccharomyces pombe (strain 972 / ATCC 24843) GN=SPAC19G12.08 PE=3 SV=1 - [SCS7_SCHPO]	4.03	1	1	1	2	0	347	40.2036	7.72314
Q9Y7U7	Staphylococcal nuclease domain-containing protein 1 OS=Schizosaccharomyces pombe (strain 972 / ATCC 24843) GN=snd1 PE=1 SV=1 - [SND1_SCHPO]	1.48	1	1	1	2	0	878	98.1001	7.44482
O13936	Transcription elongation factor spt5 OS=Schizosaccharomyces pombe (strain 972 / ATCC 24843) GN=spt5 PE=1 SV=1 - [SPT5_SCHPO]	1.41	1	1	1	2	0	990	108.948	5.08447
P21565	Signal recognition particle 54 kDa protein homolog OS=Schizosaccharomyces pombe (strain 972 / ATCC 24843) GN=srp54 PE=1 SV=1 - [SRP54_SCHPO]	2.11	1	1	1	2	0	522	56.6611	9.1001
Q10224	tRNA (carboxymethyluridine(34)-5-O)-methyltransferase OS=Schizosaccharomyces pombe (strain 972 / ATCC 24843) GN=trm9 PE=3 SV=1 - [TRM9_SCHPO]	5.26	1	1	1	2	0	228	26.2604	7.28369
O00102	Ubiquitin-conjugating enzyme E2-18 kDa OS=Schizosaccharomyces pombe (strain 972 / ATCC 24843) GN=ubc7 PE=2 SV=2 - [UBC7_SCHPO]	5.42	4	1	1	2	0	166	18.708	4.85596
Q9UUB6	Ubiquitin carboxyl-terminal hydrolase 2 OS=Schizosaccharomyces pombe (strain 972 / ATCC 24843) GN=uch2 PE=1 SV=1 - [UBLH2_SCHPO]	7	1	2	2	4	0	300	34.1741	5.021
Q9US41	Uracil-regulated protein 1 OS=Schizosaccharomyces pombe (strain 972 / ATCC 24843) GN=urg1 PE=2 SV=1 - [URG1_SCHPO]	2.28	1	1	1	2	0	439	49.0039	6.15088
Q10214	Uncharacterized protein C4H3.06 OS=Schizosaccharomyces pombe (strain 972 / ATCC 24843) GN=SPAC4H3.06 PE=4 SV=1 - [YAY6_SCHPO]	8.76	1	1	1	1	0	137	15.6322	4.88135
P87157	Probable ADP-ribosylation factor-binding protein C25H2.16c OS=Schizosaccharomyces pombe (strain 972 / ATCC 24843) GN=SPBC25H2.16c PE=1 SV=1 - [YB0G_SCHPO]	2.25	1	1	1	1	0	533	59.4445	5.47803
O59672	Uncharacterized ABC transporter ATP-binding protein C29A3.09c OS=Schizosaccharomyces pombe (strain 972 / ATCC 24843) GN=SPBC29A3.09c PE=3 SV=1 - [YB89_SCHPO]	0.95	1	1	1	1	0	736	83.7101	6.55127
O42888	Uncharacterized oxidoreductase C8E4.04 OS=Schizosaccharomyces pombe (strain 972 / ATCC 24843) GN=SPBC8E4.04 PE=3 SV=1 - [YBN4_SCHPO]	4.31	1	1	1	2	0	325	36.606	7.10791
Q10255	Uncharacterized membrane protein SPAC56F8.07 OS=Schizosaccharomyces pombe (strain 972 / ATCC 24843) GN=SPAC56F8.07 PE=4 SV=3 - [YD27_SCHPO]	5.46	1	1	1	2	0	183	21.215	9.17334
O13771	Uncharacterized protein C17A5.09c OS=Schizosaccharomyces pombe (strain 972 / ATCC 24843) GN=SPAC17A5.09c PE=1 SV=1 - [YE99_SCHPO]	2.9	1	1	1	2	0	310	34.9569	5.05908
O13929	Uncharacterized protein C23C4.09c OS=Schizosaccharomyces pombe (strain 972 / ATCC 24843) GN=SPAC23C4.09c PE=3 SV=1 - [YF69_SCHPO]	25.19	1	1	1	2	0	131	15.0328	5.24951
Q9UT25	Uncharacterized N-acetyltransferase C9.02c OS=Schizosaccharomyces pombe (strain 972 / ATCC 24843) GN=SPAC9.02c PE=3 SV=1 - [YFY2_SCHPO]	12.73	1	2	2	4	0	165	18.7797	8.60205
O60176	Uncharacterized RNA-binding protein C23E6.01c OS=Schizosaccharomyces pombe (strain 972 / ATCC 24843) GN=SPBC23E6.01c PE=1 SV=2 - [YG41_SCHPO]	2.33	1	1	1	2	0	473	51.6722	5.14795
O74782	Universal stress protein A family protein C25B2.10 OS=Schizosaccharomyces pombe (strain 972 / ATCC 24843) GN=SPBC25B2.10 PE=1 SV=1 - [YGBA_SCHPO]	3.91	1	1	1	2	0	307	34.0607	9.62744
O94432	Uncharacterized RNA-binding protein C660.15 OS=Schizosaccharomyces pombe (strain 972 / ATCC 24843) GN=SPBC660.15 PE=3 SV=1 - [YHKF_SCHPO]	3.8	1	1	1	2	0	474	52.7851	4.91943
Q9UT34	Uncharacterized protein C824.09c OS=Schizosaccharomyces pombe (strain 972 / ATCC 24843) GN=SPAC824.09c PE=3 SV=1 - [YIQ9_SCHPO]	3.44	1	1	1	2	0	320	35.0878	9.80322
O74417	Uncharacterized protein C14G10.04 OS=Schizosaccharomyces pombe (strain 972 / ATCC 24843) GN=SPCC14G10.04 PE=1 SV=1 - [YJL4_SCHPO]	5.23	1	1	1	2	0	497	52.5922	9.75928
Q9US12	Putative zinc metalloproteinase C607.06c OS=Schizosaccharomyces pombe (strain 972 / ATCC 24843) GN=SPAC607.06c PE=2 SV=1 - [YK66_SCHPO]	2.12	1	1	1	1	0	612	68.5271	6.45557
P01040	Cystatin-A OS=Homo sapiens GN=CSTA PE=1 SV=1 - [CYTA_HUMAN]	14.29	1	1	1	1	0	98	10.9997	5.50342
P0ABT0	DNA polymerase III subunit theta OS=Escherichia coli O157:H7 GN=holE PE=3 SV=1 - [HOLE_ECO57]	15.79	1	1	1	1	0	76	8.84071	9.18799
A7ZHQ5	UPF0325 protein YaeH OS=Escherichia coli O139:H28 (strain E24377A / ETEC) GN=yaeH PE=3 SV=1 - [YAEH_ECO24]	9.38	5	1	1	1	0	128	15.0869	7.18115
P0AF94	2-iminobutanoate/2-iminopropanoate deaminase OS=Escherichia coli O6:H1 (strain CFT073 / ATCC 700928 / UPEC) GN=yjgF PE=3 SV=2 - [RIDA_ECOL6]	10.16	1	1	1	1	0	128	13.6031	5.50342
P86216	Triosephosphate isomerase (Fragments) OS=Mesocricetus auratus GN=TPI1 PE=1 SV=1 - [TPIS_MESAU]	6.91	13	1	1	1	0	188	20.2944	5.64307
B8FUN4	Chaperone protein DnaK OS=Desulfitobacterium hafniense (strain DCB-2 / DSM 10664) GN=dnaK PE=3 SV=1 - [DNAK_DESHD]	1.79	2	1	1	1	0	614	65.5978	5.021
Q3II73	Valine--tRNA ligase OS=Pseudoalteromonas haloplanktis (strain TAC 125) GN=valS PE=3 SV=1 - [SYV_PSEHT]	1.47	1	1	1	1	0	951	108.304	5.2876

## Sheet: S1B
Accession	Description	ΣCoverage	Σ# Proteins	Σ# Unique Peptides	Σ# Peptides	Σ# PSMs	Area	# AAs	MW [kDa]	calc. pI
P22629	Streptavidin OS=Streptomyces avidinii PE=1 SV=1 - [SAV_STRAV]	37.7	3	4	4	64	1.8447e+09	183	18.8224	8.35303
P02754-cRAP-B6E;P02754	Beta-lactoglobulin (cRAP-B6E) OS=Bos taurus GN=LGB PE=1 SV=3 - [LACB_BOVIN]	66.85	3	9	12	57	895480697	178	19.8703	5.021
P00761-cRAP;P00761	Trypsin (cRAP) OS=Sus scrofa PE=1 SV=1 - [TRYP_PIG]	19.91	3	3	4	28	8.60349e+08	231	24.3938	7.18115
P02904	Methylmalonyl-CoA carboxyltransferase 1.3S subunit OS=Propionibacterium freudenreichii subsp. shermanii PE=1 SV=1 - [BCCP_PROFR]	41.46	1	5	5	15	6.29465e+08	123	12.3595	5.5415
P00921-cRAP-B6E;P00921	Carbonic anhydrase 2 (cRAP-B6E) OS=Bos taurus GN=CA2 PE=1 SV=3 - [CAH2_BOVIN]	55.38	7	12	12	122	4.38644e+08	260	29.0957	6.91748
Q9UUE1	Pyruvate carboxylase OS=Schizosaccharomyces pombe (strain 972 / ATCC 24843) GN=pyr1 PE=3 SV=1 - [PYC_SCHPO]	56.37	15	63	63	447	4.38528e+08	1185	130.778	7.09326
P02662-cRAP-B6E;P02662	Alpha-S1-casein (cRAP-B6E) OS=Bos taurus GN=CSN1S1 PE=1 SV=2 - [CASA1_BOVIN]	37.38	4	9	9	80	4.03561e+08	214	24.5134	5.021
O60057	Meiotically up-regulated gene 147 protein OS=Schizosaccharomyces pombe (strain 972 / ATCC 24843) GN=mug147 PE=1 SV=1 - [MU147_SCHPO]	1.7	1	1	1	2	3.64527e+08	411	46.1899	4.86865
P00366-cRAP;P00366	Glutamate dehydrogenase 1, mitochondrial (cRAP) OS=Bos taurus GN=GLUD1 PE=1 SV=2 - [DHE3_BOVIN]	35.13	1	14	23	121	3.14218e+08	558	61.4732	7.59131
P80025-cRAP-B6E;P80025	Lactoperoxidase (cRAP-B6E) OS=Bos taurus GN=LPO PE=1 SV=1 - [PERL_BOVIN]	39.61	3	27	27	95	3.05171e+08	712	80.5912	8.54346
Q64HZ8	Glutamate dehydrogenase 2, mitochondrial OS=Pan troglodytes GN=GLUD2 PE=3 SV=1 - [DHE4_PANTR]	20.97	7	2	12	38	2.78311e+08	558	61.4004	8.32373
Q53EK2	Non-structural maintenance of chromosomes element 1 OS=Schizosaccharomyces pombe (strain 972 / ATCC 24843) GN=nse1 PE=1 SV=1 - [NSE1_SCHPO]	50	1	10	10	99	2.38307e+08	232	27.0341	5.71924
P02769-cRAP-B6E;P02769	Serum albumin (cRAP-B6E) OS=Bos taurus GN=ALB PE=1 SV=4 - [ALBU_BOVIN]	68.2	12	48	48	189	1.93396e+08	607	69.2484	6.17627
P67975	Beta-lactoglobulin OS=Ovis orientalis musimon GN=LGB PE=1 SV=1 - [LACB_OVIMU]	16.05	2	1	4	9	1.84444e+08	162	18.1394	5.37646
P02756	Beta-lactoglobulin OS=Capra hircus GN=LGB PE=1 SV=2 - [LACB_CAPHI]	14.44	2	1	4	7	1.74435e+08	180	19.9625	5.64307
P36585	60S ribosomal protein L28-A OS=Schizosaccharomyces pombe (strain 972 / ATCC 24843) GN=rpl28a PE=3 SV=3 - [RL28A_SCHPO]	45.95	1	3	7	37	1.64446e+08	148	16.6431	11.063
P57728	60S ribosomal protein L28-B OS=Schizosaccharomyces pombe (strain 972 / ATCC 24843) GN=rpl28b PE=1 SV=1 - [RL28B_SCHPO]	45.95	1	3	7	30	1.39236e+08	148	16.6751	11.063
P08093	60S ribosomal protein L2 OS=Schizosaccharomyces pombe (strain 972 / ATCC 24843) GN=rpl2a PE=3 SV=2 - [RL2_SCHPO]	35.18	1	8	8	37	1.20679e+08	253	27.0834	10.8579
P00760-cRAP;P00760	Cationic trypsin (cRAP) OS=Bos taurus PE=1 SV=3 - [TRY1_BOVIN]	33.74	1	5	6	36	6.24714e+07	246	25.7686	8.07471
P02663-cRAP-B6E;P02663	Alpha-S2-casein (cRAP-B6E) OS=Bos taurus GN=CSN1S2 PE=1 SV=2 - [CASA2_BOVIN]	25.23	3	7	7	30	5.47708e+07	222	26.0023	8.42627
P00442	Superoxide dismutase [Cu-Zn] OS=Bos taurus GN=SOD1 PE=1 SV=2 - [SODC_BOVIN]	25.66	9	3	3	14	4.56572e+07	152	15.6728	6.31592
P04264-cRAP;P04264	Keratin, type II cytoskeletal 1 (cRAP) OS=Homo sapiens GN=KRT1 PE=1 SV=6 - [K2C1_HUMAN]	35.71	39	18	24	81	4.53695e+07	644	65.999	8.11865
P0AFG1	Transcription termination/antitermination protein NusG OS=Escherichia coli O157:H7 GN=nusG PE=3 SV=2 - [NUSG_ECO57]	54.7	10	7	7	11	3.63008e+07	181	20.5185	6.81494
P78820	Acetyl-CoA carboxylase OS=Schizosaccharomyces pombe (strain 972 / ATCC 24843) GN=cut6 PE=1 SV=2 - [ACAC_SCHPO]	35.75	7	65	65	181	3.54655e+07	2280	256.682	6.44287
P54385	Glutamate dehydrogenase, mitochondrial OS=Drosophila melanogaster GN=Gdh PE=1 SV=2 - [DHE3_DROME]	8.72	1	2	4	8	3.48362e+07	562	62.4969	8.26514
O74895	60S ribosomal protein L15-A OS=Schizosaccharomyces pombe (strain 972 / ATCC 24843) GN=rpl15a PE=3 SV=1 - [RL15A_SCHPO]	35.82	2	1	7	26	3.30799e+07	201	23.7918	11.2534
Q9US22	60S ribosomal protein L15-B OS=Schizosaccharomyces pombe (strain 972 / ATCC 24843) GN=rpl15b PE=1 SV=1 - [RL15B_SCHPO]	35.82	2	1	7	22	3.30799e+07	201	23.8078	11.1802
Q9UUE3	Putative lysine N-acyltransferase C17G9.06c OS=Schizosaccharomyces pombe (strain 972 / ATCC 24843) GN=SPBC17G9.06c PE=3 SV=1 - [YNZ6_SCHPO]	23.95	1	6	6	13	3.2336e+07	334	39.7498	6.01123
P35908-cRAP;P35908	Keratin, type II cytoskeletal 2 epidermal (cRAP) OS=Homo sapiens GN=KRT2 PE=1 SV=2 - [K22E_HUMAN]	46.79	11	17	24	54	3.04198e+07	639	65.3932	8.00146
P35527-cRAP;P35527	Keratin, type I cytoskeletal 9 (cRAP) OS=Homo sapiens GN=KRT9 PE=1 SV=3 - [K1C9_HUMAN]	47.51	2	22	22	72	2.92972e+07	623	62.0268	5.23682
P50522	Elongation factor 1-alpha-A OS=Schizosaccharomyces pombe (strain 972 / ATCC 24843) GN=tef1a PE=1 SV=2 - [EF1A1_SCHPO]	28.48	87	11	11	36	2.66913e+07	460	49.6289	8.99756
Q8TFH1	60S ribosomal protein L18-B OS=Schizosaccharomyces pombe (strain 972 / ATCC 24843) GN=rpl18b PE=1 SV=1 - [RL18B_SCHPO]	39.57	1	3	7	15	2.65993e+07	187	21.171	11.6343
Q4FZU2	Keratin, type II cytoskeletal 6A OS=Rattus norvegicus GN=Krt6a PE=1 SV=1 - [K2C6A_RAT]	9.42	5	0	5	6	2.54498e+07	552	59.2127	7.94287
Q10192	60S ribosomal protein L18-A OS=Schizosaccharomyces pombe (strain 972 / ATCC 24843) GN=rpl18a PE=1 SV=1 - [RL18A_SCHPO]	35.29	1	2	6	14	2.52287e+07	187	21.1769	11.6636
P00332	Alcohol dehydrogenase OS=Schizosaccharomyces pombe (strain 972 / ATCC 24843) GN=adh1 PE=1 SV=2 - [ADH_SCHPO]	35.43	1	12	12	28	2.49616e+07	350	37.372	6.93213
P56289	Eukaryotic translation initiation factor 5A-1 OS=Schizosaccharomyces pombe (strain 972 / ATCC 24843) GN=tif51a PE=1 SV=1 - [IF5A1_SCHPO]	47.77	6	1	7	27	2.42978e+07	157	17.1413	4.89404
P40370	Enolase 1-1 OS=Schizosaccharomyces pombe (strain 972 / ATCC 24843) GN=eno101 PE=1 SV=2 - [ENO11_SCHPO]	44.42	2	14	14	43	2.30023e+07	439	47.4064	6.66846
O94658	60S ribosomal protein L36-B OS=Schizosaccharomyces pombe (strain 972 / ATCC 24843) GN=rpl36b PE=3 SV=1 - [RL36B_SCHPO]	40.4	2	5	5	11	2.16435e+07	99	11.2515	11.8394
P04259	Keratin, type II cytoskeletal 6B OS=Homo sapiens GN=KRT6B PE=1 SV=5 - [K2C6B_HUMAN]	14.36	9	0	9	12	1.96736e+07	564	60.0303	8.00146
P78958	Glyceraldehyde-3-phosphate dehydrogenase 1 OS=Schizosaccharomyces pombe (strain 972 / ATCC 24843) GN=tdh1 PE=1 SV=1 - [G3P1_SCHPO]	50.89	18	7	13	35	1.95402e+07	336	35.8473	6.69775
Q9USW5	40S ribosomal protein S4-B OS=Schizosaccharomyces pombe (strain 972 / ATCC 24843) GN=rps4b PE=1 SV=1 - [RS4B_SCHPO]	39.31	1	3	12	22	1.91418e+07	262	29.6402	10.2427
Q2GKK4	tRNA pseudouridine synthase A OS=Anaplasma phagocytophilum (strain HZ) GN=truA PE=3 SV=1 - [TRUA_ANAPZ]	3.25	1	1	1	1	1.88537e+07	246	28.0124	8.60205
O43026	Glyceraldehyde-3-phosphate dehydrogenase 2 OS=Schizosaccharomyces pombe (strain 972 / ATCC 24843) GN=gpd3 PE=1 SV=1 - [G3P2_SCHPO]	25.97	2	1	7	19	1.83323e+07	335	35.6523	7.88428
Q9P4W9	40S ribosomal protein S4-C OS=Schizosaccharomyces pombe (strain 972 / ATCC 24843) GN=rps4c PE=1 SV=1 - [RS4C_SCHPO]	36.64	1	2	11	21	1.82294e+07	262	29.6562	10.2573
P13645-cRAP;P13645	Keratin, type I cytoskeletal 10 (cRAP) OS=Homo sapiens GN=KRT10 PE=1 SV=6 - [K1C10_HUMAN]	36.99	30	12	20	59	1.65928e+07	584	58.7917	5.21143
Q9UST4	Eukaryotic translation initiation factor 5A-2 OS=Schizosaccharomyces pombe (strain 972 / ATCC 24843) GN=tif51b PE=3 SV=2 - [IF5A2_SCHPO]	44.38	6	1	7	25	1.53506e+07	169	18.551	5.07178
O60101	Phosphoglycerate kinase OS=Schizosaccharomyces pombe (strain 972 / ATCC 24843) GN=pgk1 PE=1 SV=1 - [PGK_SCHPO]	43.24	7	15	15	31	1.51012e+07	414	43.9361	8.14795
Q92051	Carbonic anhydrase OS=Danio rerio GN=cahz PE=1 SV=2 - [CAHZ_DANRE]	3.46	1	1	1	1	1.46349e+07	260	28.6595	7.59131
Q10284	Heat shock protein sks2 OS=Schizosaccharomyces pombe (strain 972 / ATCC 24843) GN=sks2 PE=1 SV=2 - [HSP75_SCHPO]	38.01	5	19	19	38	1.45036e+07	613	67.1639	6.0874
Q6EIZ0	Keratin, type I cytoskeletal 10 OS=Canis familiaris GN=KRT10 PE=2 SV=1 - [K1C10_CANFA]	17.61	19	1	9	14	1.43494e+07	568	57.6761	5.14795
O42699	60S ribosomal protein L19-B OS=Schizosaccharomyces pombe (strain 972 / ATCC 24843) GN=rpl19b PE=2 SV=2 - [RL19B_SCHPO]	31.09	2	7	7	23	1.2785e+07	193	22.7396	11.3999
O14460	Elongation factor 2 OS=Schizosaccharomyces pombe (strain 972 / ATCC 24843) GN=eft201 PE=1 SV=2 - [EF2_SCHPO]	34.56	29	26	26	69	1.2707e+07	842	93.1716	6.43018
P0C016	Ubiquitin-40S ribosomal protein S27a OS=Schizosaccharomyces pombe (strain 972 / ATCC 24843) GN=ubi3 PE=1 SV=2 - [RS27A_SCHPO]	38.67	84	2	6	9	1.24944e+07	150	17.2473	9.75928
Q9USX4	60S ribosomal protein L33-A OS=Schizosaccharomyces pombe (strain 972 / ATCC 24843) GN=rpl33a PE=3 SV=2 - [RL33A_SCHPO]	22.22	1	2	3	4	1.23085e+07	108	12.1795	10.6821
Q9Y7U4	Non-structural maintenance of chromosome element 3 OS=Schizosaccharomyces pombe (strain 972 / ATCC 24843) GN=nse3 PE=1 SV=1 - [NSE3_SCHPO]	28.96	1	10	10	19	1.1789e+07	328	37.2536	5.30029
Q6BDR8	Non-structural maintenance of chromosome element 4 OS=Schizosaccharomyces pombe (strain 972 / ATCC 24843) GN=nse4 PE=1 SV=1 - [NSE4_SCHPO]	27	1	7	7	22	1.16204e+07	300	34.4871	8.77783
P36580	Fructose-bisphosphate aldolase OS=Schizosaccharomyces pombe (strain 972 / ATCC 24843) GN=fba1 PE=1 SV=2 - [ALF_SCHPO]	30.73	1	8	8	16	1.13378e+07	358	39.5449	6.354
P62979-cRAP;P62992	Ubiquitin-40S ribosomal protein S27a (cRAP) OS=Homo sapiens GN=RPS27A PE=1 SV=2 - [RS27A_HUMAN]	31.41	58	1	5	11	1.11348e+07	156	17.9535	9.64209
P79013	40S ribosomal protein S11 OS=Schizosaccharomyces pombe (strain 972 / ATCC 24843) GN=rps11a PE=2 SV=2 - [RS11_SCHPO]	26.97	2	5	5	11	1.1095e+07	152	17.4894	10.3745
O59855	Probable heat shock protein ssa2 OS=Schizosaccharomyces pombe (strain 972 / ATCC 24843) GN=ssa2 PE=1 SV=3 - [HSP72_SCHPO]	39.57	457	22	25	65	1.00539e+07	647	70.1897	5.24951
Q92345	Probable pyruvate decarboxylase C1F8.07c OS=Schizosaccharomyces pombe (strain 972 / ATCC 24843) GN=SPAC1F8.07c PE=1 SV=3 - [PDC2_SCHPO]	24.96	4	12	12	30	9.85297e+06	569	61.6802	5.64307
P02538	Keratin, type II cytoskeletal 6A OS=Homo sapiens GN=KRT6A PE=1 SV=3 - [K2C6A_HUMAN]	14.36	11	1	9	12	9.69498e+06	564	60.0083	8.00146
Q9USG6	60S ribosomal protein L33-B OS=Schizosaccharomyces pombe (strain 972 / ATCC 24843) GN=rpl33b PE=1 SV=1 - [RL33B_SCHPO]	22.22	1	2	3	5	9.34207e+06	108	12.1005	10.5503
P13696	Phosphatidylethanolamine-binding protein 1 OS=Bos taurus GN=PEBP1 PE=1 SV=2 - [PEBP1_BOVIN]	40.64	8	6	6	6	8.6034e+06	187	20.9727	7.48877
P41887	Heat shock protein 90 homolog OS=Schizosaccharomyces pombe (strain 972 / ATCC 24843) GN=swo1 PE=1 SV=2 - [HSP90_SCHPO]	27.41	136	18	18	41	8.54651e+06	704	80.5461	4.95752
Q9UUC1	60S ribosomal protein L21-A OS=Schizosaccharomyces pombe (strain 972 / ATCC 24843) GN=rpl21a PE=3 SV=1 - [RL21A_SCHPO]	34.38	5	4	4	7	8.4464e+06	160	18.3687	10.1841
P02533	Keratin, type I cytoskeletal 14 OS=Homo sapiens GN=KRT14 PE=1 SV=4 - [K1C14_HUMAN]	25.64	45	5	9	11	8.24837e+06	472	51.5294	5.16064
P08779	Keratin, type I cytoskeletal 16 OS=Homo sapiens GN=KRT16 PE=1 SV=4 - [K1C16_HUMAN]	17.76	37	3	7	9	8.24837e+06	473	51.2362	5.04639
O74329	40S ribosomal protein S29 OS=Schizosaccharomyces pombe (strain 972 / ATCC 24843) GN=rps29 PE=3 SV=3 - [RS29_SCHPO]	17.86	1	1	1	4	7.91927e+06	56	6.65343	10.6821
P13647	Keratin, type II cytoskeletal 5 OS=Homo sapiens GN=KRT5 PE=1 SV=3 - [K2C5_HUMAN]	13.73	8	4	9	12	7.81522e+06	590	62.34	7.73779
P02701	Avidin OS=Gallus gallus GN=AVD PE=1 SV=3 - [AVID_CHICK]	28.29	1	3	3	6	7.73775e+06	152	16.7577	9.65674
O94489	Elongation factor 3 OS=Schizosaccharomyces pombe (strain 972 / ATCC 24843) GN=tef3 PE=1 SV=1 - [EF3_SCHPO]	18.24	9	19	19	44	7692487	1047	115.729	6.49365
O14049	40S ribosomal protein S8-A OS=Schizosaccharomyces pombe (strain 972 / ATCC 24843) GN=rps8a PE=3 SV=1 - [RS8A_SCHPO]	20	2	3	3	6	7.50073e+06	200	22.579	10.9312
O74175	60S ribosomal protein L13 OS=Schizosaccharomyces pombe (strain 972 / ATCC 24843) GN=rpl13 PE=1 SV=1 - [RL13_SCHPO]	40.38	1	6	6	16	7.30575e+06	208	23.5147	10.6968
Q10281	Guanine nucleotide-binding protein subunit beta-like protein OS=Schizosaccharomyces pombe (strain 972 / ATCC 24843) GN=rkp1 PE=1 SV=3 - [GBLP_SCHPO]	37.26	1	8	8	14	7.24042e+06	314	34.8292	5.75732
P25840	Heat shock 70 kDa protein OS=Chlamydomonas reinhardtii GN=HSP70 PE=1 SV=2 - [HSP70_CHLRE]	6.92	407	1	4	5	6.6348e+06	650	70.9532	5.32568
P36623	Phosphoglycerate mutase OS=Schizosaccharomyces pombe (strain 972 / ATCC 24843) GN=gpm1 PE=1 SV=1 - [PMGY_SCHPO]	36.02	3	7	7	16	6.4764e+06	211	23.7505	7.47412
P36584	60S ribosomal protein L3-B OS=Schizosaccharomyces pombe (strain 972 / ATCC 24843) GN=rpl3b PE=3 SV=2 - [RL3B_SCHPO]	27.32	8	9	9	20	6.05586e+06	388	43.7893	10.272
P05767	60S ribosomal protein L39 OS=Schizosaccharomyces pombe (strain 972 / ATCC 24843) GN=rpl39 PE=3 SV=3 - [RL39_SCHPO]	19.61	1	1	1	10	5.54667e+06	51	6.3045	12.5425
O94754	40S ribosomal protein S18 OS=Schizosaccharomyces pombe (strain 972 / ATCC 24843) GN=rps18a PE=1 SV=1 - [RS18_SCHPO]	26.32	2	4	4	8	5.5053e+06	152	17.4245	10.4917
P87147	Nascent polypeptide-associated complex subunit alpha OS=Schizosaccharomyces pombe (strain 972 / ATCC 24843) GN=egd2 PE=1 SV=1 - [NACA_SCHPO]	51.45	8	7	7	16	5.48004e+06	173	18.7737	5.04639
P00435	Glutathione peroxidase 1 OS=Bos taurus GN=GPX1 PE=1 SV=3 - [GPX1_BOVIN]	15.12	5	3	3	3	5.40056e+06	205	22.6454	7.18115
O74391	60S ribosomal protein L25-B OS=Schizosaccharomyces pombe (strain 972 / ATCC 24843) GN=rpl25b PE=3 SV=1 - [RL25B_SCHPO]	26.24	2	3	3	8	5.3996e+06	141	15.7578	10.4771
Q10208	Pyruvate kinase OS=Schizosaccharomyces pombe (strain 972 / ATCC 24843) GN=pyk1 PE=1 SV=1 - [KPYK_SCHPO]	28.68	1	11	11	19	4.88776e+06	509	55.4795	7.95752
P62935	Peptidyl-prolyl cis-trans isomerase A OS=Bos taurus GN=PPIA PE=1 SV=2 - [PPIA_BOVIN]	16.46	11	3	3	4	4.84526e+06	164	17.8578	8.1626
A7ZII0	UPF0234 protein YajQ OS=Escherichia coli O139:H28 (strain E24377A / ETEC) GN=yajQ PE=3 SV=1 - [YAJQ_ECO24]	30.67	13	4	4	4	4.64274e+06	163	18.3326	6.23975
P10989	Actin OS=Schizosaccharomyces pombe (strain 972 / ATCC 24843) GN=act1 PE=1 SV=1 - [ACT_SCHPO]	23.73	242	8	8	15	4.56878e+06	375	41.7379	5.47803
Q29426	Keratin, type II cytoskeletal 3 OS=Oryctolagus cuniculus GN=KRT3 PE=2 SV=1 - [K2C3_RABIT]	4.61	9	0	4	5	4.40657e+06	629	64.3017	7.75244
P78812	6-phosphogluconate dehydrogenase, decarboxylating OS=Schizosaccharomyces pombe (strain 972 / ATCC 24843) GN=SPBC660.16 PE=1 SV=2 - [6PGD_SCHPO]	18.9	13	8	8	16	4.30859e+06	492	53.6453	7.13721
P07669	Triosephosphate isomerase OS=Schizosaccharomyces pombe (strain 972 / ATCC 24843) GN=tpi1 PE=1 SV=4 - [TPIS_SCHPO]	36.14	6	8	8	18	4.06905e+06	249	27.21	7.03467
Q10344	Translationally-controlled tumor protein homolog OS=Schizosaccharomyces pombe (strain 972 / ATCC 24843) GN=p23fy PE=1 SV=1 - [TCTP_SCHPO]	14.29	1	2	2	4	4.04478e+06	168	19.0362	4.51318
Q92371	Nascent polypeptide-associated complex subunit beta OS=Schizosaccharomyces pombe (strain 972 / ATCC 24843) GN=btf3 PE=2 SV=2 - [NACB_SCHPO]	29.14	1	3	3	6	3.99535e+06	151	16.1924	6.20166
O74330	40S ribosomal protein S27 OS=Schizosaccharomyces pombe (strain 972 / ATCC 24843) GN=rps27 PE=3 SV=1 - [RS27_SCHPO]	19.28	1	1	1	2	3.96803e+06	83	9.16557	8.99756
P42174	Glutamate dehydrogenase 1, mitochondrial (Fragments) OS=Sus scrofa GN=GLUD1 PE=1 SV=1 - [DHE3_PIG]	45.45	1	1	1	1	3.9376e+06	33	3.62065	3.94189
O74887	Peroxiredoxin tpx1 OS=Schizosaccharomyces pombe (strain 972 / ATCC 24843) GN=tpx1 PE=1 SV=1 - [TSA1_SCHPO]	14.06	1	2	2	6	3.85708e+06	192	21.1779	5.59229
P78811	Probable UTP--glucose-1-phosphate uridylyltransferase OS=Schizosaccharomyces pombe (strain 972 / ATCC 24843) GN=fuy1 PE=1 SV=2 - [UGPA1_SCHPO]	7.71	1	3	3	6	3.7829e+06	506	56.3944	7.51807
P28189	40S ribosomal protein S13 OS=Schizosaccharomyces pombe (strain 972 / ATCC 24843) GN=rps13 PE=1 SV=2 - [RS13_SCHPO]	15.89	1	2	2	4	3.71946e+06	151	16.9423	10.3745
P40921	Elongation factor 1-gamma OS=Schizosaccharomyces pombe (strain 972 / ATCC 24843) GN=tef3 PE=1 SV=1 - [EF1G_SCHPO]	16.38	1	7	7	15	3.59278e+06	409	45.7574	7.41553
O74173	Elongation factor 1-beta OS=Schizosaccharomyces pombe (strain 972 / ATCC 24843) GN=tef5 PE=2 SV=1 - [EF1B_SCHPO]	28.97	1	5	5	10	3.57734e+06	214	23.4698	4.50049
O42848	60S ribosomal protein L16-A OS=Schizosaccharomyces pombe (strain 972 / ATCC 24843) GN=rpl16a PE=1 SV=1 - [RL16A_SCHPO]	17.77	4	3	3	5	3.54859e+06	197	21.9912	10.5503
P47943	ATP-dependent RNA helicase eIF4A OS=Schizosaccharomyces pombe (strain 972 / ATCC 24843) GN=tif1 PE=1 SV=2 - [IF4A_SCHPO]	22.45	52	8	8	21	3.52897e+06	392	44.4076	5.021
O74306	60S ribosomal protein L5-B OS=Schizosaccharomyces pombe (strain 972 / ATCC 24843) GN=rpl5b PE=2 SV=1 - [RL5B_SCHPO]	5.78	2	1	1	2	3.49734e+06	294	33.4651	9.05615
O13972	Probable serine hydroxymethyltransferase, cytosolic OS=Schizosaccharomyces pombe (strain 972 / ATCC 24843) GN=SPAC24C9.12c PE=3 SV=1 - [GLYD_SCHPO]	19.27	22	8	8	18	3.4668e+06	467	51.8282	7.81104
Q96WV0	Uncharacterized urease accessory protein ureG-like OS=Schizosaccharomyces pombe (strain 972 / ATCC 24843) GN=SPCPB16A4.05c PE=3 SV=1 - [UREG_SCHPO]	20.28	1	5	5	13	3.39173e+06	286	31.3108	6.13818
Q9URX6	60S ribosomal protein L31 OS=Schizosaccharomyces pombe (strain 972 / ATCC 24843) GN=rpl31 PE=3 SV=1 - [RL31_SCHPO]	14.16	1	2	2	3	3.36261e+06	113	13.2531	10.2427
P52556	Flavin reductase (NADPH) OS=Bos taurus GN=BLVRB PE=1 SV=2 - [BLVRB_BOVIN]	16.99	2	3	3	4	3.34478e+06	206	22.1184	7.10791
O13639	Adenosylhomocysteinase OS=Schizosaccharomyces pombe (strain 972 / ATCC 24843) GN=pi047 PE=3 SV=1 - [SAHH_SCHPO]	19.63	26	7	7	14	3.32858e+06	433	47.3532	5.93506
Q9UTE2	Probable oxygen-dependent coproporphyrinogen-III oxidase OS=Schizosaccharomyces pombe (strain 972 / ATCC 24843) GN=hem13 PE=3 SV=1 - [HEM6_SCHPO]	11.54	1	3	3	9	3.30723e+06	312	36.2212	6.80029
O59711	Saccharopine dehydrogenase [NADP(+), L-glutamate-forming] OS=Schizosaccharomyces pombe (strain 972 / ATCC 24843) GN=lys9 PE=3 SV=1 - [LYS9_SCHPO]	11.33	1	5	5	9	3.29047e+06	450	49.9064	5.56689
P78753	Probable asparagine synthetase [glutamine-hydrolyzing] OS=Schizosaccharomyces pombe (strain 972 / ATCC 24843) GN=asn1 PE=1 SV=3 - [ASNS_SCHPO]	7	1	3	3	7	3.24314e+06	557	63.2009	6.41748
P36604	78 kDa glucose-regulated protein homolog OS=Schizosaccharomyces pombe (strain 972 / ATCC 24843) GN=bip1 PE=3 SV=2 - [GRP78_SCHPO]	5.43	46	2	3	7	3.21935e+06	663	73.1816	4.95752
O74884	60S ribosomal protein L24-B OS=Schizosaccharomyces pombe (strain 972 / ATCC 24843) GN=rpl24b PE=1 SV=1 - [RL24B_SCHPO]	7.38	2	1	1	2	3.21237e+06	149	16.9014	11.6489
P81605	Dermcidin OS=Homo sapiens GN=DCD PE=1 SV=2 - [DCD_HUMAN]	20	1	2	2	2	3.2039e+06	110	11.2768	6.53662
P21696	Glycerol-3-phosphate dehydrogenase [NAD(+)] 1 OS=Schizosaccharomyces pombe (strain 972 / ATCC 24843) GN=gpd1 PE=1 SV=2 - [GPD1_SCHPO]	17.66	1	6	6	15	3.19994e+06	385	41.9683	5.35107
P18253	Peptidyl-prolyl cis-trans isomerase OS=Schizosaccharomyces pombe (strain 972 / ATCC 24843) GN=ppi1 PE=3 SV=1 - [CYPH_SCHPO]	36.42	2	6	6	11	3.1352e+06	162	17.3907	8.60205
P00763	Anionic trypsin-2 OS=Rattus norvegicus GN=Prss2 PE=1 SV=2 - [TRY2_RAT]	4.07	2	1	1	1	3.13048e+06	246	26.2108	4.97021
P42656	DNA damage checkpoint protein rad24 OS=Schizosaccharomyces pombe (strain 972 / ATCC 24843) GN=rad24 PE=1 SV=2 - [RAD24_SCHPO]	29.63	1	7	7	14	3.09793e+06	270	30.0639	4.71631
Q2TBI0	Lipopolysaccharide-binding protein OS=Bos taurus GN=LBP PE=2 SV=1 - [LBP_BOVIN]	2.29	1	1	1	1	3.05407e+06	481	53.6643	7.09326
O08841	Sulfhydryl oxidase 1 OS=Cavia porcellus GN=QSOX1 PE=2 SV=2 - [QSOX1_CAVPO]	2.12	3	1	1	1	3.01103e+06	613	68.5519	8.17725
Q9P7J6	40S ribosomal protein S17-B OS=Schizosaccharomyces pombe (strain 972 / ATCC 24843) GN=rps17b PE=1 SV=1 - [RS17B_SCHPO]	15.91	1	1	2	4	3.00712e+06	132	15.5244	10.1255
O13672	60S ribosomal protein L8 OS=Schizosaccharomyces pombe (strain 972 / ATCC 24843) GN=rpl8 PE=1 SV=3 - [RL8_SCHPO]	30.5	1	7	7	13	3.00309e+06	259	28.589	10.3452
Q2KJ32	Selenium-binding protein 1 OS=Bos taurus GN=SELENBP1 PE=1 SV=1 - [SBP1_BOVIN]	13.14	10	5	5	7	3.00081e+06	472	52.5216	6.48096
P09211-cRAP;P09211	Glutathione S-transferase P (cRAP) OS=Homo sapiens GN=GSTP1 PE=1 SV=2 - [GSTP1_HUMAN]	8.1	4	1	2	4	2.97473e+06	210	23.341	5.64307
P28801	Glutathione S-transferase P OS=Bos taurus GN=GSTP1 PE=1 SV=2 - [GSTP1_BOVIN]	11.9	4	1	2	2	2.86056e+06	210	23.598	7.35693
O60128	40S ribosomal protein S3 OS=Schizosaccharomyces pombe (strain 972 / ATCC 24843) GN=rps3 PE=1 SV=1 - [RS3_SCHPO]	9.24	1	2	2	4	2.79424e+06	249	27.5356	9.20264
O14463	Thioredoxin-1 OS=Schizosaccharomyces pombe (strain 972 / ATCC 24843) GN=trx1 PE=3 SV=3 - [TRX1_SCHPO]	10.68	1	1	1	2	2.76635e+06	103	11.2897	4.97021
Q9UTG4	40S ribosomal protein S26-B OS=Schizosaccharomyces pombe (strain 972 / ATCC 24843) GN=rps26b PE=3 SV=1 - [RS26B_SCHPO]	26.89	1	2	3	4	2.69476e+06	119	13.8535	11.2534
Q9UT56	40S ribosomal protein S26-A OS=Schizosaccharomyces pombe (strain 972 / ATCC 24843) GN=rps26a PE=3 SV=1 - [RS26A_SCHPO]	20	1	1	2	4	2.69267e+06	120	13.8675	11.2241
Q9P7L5	Ornithine aminotransferase car2 OS=Schizosaccharomyces pombe (strain 972 / ATCC 24843) GN=car2 PE=2 SV=1 - [OAT_SCHPO]	14.84	1	6	6	11	2.69031e+06	438	48.2167	6.34131
Q9UT19	Probable 5-methyltetrahydropteroyltriglutamate--homocysteine methyltransferase OS=Schizosaccharomyces pombe (strain 972 / ATCC 24843) GN=met26 PE=1 SV=1 - [METE_SCHPO]	15.71	1	11	11	18	2.64866e+06	764	85.2863	6.37939
P28748	GTP-binding nuclear protein spi1 OS=Schizosaccharomyces pombe (strain 972 / ATCC 24843) GN=spi1 PE=1 SV=1 - [SPI1_SCHPO]	13.43	32	3	3	6	2.58106e+06	216	24.5396	7.45947
O60144	40S ribosomal protein S16 OS=Schizosaccharomyces pombe (strain 972 / ATCC 24843) GN=rps16a PE=2 SV=1 - [RS16_SCHPO]	8.57	1	1	1	2	2.57788e+06	140	15.3854	10.1255
P36591	Dihydrofolate reductase OS=Schizosaccharomyces pombe (strain 972 / ATCC 24843) GN=dfr1 PE=2 SV=2 - [DYR_SCHPO]	14.32	1	5	5	9	2.56845e+06	461	51.4899	6.59521
P00171	Cytochrome b5 OS=Bos taurus GN=CYB5A PE=1 SV=3 - [CYB5_BOVIN]	25.37	7	1	3	4	2.55473e+06	134	15.3196	5.03369
O14150	40S ribosomal protein S14 OS=Schizosaccharomyces pombe (strain 972 / ATCC 24843) GN=rps14a PE=1 SV=1 - [RS14_SCHPO]	17.27	16	2	2	4	2.54005e+06	139	14.6898	10.6675
P02666-cRAP	Beta-casein (cRAP) OS=Bos taurus GN=CSN2 PE=1 SV=2 - [CASB_BOVIN]	3.13	1	1	1	1	2.50402e+06	224	25.0913	5.35107
O74904	60S ribosomal protein L35 OS=Schizosaccharomyces pombe (strain 972 / ATCC 24843) GN=rpl35 PE=1 SV=1 - [RL35_SCHPO]	15.57	1	2	2	4	2.50121e+06	122	14.2931	10.7114
Q9NSB2-cRAP	Keratin, type II cuticular Hb4 (cRAP) OS=Homo sapiens GN=KRT84 PE=1 SV=2 - [KRT84_HUMAN]	2.33	7	1	2	2	2.49816e+06	600	64.8015	7.56201
O59865	40S ribosomal protein S24-B OS=Schizosaccharomyces pombe (strain 972 / ATCC 24843) GN=rps24b PE=2 SV=3 - [RS24B_SCHPO]	23.13	1	2	3	5	2.47673e+06	134	15.5294	10.9165
Q10157	60S ribosomal protein L11 OS=Schizosaccharomyces pombe (strain 972 / ATCC 24843) GN=rpl11a PE=1 SV=1 - [RL11_SCHPO]	26.44	4	4	4	7	2.46566e+06	174	19.8786	10.0669
Q10232	60S ribosomal protein L9-A OS=Schizosaccharomyces pombe (strain 972 / ATCC 24843) GN=rpl9a PE=3 SV=1 - [RL9A_SCHPO]	15.26	3	3	3	5	2.45058e+06	190	21.4994	9.46631
P31209	Polyadenylate-binding protein, cytoplasmic and nuclear OS=Schizosaccharomyces pombe (strain 972 / ATCC 24843) GN=pab1 PE=1 SV=2 - [PABP_SCHPO]	15.93	3	10	10	20	2.44941e+06	653	71.4676	5.37646
O60198	S-adenosylmethionine synthase OS=Schizosaccharomyces pombe (strain 972 / ATCC 24843) GN=sam1 PE=3 SV=1 - [METK_SCHPO]	12.57	19	4	4	6	2.44395e+06	382	41.8054	6.03662
P05732	60S ribosomal protein L20 OS=Schizosaccharomyces pombe (strain 972 / ATCC 24843) GN=rpl20a PE=1 SV=3 - [RL20_SCHPO]	23.86	1	3	3	8	2.42386e+06	176	20.5862	10.4185
P08426	Cationic trypsin-3 OS=Rattus norvegicus GN=Try3 PE=2 SV=1 - [TRY3_RAT]	4.05	1	1	1	1	2.3654e+06	247	26.2518	7.48877
P00167-cRAP;P00167	Cytochrome b5 (cRAP) OS=Homo sapiens GN=CYB5A PE=1 SV=2 - [CYB5_HUMAN]	20.9	4	1	3	4	2.33991e+06	134	15.3205	4.95752
Q09781	40S ribosomal protein S1-A OS=Schizosaccharomyces pombe (strain 972 / ATCC 24843) GN=rps101 PE=3 SV=2 - [RS3A1_SCHPO]	11.11	7	1	3	5	2.33974e+06	252	28.4704	9.99365
O74793	Uncharacterized protein C26H8.11c OS=Schizosaccharomyces pombe (strain 972 / ATCC 24843) GN=SPBC26H8.11c PE=4 SV=1 - [YOUB_SCHPO]	6.29	1	1	1	2	2.33176e+06	175	19.5779	8.06006
O42854	SH3 domain-containing protein C23A1.17 OS=Schizosaccharomyces pombe (strain 972 / ATCC 24843) GN=SPAC23A1.17 PE=1 SV=1 - [YFHH_SCHPO]	1.12	1	1	1	2	2.3229e+06	1611	170.423	5.80811
O74836	60S ribosomal protein L1-B OS=Schizosaccharomyces pombe (strain 972 / ATCC 24843) GN=rpl1b PE=1 SV=1 - [RL1B_SCHPO]	13.89	3	3	3	6	2.30588e+06	216	23.9021	9.81787
O13710	Structural maintenance of chromosomes protein 5 OS=Schizosaccharomyces pombe (strain 972 / ATCC 24843) GN=smc5 PE=1 SV=3 - [SMC5_SCHPO]	9.85	1	10	10	23	2.28774e+06	1076	124.183	6.23975
P08228	Superoxide dismutase [Cu-Zn] OS=Mus musculus GN=Sod1 PE=1 SV=2 - [SODC_MOUSE]	9.09	1	1	1	2	2.26895e+06	154	15.9328	6.50732
Q9C9X5	Putative clathrin assembly protein At1g68110 OS=Arabidopsis thaliana GN=At1g68110 PE=2 SV=1 - [CAP12_ARATH]	2.64	1	1	1	2	2.25888e+06	379	43.8127	7.72314
Q09757	40S ribosomal protein S9-A OS=Schizosaccharomyces pombe (strain 972 / ATCC 24843) GN=rps9a PE=1 SV=2 - [RS9A_SCHPO]	16.75	7	1	4	7	2.12969e+06	191	22.1472	10.3745
P59289	60S ribosomal protein L37-A OS=Schizosaccharomyces pombe (strain 972 / ATCC 24843) GN=rpl37a PE=1 SV=2 - [RL37A_SCHPO]	23.6	2	3	3	4	2.0936e+06	89	9.95405	11.4585
O59675	40S ribosomal protein S9-B OS=Schizosaccharomyces pombe (strain 972 / ATCC 24843) GN=rps9b PE=1 SV=3 - [RS9B_SCHPO]	19.79	7	1	4	6	2.08194e+06	192	22.2312	10.3745
Q9UTQ6	40S ribosomal protein S15-B OS=Schizosaccharomyces pombe (strain 972 / ATCC 24843) GN=rps15b PE=1 SV=1 - [RS15B_SCHPO]	20.13	1	2	3	7	2.07392e+06	154	17.6225	10.3892
P40375	NAD-dependent malic enzyme OS=Schizosaccharomyces pombe (strain 972 / ATCC 24843) GN=mae2 PE=1 SV=1 - [MAOX_SCHPO]	10.97	1	5	5	11	2.05934e+06	565	62.4953	6.01123
Q09127	60S ribosomal protein L10-A OS=Schizosaccharomyces pombe (strain 972 / ATCC 24843) GN=rpl10a PE=2 SV=2 - [RL10A_SCHPO]	9.05	2	3	3	4	2.03538e+06	221	25.3573	10.0522
A6TEV7	50S ribosomal protein L6 OS=Klebsiella pneumoniae subsp. pneumoniae (strain ATCC 700721 / MGH 78578) GN=rplF PE=3 SV=1 - [RL6_KLEP7]	7.91	8	1	1	1	2.00027e+06	177	18.8321	9.70068
Q9P7U2	Putative aryl-alcohol dehydrogenase C977.14c OS=Schizosaccharomyces pombe (strain 972 / ATCC 24843) GN=SPAC977.14c PE=1 SV=1 - [YI7E_SCHPO]	14.25	3	5	5	8	1.96354e+06	351	39.8894	6.37939
P07996	Thrombospondin-1 OS=Homo sapiens GN=THBS1 PE=1 SV=2 - [TSP1_HUMAN]	1.79	3	2	2	2	1.95987e+06	1170	129.3	4.94482
Q09668	60S ribosomal protein L22 OS=Schizosaccharomyces pombe (strain 972 / ATCC 24843) GN=rpl22 PE=1 SV=3 - [RL22_SCHPO]	28.21	1	3	3	6	1.94954e+06	117	13.3122	9.64209
O75005	Valine--tRNA ligase OS=Schizosaccharomyces pombe (strain 972 / ATCC 24843) GN=vas2 PE=3 SV=1 - [SYV_SCHPO]	5.31	1	4	4	8	1.90548e+06	980	111.247	6.91748
Q9URM2	Probable transketolase OS=Schizosaccharomyces pombe (strain 972 / ATCC 24843) GN=SPBC2G5.05 PE=2 SV=1 - [TKT_SCHPO]	12.41	1	7	7	14	1.88241e+06	685	75.1347	6.80029
O14293	Putative aldehyde dehydrogenase-like protein C9E9.09c OS=Schizosaccharomyces pombe (strain 972 / ATCC 24843) GN=SPAC9E9.09c PE=1 SV=1 - [YF19_SCHPO]	3.38	1	1	1	2	1.87849e+06	503	54.7336	6.7417
P79016	40S ribosomal protein S19-B OS=Schizosaccharomyces pombe (strain 972 / ATCC 24843) GN=rps19b PE=3 SV=2 - [RS19B_SCHPO]	13.99	2	2	2	3	1.86363e+06	143	16.0523	9.62744
P41891	Protein gar2 OS=Schizosaccharomyces pombe (strain 972 / ATCC 24843) GN=gar2 PE=1 SV=2 - [GAR2_SCHPO]	8.4	1	4	4	7	1.86307e+06	500	52.9561	4.97021
O94438	40S ribosomal protein S1-B OS=Schizosaccharomyces pombe (strain 972 / ATCC 24843) GN=rps102 PE=1 SV=3 - [RS3A2_SCHPO]	11.11	7	1	3	5	1.80631e+06	252	28.5036	10.1401
Q9UUE6	Lysine--tRNA ligase, cytoplasmic OS=Schizosaccharomyces pombe (strain 972 / ATCC 24843) GN=krs1 PE=3 SV=1 - [SYKC_SCHPO]	4.74	1	2	2	4	1.78657e+06	591	67.4509	6.29053
P24792	L-ascorbate oxidase OS=Cucurbita maxima GN=AAO PE=1 SV=2 - [ASO_CUCMA]	4.49	2	2	2	2	1.78024e+06	579	64.6265	6.56592
O94715	40S ribosomal protein S15-A OS=Schizosaccharomyces pombe (strain 972 / ATCC 24843) GN=rps15a PE=3 SV=1 - [RS15A_SCHPO]	13.73	1	1	2	3	1.74852e+06	153	17.5085	10.3892
O13849	Carboxypeptidase Y OS=Schizosaccharomyces pombe (strain 972 / ATCC 24843) GN=cpy1 PE=1 SV=1 - [CBPY_SCHPO]	3.89	1	4	4	6	1.74488e+06	1002	114.164	5.49072
O59838	Heat shock protein homolog pss1 OS=Schizosaccharomyces pombe (strain 972 / ATCC 24843) GN=pss1 PE=1 SV=2 - [HSP7F_SCHPO]	11.67	1	8	8	15	1.72323e+06	720	80.3255	5.07178
O57611	Keratin, type I cytoskeletal 18 OS=Scyliorhinus stellaris GN=krt18 PE=1 SV=1 - [K1C18_SCYST]	2.17	1	1	1	1	1.71392e+06	415	46.7629	5.36377
O42984	40S ribosomal protein S17-A OS=Schizosaccharomyces pombe (strain 972 / ATCC 24843) GN=rps17a PE=3 SV=1 - [RS17A_SCHPO]	22.9	1	2	3	4	1.66896e+06	131	15.5044	10.3013
P78946	60S ribosomal protein L26 OS=Schizosaccharomyces pombe (strain 972 / ATCC 24843) GN=rpl26 PE=3 SV=1 - [RL26_SCHPO]	18.25	1	2	2	3	1.64786e+06	126	14.3321	11.1655
P0C0V1	Periplasmic serine endoprotease DegP OS=Escherichia coli O157:H7 GN=degP PE=3 SV=1 - [DEGP_ECO57]	6.96	2	2	2	2	1.63936e+06	474	49.3235	8.55811
P09627	Plasma membrane ATPase 1 OS=Schizosaccharomyces pombe (strain 972 / ATCC 24843) GN=pma1 PE=1 SV=1 - [PMA1_SCHPO]	8.71	6	7	7	16	1.62689e+06	919	99.8204	5.18604
P80929	Angiogenin-2 OS=Bos taurus GN=ANG2 PE=1 SV=1 - [ANG2_BOVIN]	11.38	1	1	1	2	1.62351e+06	123	14.513	9.89111
O14325	Uncharacterized AAA domain-containing protein C16E9.10c OS=Schizosaccharomyces pombe (strain 972 / ATCC 24843) GN=SPBC16E9.10c PE=1 SV=1 - [YB7A_SCHPO]	0.77	1	1	1	1	1.60828e+06	779	86.1257	5.66846
P87142	Heat shock protein 70 homolog C57A7.12 OS=Schizosaccharomyces pombe (strain 972 / ATCC 24843) GN=SPAC57A7.12 PE=1 SV=3 - [YDMC_SCHPO]	10.78	1	6	6	11	1.60818e+06	566	61.2483	4.89404
P23847	Periplasmic dipeptide transport protein OS=Escherichia coli (strain K12) GN=dppA PE=1 SV=1 - [DPPA_ECOLI]	2.43	1	1	1	1	1.60455e+06	535	60.2553	6.65381
Q09676	Probable phosphatase SPAC5H10.03 OS=Schizosaccharomyces pombe (strain 972 / ATCC 24843) GN=SPAC5H10.03 PE=3 SV=1 - [YA03_SCHPO]	14.61	1	3	3	5	1.52878e+06	219	24.7008	6.12549
O42914	Uncharacterized protein C16A3.08c OS=Schizosaccharomyces pombe (strain 972 / ATCC 24843) GN=SPBC16A3.08c PE=1 SV=1 - [YBI8_SCHPO]	16.55	1	4	4	8	1.49825e+06	284	30.931	10.1401
O14317	60S acidic ribosomal protein P2-C OS=Schizosaccharomyces pombe (strain 972 / ATCC 24843) GN=rpp203 PE=1 SV=2 - [RLA6_SCHPO]	10.91	2	1	1	2	1.49172e+06	110	11.1075	4.11963
O74766	Probable delta-1-pyrroline-5-carboxylate dehydrogenase OS=Schizosaccharomyces pombe (strain 972 / ATCC 24843) GN=SPBC24C6.04 PE=1 SV=1 - [PUT2_SCHPO]	13.87	1	5	5	9	1.48794e+06	548	60.1808	7.32764
O14388	60S ribosomal protein L27-A OS=Schizosaccharomyces pombe (strain 972 / ATCC 24843) GN=rpl27a PE=2 SV=2 - [RL27A_SCHPO]	6.62	2	1	1	2	1.45601e+06	136	15.3796	10.8433
Q9N1F5	Glutathione S-transferase omega-1 OS=Sus scrofa GN=GSTO1 PE=1 SV=2 - [GSTO1_PIG]	5.81	1	1	1	1	1.45218e+06	241	27.4011	7.23975
O94567	Probable asparagine--tRNA ligase, cytoplasmic OS=Schizosaccharomyces pombe (strain 972 / ATCC 24843) GN=nrs1 PE=3 SV=1 - [SYNC_SCHPO]	3.87	3	2	2	4	1.45103e+06	568	63.8295	6.06201
Q9UU99	CRAL-TRIO domain-containing protein C23B6.04c OS=Schizosaccharomyces pombe (strain 972 / ATCC 24843) GN=SPCC23B6.04c PE=1 SV=1 - [YJX4_SCHPO]	1.88	1	2	2	3	1.44734e+06	1008	110.658	7.18115
O60143	60S ribosomal protein L7-C OS=Schizosaccharomyces pombe (strain 972 / ATCC 24843) GN=rpl7c PE=1 SV=1 - [RL7C_SCHPO]	14.74	1	2	3	6	1.42927e+06	251	28.7126	9.96436
Q9P7F2	Copper amine oxidase 1 OS=Schizosaccharomyces pombe (strain 972 / ATCC 24843) GN=cao1 PE=1 SV=1 - [CAO1_SCHPO]	4.78	1	2	2	4	1.41354e+06	712	81.1892	6.56592
Q01475	Small COPII coat GTPase sar1 OS=Schizosaccharomyces pombe (strain 972 / ATCC 24843) GN=sar1 PE=1 SV=1 - [SAR1_SCHPO]	6.84	1	1	1	2	1.39325e+06	190	21.266	6.18896
O94523	Probable acyl-CoA desaturase OS=Schizosaccharomyces pombe (strain 972 / ATCC 24843) GN=SPCC1281.06c PE=3 SV=1 - [ACO1_SCHPO]	9.81	1	4	4	6	1.3797e+06	479	54.4035	9.27588
O94436	Transcription initiation factor TFIID subunit 14 OS=Schizosaccharomyces pombe (strain 972 / ATCC 24843) GN=tfg3 PE=1 SV=1 - [TAF14_SCHPO]	7.88	1	1	1	2	1.36728e+06	241	27.621	5.68115
P50521	Hexokinase-2 OS=Schizosaccharomyces pombe (strain 972 / ATCC 24843) GN=hxk2 PE=2 SV=1 - [HXK2_SCHPO]	10.55	1	4	4	8	1.35285e+06	455	50.8878	6.27783
P78917	Glucose-6-phosphate isomerase OS=Schizosaccharomyces pombe (strain 972 / ATCC 24843) GN=pgi1 PE=1 SV=2 - [G6PI_SCHPO]	12.18	1	6	6	12	1.34159e+06	550	60.8458	6.41748
P25457	60S ribosomal protein L7-B OS=Schizosaccharomyces pombe (strain 972 / ATCC 24843) GN=rpl7b PE=3 SV=1 - [RL7B_SCHPO]	12.8	2	2	3	5	1.3381e+06	250	28.4316	10.0669
P0AFM7	Phage shock protein A OS=Escherichia coli O157:H7 GN=pspA PE=3 SV=2 - [PSPA_ECO57]	16.67	1	3	3	3	1.32878e+06	222	25.4772	5.49072
P35679	60S ribosomal protein L4-A OS=Schizosaccharomyces pombe (strain 972 / ATCC 24843) GN=rpl4a PE=1 SV=2 - [RL4A_SCHPO]	5.51	2	2	2	3	1.32702e+06	363	39.7427	10.7847
Q9Y7I8	Zuotin OS=Schizosaccharomyces pombe (strain 972 / ATCC 24843) GN=zuo1 PE=1 SV=2 - [ZUO1_SCHPO]	8.6	1	3	3	6	1.32356e+06	442	50.1786	8.26514
P53692	Structural maintenance of chromosomes protein 6 OS=Schizosaccharomyces pombe (strain 972 / ATCC 24843) GN=smc6 PE=1 SV=1 - [SMC6_SCHPO]	4.91	1	4	4	7	1.27581e+06	1140	130.849	7.53271
P05752	40S ribosomal protein S6-A OS=Schizosaccharomyces pombe (strain 972 / ATCC 24843) GN=rps6a PE=1 SV=2 - [RS6A_SCHPO]	12.13	2	2	2	4	1.27225e+06	239	27.4822	10.8286
Q9Y823	Homocitrate synthase, mitochondrial OS=Schizosaccharomyces pombe (strain 972 / ATCC 24843) GN=lys4 PE=1 SV=1 - [HOSM_SCHPO]	14.35	3	5	5	10	1.25891e+06	418	46.2634	6.06201
A7ZS65	Translation initiation factor IF-2 OS=Escherichia coli O139:H28 (strain E24377A / ETEC) GN=infB PE=3 SV=1 - [IF2_ECO24]	1.01	21	1	1	1	1.23969e+06	890	97.2903	6.07471
Q9UTA6	Uncharacterized hydrolase C25B8.12c OS=Schizosaccharomyces pombe (strain 972 / ATCC 24843) GN=SPAC25B8.12c PE=1 SV=1 - [YL8C_SCHPO]	6.93	1	2	2	5	1.22719e+06	303	33.8284	5.73193
A3N317	50S ribosomal protein L1 OS=Actinobacillus pleuropneumoniae serotype 5b (strain L20) GN=rplA PE=3 SV=1 - [RL1_ACTP2]	11.35	63	2	2	2	1.20731e+06	229	23.9319	9.74463
O94601	Uncharacterized protein C622.14 OS=Schizosaccharomyces pombe (strain 972 / ATCC 24843) GN=SPCC622.14 PE=3 SV=2 - [YC8E_SCHPO]	3.12	1	1	1	2	1192789	321	35.4961	6.26514
Q8K9A8	RecBCD enzyme subunit RecD OS=Buchnera aphidicola subsp. Schizaphis graminum (strain Sg) GN=recD PE=3 SV=1 - [RECD_BUCAP]	1.66	1	1	1	1	1.18969e+06	602	70.3634	9.70068
Q5E956	Triosephosphate isomerase OS=Bos taurus GN=TPI1 PE=2 SV=3 - [TPIS_BOVIN]	16.06	29	3	3	3	1.18007e+06	249	26.6728	6.91748
P30821	P25 protein OS=Schizosaccharomyces pombe (strain 972 / ATCC 24843) GN=obr1 PE=1 SV=1 - [P25_SCHPO]	5.45	1	1	1	2	1.17356e+06	202	21.8849	6.80029
O14289	3-isopropylmalate dehydratase OS=Schizosaccharomyces pombe (strain 972 / ATCC 24843) GN=leu2 PE=1 SV=1 - [LEUC_SCHPO]	2.24	1	1	1	2	1.16095e+06	758	82.7306	6.12549
O13998	Obg-like ATPase 1 OS=Schizosaccharomyces pombe (strain 972 / ATCC 24843) GN=SPAC27E2.03c PE=1 SV=1 - [OLA1_SCHPO]	7.14	1	2	2	2	1.15288e+06	392	44.305	7.78174
P50448	Factor XIIa inhibitor OS=Bos taurus PE=1 SV=1 - [F12AI_BOVIN]	4.06	1	2	2	2	1.14184e+06	468	51.6908	6.66846
Q9P546	40S ribosomal protein S0-B OS=Schizosaccharomyces pombe (strain 972 / ATCC 24843) GN=rps0b PE=1 SV=1 - [RSSA2_SCHPO]	8.36	1	2	2	4	1.12177e+06	287	31.401	5.05908
P36579	ADP-ribosylation factor 1 OS=Schizosaccharomyces pombe (strain 972 / ATCC 24843) GN=arf1 PE=2 SV=2 - [ARF1_SCHPO]	17.22	1	3	3	6	1.12114e+06	180	20.6056	6.20166
Q99N14	Tachykinin-4 OS=Mus musculus GN=Tac4 PE=2 SV=1 - [TKN4_MOUSE]	7.03	2	1	1	1	1.12009e+06	128	13.9284	8.52881
Q09897	Chitin synthase regulatory factor 3 OS=Schizosaccharomyces pombe (strain 972 / ATCC 24843) GN=chr3 PE=1 SV=1 - [CHR3_SCHPO]	0.64	1	1	1	1	1.11636e+06	932	103.119	9.11475
O74752	Mitochondrial protein import protein mas5 OS=Schizosaccharomyces pombe (strain 972 / ATCC 24843) GN=mas5 PE=3 SV=1 - [MAS5_SCHPO]	2.7	1	1	1	1	1.11572e+06	407	44.7925	6.59521
P54874	Hydroxymethylglutaryl-CoA synthase OS=Schizosaccharomyces pombe (strain 972 / ATCC 24843) GN=hcs1 PE=1 SV=1 - [HMCS_SCHPO]	6.71	14	2	2	3	1.10914e+06	447	49.2079	7.38623
O42938	ATP-dependent 6-phosphofructokinase OS=Schizosaccharomyces pombe (strain 972 / ATCC 24843) GN=pfk1 PE=1 SV=1 - [PFKA_SCHPO]	6.9	1	5	5	10	1.08107e+06	942	102.491	6.18896
P00503	Aspartate aminotransferase, cytoplasmic OS=Sus scrofa GN=GOT1 PE=1 SV=3 - [AATC_PIG]	5.33	3	2	2	2	1.07226e+06	413	46.4456	7.1958
O42700	Transaldolase OS=Schizosaccharomyces pombe (strain 972 / ATCC 24843) GN=tal1 PE=1 SV=2 - [TAL1_SCHPO]	18.01	1	5	5	10	1.07126e+06	322	35.2165	5.85889
Q9UTJ2	Phosphomannomutase OS=Schizosaccharomyces pombe (strain 972 / ATCC 24843) GN=pmm1 PE=2 SV=1 - [PMM_SCHPO]	4.67	1	1	1	3	1.06641e+06	257	29.2048	5.41455
O42993	Peptidyl-prolyl cis-trans isomerase OS=Schizosaccharomyces pombe (strain 972 / ATCC 24843) GN=fkh1 PE=3 SV=1 - [FKBP_SCHPO]	22.32	1	2	2	3	1.04482e+06	112	12.0352	8.11865
O14339	60S ribosomal protein L17-A OS=Schizosaccharomyces pombe (strain 972 / ATCC 24843) GN=rpl17a PE=3 SV=1 - [RL17A_SCHPO]	14.44	1	1	3	4	1.04024e+06	187	20.8012	10.3599
Q3T145	Malate dehydrogenase, cytoplasmic OS=Bos taurus GN=MDH1 PE=2 SV=3 - [MDHC_BOVIN]	9.28	6	3	3	3	1.03058e+06	334	36.415	6.58057
Q9UQW6	Acetyl-CoA acetyltransferase OS=Schizosaccharomyces pombe (strain 972 / ATCC 24843) GN=erg10 PE=2 SV=1 - [THIL_SCHPO]	9.37	1	3	3	6	1.0224e+06	395	40.9721	6.78564
O74484	Mannose-1-phosphate guanyltransferase OS=Schizosaccharomyces pombe (strain 972 / ATCC 24843) GN=mpg1 PE=2 SV=1 - [MPG1_SCHPO]	4.96	1	1	1	2	1.01853e+06	363	39.6939	6.45557
P36603	Ribonucleoside-diphosphate reductase small chain OS=Schizosaccharomyces pombe (strain 972 / ATCC 24843) GN=suc22 PE=3 SV=2 - [RIR2_SCHPO]	2.81	1	1	1	2	1.00363e+06	391	45.3766	4.95752
Q9UT09	Phospho-2-dehydro-3-deoxyheptonate aldolase, tyrosine-inhibited OS=Schizosaccharomyces pombe (strain 972 / ATCC 24843) GN=aro4 PE=3 SV=1 - [AROG_SCHPO]	11.83	15	2	3	6	1.00195e+06	372	40.6128	7.2251
P71331	Chaperone protein DnaK OS=Aggregatibacter actinomycetemcomitans GN=dnaK PE=3 SV=3 - [DNAK_AGGAC]	2.53	346	1	2	2	998610	633	68.3524	5.0083
Q10066	Arginase OS=Schizosaccharomyces pombe (strain 972 / ATCC 24843) GN=aru1 PE=3 SV=1 - [ARGI2_SCHPO]	12.07	2	4	4	7	974698	323	35.681	5.65576
O74504	UPF0590 protein C594.01 OS=Schizosaccharomyces pombe (strain 972 / ATCC 24843) GN=SPCC594.01 PE=1 SV=2 - [YJD1_SCHPO]	7.21	1	4	4	8	966075	791	88.6943	7.23975
O13831	Tryptophan synthase OS=Schizosaccharomyces pombe (strain 972 / ATCC 24843) GN=trp2 PE=2 SV=1 - [TRP_SCHPO]	4.02	1	2	2	4	961409	697	75.3886	6.63916
Q9UUG0	Fatty acid synthase subunit beta OS=Schizosaccharomyces pombe (strain 972 / ATCC 24843) GN=fas1 PE=1 SV=1 - [FAS1_SCHPO]	1.11	1	2	2	3	961265	2073	230.416	6.37939
P78825	Adenosine kinase OS=Schizosaccharomyces pombe (strain 972 / ATCC 24843) GN=ado1 PE=2 SV=2 - [ADK_SCHPO]	13.82	1	3	3	6	953946	340	36.6854	5.38916
P56286	Eukaryotic translation initiation factor 2 subunit alpha OS=Schizosaccharomyces pombe (strain 972 / ATCC 24843) GN=tif211 PE=1 SV=1 - [IF2A_SCHPO]	9.15	1	2	2	6	950098	306	34.504	6.46826
Q09689	Probable eukaryotic translation initiation factor 5 OS=Schizosaccharomyces pombe (strain 972 / ATCC 24843) GN=SPAC2F7.05c PE=3 SV=1 - [IF5_SCHPO]	11.39	1	3	3	5	943934	395	44.9164	5.03369
O94238	60S ribosomal protein L14 OS=Schizosaccharomyces pombe (strain 972 / ATCC 24843) GN=rpl14 PE=2 SV=1 - [RL14_SCHPO]	12.69	1	2	2	3	909352	134	15.2004	10.3452
O74928	Bifunctional purine biosynthesis protein ade10 OS=Schizosaccharomyces pombe (strain 972 / ATCC 24843) GN=ade10 PE=2 SV=1 - [PUR9_SCHPO]	5.3	1	2	2	6	904139	585	64.0829	6.80029
O13784	40S ribosomal protein S24-A OS=Schizosaccharomyces pombe (strain 972 / ATCC 24843) GN=rps24a PE=3 SV=3 - [RS24A_SCHPO]	11.94	1	1	2	2	896674	134	15.4604	10.9312
O59794	60S ribosomal protein L17-B OS=Schizosaccharomyces pombe (strain 972 / ATCC 24843) GN=rpl17b PE=3 SV=1 - [RL17B_SCHPO]	14.44	1	1	3	4	880848	187	20.8141	10.3306
Q09173	Protein phosphatase 2C homolog 3 OS=Schizosaccharomyces pombe (strain 972 / ATCC 24843) GN=ptc3 PE=3 SV=1 - [PP2C3_SCHPO]	4.11	1	1	1	2	872940	414	44.8286	4.89404
O14370	Branched-chain-amino-acid aminotransferase, mitochondrial OS=Schizosaccharomyces pombe (strain 972 / ATCC 24843) GN=eca39 PE=1 SV=3 - [BCA1_SCHPO]	3.04	1	1	1	1	854560	427	47.8243	8.70459
O13651	Isoleucine--tRNA ligase, cytoplasmic OS=Schizosaccharomyces pombe (strain 972 / ATCC 24843) GN=irs1 PE=3 SV=1 - [SYIC_SCHPO]	4.32	1	5	5	6	844739	1064	122.838	6.31592
Q9P772	GMP synthase [glutamine-hydrolyzing] OS=Schizosaccharomyces pombe (strain 972 / ATCC 24843) GN=gua1 PE=3 SV=1 - [GUAA_SCHPO]	6.49	1	3	3	6	839929	539	60.0064	6.58057
P19117	Inorganic pyrophosphatase OS=Schizosaccharomyces pombe (strain 972 / ATCC 24843) GN=ppa1 PE=3 SV=2 - [IPYR_SCHPO]	3.11	2	1	1	2	832434	289	32.4473	5.33838
P79063	Eukaryotic peptide chain release factor subunit 1 OS=Schizosaccharomyces pombe (strain 972 / ATCC 24843) GN=sup45 PE=1 SV=1 - [ERF1_SCHPO]	5.54	1	2	2	4	828189	433	48.7724	5.23682
Q42598	Threonine synthase OS=Schizosaccharomyces pombe (strain 972 / ATCC 24843) GN=thrc PE=1 SV=1 - [THRC_SCHPO]	4.67	1	2	2	4	824873	514	57.5963	5.59229
P18869	3-isopropylmalate dehydrogenase OS=Schizosaccharomyces pombe (strain 972 / ATCC 24843) GN=leu1 PE=1 SV=1 - [LEU3_SCHPO]	5.66	1	2	2	3	821141	371	39.7079	5.51611
O13724	Zinc finger protein zpr1 OS=Schizosaccharomyces pombe (strain 972 / ATCC 24843) GN=zpr1 PE=3 SV=1 - [ZPR1_SCHPO]	2.83	1	1	1	2	820248	459	51.3443	4.79248
O13370	ATP-dependent RNA helicase ded1 OS=Schizosaccharomyces pombe (strain 972 / ATCC 24843) GN=ded1 PE=1 SV=1 - [DED1_SCHPO]	8.49	34	4	4	7	806448	636	69.7158	8.49951
Q9P3T6	40S ribosomal protein S5-B OS=Schizosaccharomyces pombe (strain 972 / ATCC 24843) GN=rps5b PE=3 SV=1 - [RS5B_SCHPO]	9.85	2	2	2	4	796296	203	22.343	9.84717
P78795	Eukaryotic translation initiation factor 3 subunit G OS=Schizosaccharomyces pombe (strain 972 / ATCC 24843) GN=tif35 PE=1 SV=2 - [EIF3G_SCHPO]	6.74	1	1	1	1	791395	282	31.475	9.14404
O59945	Fimbrin OS=Schizosaccharomyces pombe (strain 972 / ATCC 24843) GN=fim1 PE=1 SV=1 - [FIMB_SCHPO]	4.56	1	2	2	4	779285	614	68.5747	5.74463
O74803	UV excision repair protein rhp23 OS=Schizosaccharomyces pombe (strain 972 / ATCC 24843) GN=rhp23 PE=1 SV=1 - [RHP23_SCHPO]	2.99	1	1	1	2	778846	368	40.1109	4.4624
P42657	DNA damage checkpoint protein rad25 OS=Schizosaccharomyces pombe (strain 972 / ATCC 24843) GN=rad25 PE=1 SV=1 - [RAD25_SCHPO]	16.3	5	4	4	11	754279	270	30.35	4.84326
Q09755	Putative phospho-2-dehydro-3-deoxyheptonate aldolase OS=Schizosaccharomyces pombe (strain 972 / ATCC 24843) GN=SPAC24H6.10c PE=3 SV=1 - [AROF_SCHPO]	5.98	15	1	2	4	729024	368	39.7353	6.80029
P87144	Threonine--tRNA ligase, cytoplasmic OS=Schizosaccharomyces pombe (strain 972 / ATCC 24843) GN=ths1 PE=3 SV=1 - [SYTC_SCHPO]	6.4	1	4	4	8	723057	703	80.0873	7.25439
P61897	Malate dehydrogenase (Fragment) OS=Pectobacterium carotovorum subsp. carotovorum GN=mdh PE=3 SV=1 - [MDH_PECCC]	7.79	81	1	1	1	719273	154	16.1387	8.85107
Q3ZCL8	SH3 domain-binding glutamic acid-rich-like protein 3 OS=Bos taurus GN=SH3BGRL3 PE=3 SV=1 - [SH3L3_BOVIN]	10.75	3	1	1	1	717495	93	10.4313	4.93213
Q1K9C2	Sulfite reductase [NADPH] subunit beta OS=Schizosaccharomyces pombe (strain 972 / ATCC 24843) GN=sir1 PE=3 SV=1 - [MET5_SCHPO]	4.62	1	6	6	11	716997	1473	163.743	5.50342
Q9USI5	Heat shock protein sti1 homolog OS=Schizosaccharomyces pombe (strain 972 / ATCC 24843) GN=sti1 PE=3 SV=1 - [STI1_SCHPO]	1.52	1	1	1	2	686498	591	65.5036	5.5415
P87228	Putative D-3-phosphoglycerate dehydrogenase OS=Schizosaccharomyces pombe (strain 972 / ATCC 24843) GN=SPCC364.07 PE=1 SV=1 - [SERA_SCHPO]	3.86	1	1	1	1	682619	466	50.8513	6.53662
Q02088	Tropomyosin OS=Schizosaccharomyces pombe (strain 972 / ATCC 24843) GN=cdc8 PE=3 SV=1 - [TPM_SCHPO]	11.8	1	2	2	4	680227	161	18.9526	4.66553
P56329	Probable eukaryotic translation initiation factor 2 subunit beta OS=Schizosaccharomyces pombe (strain 972 / ATCC 24843) GN=tif212 PE=1 SV=2 - [IF2B_SCHPO]	12.15	1	3	3	5	664634	321	35.9382	8.27979
P55052	Fatty acid-binding protein, epidermal OS=Bos taurus GN=FABP5 PE=1 SV=4 - [FABP5_BOVIN]	7.41	2	2	2	2	659203	135	15.0646	7.69385
O14295	Pyridoxal reductase OS=Schizosaccharomyces pombe (strain 972 / ATCC 24843) GN=plr1 PE=1 SV=1 - [PLR1_SCHPO]	3.6	1	1	1	2	655552	333	36.7911	7.21045
B7J8H7	ATP-dependent protease ATPase subunit HslU OS=Acidithiobacillus ferrooxidans (strain ATCC 23270 / DSM 14882 / NCIB 8455) GN=hslU PE=3 SV=1 - [HSLU_ACIF2]	1.82	23	1	1	1	638467	440	48.8337	5.22412
Q9P544	Probable mitochondrial outer membrane protein porin OS=Schizosaccharomyces pombe (strain 972 / ATCC 24843) GN=SPAC1635.01 PE=3 SV=1 - [VDAC_SCHPO]	9.22	1	2	2	4	609545	282	29.6352	7.6499
P79083	Eukaryotic translation initiation factor 3 subunit I OS=Schizosaccharomyces pombe (strain 972 / ATCC 24843) GN=sum1 PE=1 SV=1 - [EIF3I_SCHPO]	3.66	1	1	1	2	601358	328	36.7883	6.1001
P79071	60S ribosomal protein L6 OS=Schizosaccharomyces pombe (strain 972 / ATCC 24843) GN=rpl6 PE=1 SV=2 - [RL6_SCHPO]	4.62	1	1	1	1	598326	195	21.2346	10.2573
Q9HDZ8	Uncharacterized protein C589.06c OS=Schizosaccharomyces pombe (strain 972 / ATCC 24843) GN=SPAC589.06c PE=1 SV=1 - [YKP6_SCHPO]	7.92	1	1	1	2	582116	202	21.728	6.1001
O59797	Putative nucleosome assembly protein C364.06 OS=Schizosaccharomyces pombe (strain 972 / ATCC 24843) GN=SPCC364.06 PE=1 SV=1 - [YCO6_SCHPO]	2.8	1	1	1	2	576728	393	44.3205	4.61475
P78929	Cofilin OS=Schizosaccharomyces pombe (strain 972 / ATCC 24843) GN=cof1 PE=1 SV=1 - [COFI_SCHPO]	5.11	1	1	1	1	567518	137	15.61	5.71924
O74919	RNA-binding protein rnc1 OS=Schizosaccharomyces pombe (strain 972 / ATCC 24843) GN=rnc1 PE=1 SV=1 - [RNC1_SCHPO]	4.02	1	1	1	2	565366	398	43.3502	7.51807
O74892	40S ribosomal protein S2 OS=Schizosaccharomyces pombe (strain 972 / ATCC 24843) GN=rps2 PE=1 SV=1 - [RS2_SCHPO]	2.77	1	1	1	1	545990	253	27.6198	10.0815
O13775	Probable glutamate--tRNA ligase, cytoplasmic OS=Schizosaccharomyces pombe (strain 972 / ATCC 24843) GN=gus1 PE=1 SV=1 - [SYEC_SCHPO]	1.54	1	1	1	2	528304	716	80.6991	6.78564
O13914	Alanine--tRNA ligase OS=Schizosaccharomyces pombe (strain 972 / ATCC 24843) GN=ala1 PE=1 SV=1 - [SYA_SCHPO]	4.9	1	5	5	7	514498	959	107.309	5.88428
P79384	Propionyl-CoA carboxylase beta chain, mitochondrial OS=Sus scrofa GN=PCCB PE=2 SV=1 - [PCCB_PIG]	2.97	2	1	1	1	512386	539	58.5529	7.63525
Q10057	Putative protein disulfide-isomerase C1F5.02 OS=Schizosaccharomyces pombe (strain 972 / ATCC 24843) GN=SPAC1F5.02 PE=3 SV=1 - [PDI1_SCHPO]	3.05	1	1	1	1	511865	492	54.8453	4.66553
Q11004	40 kDa peptidyl-prolyl cis-trans isomerase OS=Schizosaccharomyces pombe (strain 972 / ATCC 24843) GN=wis2 PE=2 SV=1 - [PPID_SCHPO]	8.43	1	3	3	5	499725	356	40.1364	7.97217
Q04760	Lactoylglutathione lyase OS=Homo sapiens GN=GLO1 PE=1 SV=4 - [LGUL_HUMAN]	5.43	4	1	1	1	499017	184	20.7642	5.31299
O14055	Tyrosine--tRNA ligase, cytoplasmic OS=Schizosaccharomyces pombe (strain 972 / ATCC 24843) GN=tys1 PE=3 SV=1 - [SYYC_SCHPO]	2.74	1	1	1	2	469304	401	44.5472	7.82568
O74985	N-terminal acetyltransferase A complex subunit nat1 OS=Schizosaccharomyces pombe (strain 972 / ATCC 24843) GN=nat1 PE=1 SV=1 - [NAT1_SCHPO]	2.88	1	2	2	3	464082	729	83.626	6.90283
P36605	Histidinol-phosphate aminotransferase OS=Schizosaccharomyces pombe (strain 972 / ATCC 24843) GN=his3 PE=3 SV=1 - [HIS8_SCHPO]	3.65	1	1	1	2	458941	384	42.7061	6.1001
O14018	Serine--tRNA ligase, cytoplasmic OS=Schizosaccharomyces pombe (strain 972 / ATCC 24843) GN=SPAC29A4.15 PE=3 SV=1 - [SYSC_SCHPO]	5.56	1	2	2	4	448763	450	51.61	6.34131
O94582	Probable anthranilate synthase component 1 OS=Schizosaccharomyces pombe (strain 972 / ATCC 24843) GN=trp3 PE=1 SV=1 - [TRPE_SCHPO]	2.25	1	1	1	2	446777	489	54.925	5.96045
O74718	Eukaryotic peptide chain release factor GTP-binding subunit OS=Schizosaccharomyces pombe (strain 972 / ATCC 24843) GN=sup35 PE=1 SV=2 - [ERF3_SCHPO]	3.47	1	2	2	4	431452	662	72.511	8.42627
Q9P782	Uncharacterized protein C1711.08 OS=Schizosaccharomyces pombe (strain 972 / ATCC 24843) GN=SPBC1711.08 PE=2 SV=1 - [YNY8_SCHPO]	4.46	1	1	1	2	414771	336	37.3966	5.69385
P09322	Histone H4 OS=Schizosaccharomyces pombe (strain 972 / ATCC 24843) GN=hhf1 PE=1 SV=2 - [H4_SCHPO]	9.71	1	1	1	1	405022	103	11.4165	11.356
O75000	60S ribosomal protein L12 OS=Schizosaccharomyces pombe (strain 972 / ATCC 24843) GN=rpl1201 PE=1 SV=1 - [RL12_SCHPO]	4.24	1	1	1	1	401997	165	17.6555	9.30518
O94650	Ubiquitin-like modifier hub1 OS=Schizosaccharomyces pombe (strain 972 / ATCC 24843) GN=hub1 PE=1 SV=1 - [HUB1_SCHPO]	15.07	1	1	1	2	393119	73	8.42928	7.98682
P00448	Superoxide dismutase [Mn] OS=Escherichia coli (strain K12) GN=sodA PE=1 SV=2 - [SODM_ECOLI]	4.37	4	1	1	1	387892	206	23.0827	6.96143
Q9P6K0	Uncharacterized HTH La-type RNA-binding protein C1527.03 OS=Schizosaccharomyces pombe (strain 972 / ATCC 24843) GN=SPAC1527.03 PE=1 SV=1 - [YLA3_SCHPO]	3.58	1	1	1	2	358516	475	53.2004	9.0415
Q10490	Putative leucine--tRNA ligase, cytoplasmic OS=Schizosaccharomyces pombe (strain 972 / ATCC 24843) GN=lrs1 PE=1 SV=1 - [SYLC_SCHPO]	0.72	1	1	1	1	355654	1111	126.371	7.26904
P55877	Eukaryotic translation initiation factor 1A OS=Schizosaccharomyces pombe (strain 972 / ATCC 24843) GN=tif11 PE=2 SV=2 - [IF1A_SCHPO]	7.25	1	1	1	2	352599	138	15.668	5.75732
O74374	Probable phosphoglucomutase OS=Schizosaccharomyces pombe (strain 972 / ATCC 24843) GN=SPBC32F12.10 PE=1 SV=1 - [PGM_SCHPO]	5.05	6	2	2	6	341203	554	60.5608	6.55127
Q10421	40S ribosomal protein S28 OS=Schizosaccharomyces pombe (strain 972 / ATCC 24843) GN=rps28a PE=3 SV=1 - [RS28_SCHPO]	13.24	1	1	1	1	323039	68	7.65924	10.4624
O14369	Probable RNA-binding protein sce3 OS=Schizosaccharomyces pombe (strain 972 / ATCC 24843) GN=sce3 PE=1 SV=1 - [SCE3_SCHPO]	11.34	1	3	3	5	300420	388	42.4882	6.02393
O74191	FK506-binding protein 39 kDa OS=Schizosaccharomyces pombe (strain 972 / ATCC 24843) GN=fkbp39 PE=1 SV=1 - [FKBP4_SCHPO]	3.88	1	1	1	2	290011	361	39.2777	4.75439
P36581	Calnexin homolog OS=Schizosaccharomyces pombe (strain 972 / ATCC 24843) GN=cal1 PE=1 SV=1 - [CALX_SCHPO]	1.61	1	1	1	1	272667	560	63.426	4.50049
Q9P6P6	54S ribosomal protein L9, mitochondrial OS=Schizosaccharomyces pombe (strain 972 / ATCC 24843) GN=mrpl9 PE=3 SV=1 - [RM09_SCHPO]	5.02	1	1	1	2	266765	259	28.5491	10.4917
Q09914	GTP-binding protein rho1 OS=Schizosaccharomyces pombe (strain 972 / ATCC 24843) GN=rho1 PE=2 SV=1 - [RHO1_SCHPO]	8.42	1	1	1	3	256319	202	22.5087	6.97607
Q58DC0	Serine/threonine-protein phosphatase CPPED1 OS=Bos taurus GN=CPPED1 PE=2 SV=1 - [CPPED_BOVIN]	2.88	1	1	1	1	219772	313	35.3876	5.65576
O42870	Phenylalanine--tRNA ligase alpha subunit OS=Schizosaccharomyces pombe (strain 972 / ATCC 24843) GN=frs2 PE=3 SV=3 - [SYFA_SCHPO]	2.2	1	1	1	2	167702	499	56.2308	7.13721
P78790	Probable electron transfer flavoprotein subunit alpha, mitochondrial OS=Schizosaccharomyces pombe (strain 972 / ATCC 24843) GN=SPAC27D7.06 PE=2 SV=3 - [ETFA_SCHPO]	2.05	1	1	1	1	118933	341	36.3712	7.57666
P20930	Filaggrin OS=Homo sapiens GN=FLG PE=1 SV=3 - [FILA_HUMAN]	0.32	1	1	1	1	104491	4061	434.922	9.24658
O13907	Probable ATP-citrate synthase subunit 2 OS=Schizosaccharomyces pombe (strain 972 / ATCC 24843) GN=SPAC22A12.16 PE=1 SV=1 - [ACL2_SCHPO]	2.03	1	1	1	2	0	492	53.909	6.0874
Q9P3A7	Cell division cycle protein 48 OS=Schizosaccharomyces pombe (strain 972 / ATCC 24843) GN=cdc48 PE=1 SV=2 - [CDC48_SCHPO]	0.98	1	1	1	1	0	815	90.0687	4.99561
P33075	Adenylate kinase OS=Schizosaccharomyces pombe (strain 972 / ATCC 24843) GN=adk1 PE=1 SV=1 - [KAD2_SCHPO]	4.09	1	1	1	2	0	220	24.3599	6.56592
Q10475	Eukaryotic translation initiation factor 4 gamma OS=Schizosaccharomyces pombe (strain 972 / ATCC 24843) GN=tif471 PE=1 SV=1 - [IF4G_SCHPO]	0.93	1	1	1	1	0	1403	153.942	9.23193
O59810	Vigilin 1 OS=Schizosaccharomyces pombe (strain 972 / ATCC 24843) GN=vgl1 PE=1 SV=2 - [VGL1_SCHPO]	1.16	1	1	1	2	0	1291	142.525	6.72705
O14469	40S ribosomal protein S22 OS=Schizosaccharomyces pombe (strain 972 / ATCC 24843) GN=rps22a PE=2 SV=1 - [RS22_SCHPO]	6.92	1	1	1	2	0	130	14.751	10.272
P78804	NADP-specific glutamate dehydrogenase OS=Schizosaccharomyces pombe (strain 972 / ATCC 24843) GN=gdh1 PE=1 SV=2 - [DHE4_SCHPO]	2.22	1	1	1	1	0	451	48.7586	7.48877
Q09722	Eukaryotic translation initiation factor 3 subunit M OS=Schizosaccharomyces pombe (strain 972 / ATCC 24843) GN=eif3m PE=1 SV=2 - [EIF3M_SCHPO]	2.49	1	1	1	2	0	402	45.0571	5.08447
Q09756	Hexokinase-1 OS=Schizosaccharomyces pombe (strain 972 / ATCC 24843) GN=hxk1 PE=2 SV=1 - [HXK1_SCHPO]	1.24	1	1	1	1	0	484	53.564	5.14795
O59771	Uridylate kinase OS=Schizosaccharomyces pombe (strain 972 / ATCC 24843) GN=SPCC1795.05c PE=3 SV=1 - [KCY_SCHPO]	4.71	3	1	1	2	0	191	21.702	7.66455
P87058	La protein homolog OS=Schizosaccharomyces pombe (strain 972 / ATCC 24843) GN=sla1 PE=1 SV=1 - [LAH1_SCHPO]	4.7	1	1	1	1	0	298	34.5945	6.69775
O94700	Multiprotein-bridging factor 1 OS=Schizosaccharomyces pombe (strain 972 / ATCC 24843) GN=mbf1 PE=3 SV=1 - [MBF1_SCHPO]	7.43	1	1	1	2	0	148	15.9695	10.4917
O94286	1,2-dihydroxy-3-keto-5-methylthiopentene dioxygenase OS=Schizosaccharomyces pombe (strain 972 / ATCC 24843) GN=adi1 PE=1 SV=1 - [MTND_SCHPO]	6.18	1	1	1	2	0	178	20.9234	5.79541
O60155	Putative proline--tRNA ligase C19C7.06 OS=Schizosaccharomyces pombe (strain 972 / ATCC 24843) GN=prs1 PE=3 SV=1 - [PRS1_SCHPO]	2.93	1	1	1	2	0	716	78.8255	6.771
Q09717	Ran-specific GTPase-activating protein 1 OS=Schizosaccharomyces pombe (strain 972 / ATCC 24843) GN=sbp1 PE=1 SV=1 - [RANG_SCHPO]	5.12	1	1	1	2	0	215	24.135	5.47803
O14069	Probable 60S ribosomal protein L28e OS=Schizosaccharomyces pombe (strain 972 / ATCC 24843) GN=rpl28e PE=1 SV=1 - [RL28E_SCHPO]	7.46	1	1	1	1	0	134	14.746	11.2241
O74893	40S ribosomal protein S20 OS=Schizosaccharomyces pombe (strain 972 / ATCC 24843) GN=rps20 PE=1 SV=1 - [RS20_SCHPO]	16.95	6	2	2	3	0	118	13.5354	10.0522
P79057	40S ribosomal protein S23 OS=Schizosaccharomyces pombe (strain 972 / ATCC 24843) GN=rps23a PE=1 SV=2 - [RS23_SCHPO]	14.69	1	2	2	2	0	143	15.6456	10.3159
Q9UQX0	Superoxide dismutase [Mn], mitochondrial OS=Schizosaccharomyces pombe (strain 972 / ATCC 24843) GN=sod2 PE=1 SV=1 - [SODM_SCHPO]	5.5	1	1	1	2	0	218	24.3316	9.12939
Q09885	Survival factor 1 OS=Schizosaccharomyces pombe (strain 972 / ATCC 24843) GN=svf1 PE=3 SV=1 - [SVF1_SCHPO]	1.84	1	1	1	1	0	380	42.9342	5.74463
Q10081	UPF0039 protein C11D3.02c OS=Schizosaccharomyces pombe (strain 972 / ATCC 24843) GN=SPAC11D3.02c PE=3 SV=1 - [YAO2_SCHPO]	5.33	1	1	1	1	0	150	17.4029	6.56592
Q10340	Uncharacterized protein C106.19 OS=Schizosaccharomyces pombe (strain 972 / ATCC 24843) GN=SPBC106.19 PE=4 SV=1 - [YBLJ_SCHPO]	1.94	1	1	1	1	0	515	59.1881	9.34912
O42977	Uncharacterized protein C20F10.08c OS=Schizosaccharomyces pombe (strain 972 / ATCC 24843) GN=SPBC20F10.08c PE=4 SV=1 - [YGZ8_SCHPO]	2.01	1	1	1	1	0	747	84.7837	5.80811
O60119	Vesicle-associated membrane protein-associated protein C16G5.05c OS=Schizosaccharomyces pombe (strain 972 / ATCC 24843) GN=SPBC16G5.05c PE=1 SV=1 - [YH75_SCHPO]	2.61	1	1	1	2	0	383	41.2094	4.99561
O59727	Protein PBDC1 homolog OS=Schizosaccharomyces pombe (strain 972 / ATCC 24843) GN=SPBC3E7.07c PE=3 SV=1 - [YHX7_SCHPO]	7.48	1	1	1	3	0	147	17.3937	4.97021
Q9P785	LisH domain-containing protein C1711.05 OS=Schizosaccharomyces pombe (strain 972 / ATCC 24843) GN=SPBC1711.05 PE=3 SV=1 - [YNY5_SCHPO]	3.55	1	1	1	2	0	451	47.4004	4.37354
P15531	Nucleoside diphosphate kinase A OS=Homo sapiens GN=NME1 PE=1 SV=1 - [NDKA_HUMAN]	9.21	7	1	1	1	0	152	17.1377	6.18896
P10152	Angiogenin-1 OS=Bos taurus GN=ANG1 PE=1 SV=4 - [ANG1_BOVIN]	5.41	1	1	1	1	0	148	16.9585	8.85107
O82528	60S ribosomal protein L15 OS=Petunia hybrida GN=RPL15 PE=2 SV=1 - [RL15_PETHY]	6.86	1	1	1	2	0	204	24.0841	11.3853
P78780	Probable aspartate-semialdehyde dehydrogenase OS=Schizosaccharomyces pombe (strain 972 / ATCC 24843) GN=SPCC1827.06c PE=1 SV=2 - [DHAS_SCHPO]	2.24	1	1	1	1	0	357	38.5259	6.90283
P13316	Autonomous glycyl radical cofactor OS=Enterobacteria phage T4 GN=grcA PE=3 SV=1 - [GRCA_BPT4]	8.33	33	1	1	1	0	120	13.8052	6.07471
P40976	L-aminoadipate-semialdehyde dehydrogenase OS=Schizosaccharomyces pombe (strain 972 / ATCC 24843) GN=lys1 PE=1 SV=3 - [LYS2_SCHPO]	0.7	1	1	1	1	0	1419	156.797	6.44287

## Sheet: S2A
Accession	Description	ΣCoverage	Σ# Proteins	Σ# Unique Peptides	Σ# Peptides	Σ# PSMs	Area	# AAs	MW [kDa]	calc. pI
P00761-cRAP	Trypsin (cRAP) OS=Sus scrofa PE=1 SV=1 - [TRYP_PIG]	31.6	1	5	5	83	2.99852e+10	231	24.3938	7.18115
P22629-cRAP	Streptavidin (cRAP) OS=Streptomyces avidinii PE=1 SV=1 - [SAV_STRAV]	43.17	1	7	7	225	2.57579e+10	183	18.8224	8.35303
P36585	60S ribosomal protein L28-A OS=Schizosaccharomyces pombe (strain 972 / ATCC 24843) GN=rpl28a PE=3 SV=3 - [RL28A_SCHPO]	54.73	1	4	11	42	5.75911e+09	148	16.6431	11.063
Q53EK2	Non-structural maintenance of chromosomes element 1 OS=Schizosaccharomyces pombe (strain 972 / ATCC 24843) GN=nse1 PE=1 SV=1 - [NSE1_SCHPO]	53.88	1	12	12	147	5.57064e+09	232	27.0341	5.71924
P57728	60S ribosomal protein L28-B OS=Schizosaccharomyces pombe (strain 972 / ATCC 24843) GN=rpl28b PE=1 SV=1 - [RL28B_SCHPO]	54.73	1	3	10	37	4.57429e+09	148	16.6751	11.063
P08093;P0CT70	60S ribosomal protein L2 OS=Schizosaccharomyces pombe (strain 972 / ATCC 24843) GN=rpl2a PE=3 SV=2 - [RL2_SCHPO]	55.34	1	13	13	93	3.77748e+09	253	27.0834	10.8579
Q9UUE1	Pyruvate carboxylase OS=Schizosaccharomyces pombe (strain 972 / ATCC 24843) GN=pyr1 PE=3 SV=1 - [PYC_SCHPO]	58.57	1	57	57	260	2.28427e+09	1185	130.778	7.09326
P50522;P0CT53	Elongation factor 1-alpha-A OS=Schizosaccharomyces pombe (strain 972 / ATCC 24843) GN=tef1a PE=1 SV=2 - [EF1A1_SCHPO]	50	2	18	18	90	1.93498e+09	460	49.6289	8.99756
P78958	Glyceraldehyde-3-phosphate dehydrogenase 1 OS=Schizosaccharomyces pombe (strain 972 / ATCC 24843) GN=tdh1 PE=1 SV=1 - [G3P1_SCHPO]	59.23	1	7	16	180	1.55564e+09	336	35.8473	6.69775
O43026	Glyceraldehyde-3-phosphate dehydrogenase 2 OS=Schizosaccharomyces pombe (strain 972 / ATCC 24843) GN=gpd3 PE=1 SV=1 - [G3P2_SCHPO]	34.33	1	1	10	114	1505620511	335	35.6523	7.88428
O74895	60S ribosomal protein L15-A OS=Schizosaccharomyces pombe (strain 972 / ATCC 24843) GN=rpl15a PE=3 SV=1 - [RL15A_SCHPO]	50.75	1	1	10	54	1.36836e+09	201	23.7918	11.2534
Q9US22	60S ribosomal protein L15-B OS=Schizosaccharomyces pombe (strain 972 / ATCC 24843) GN=rpl15b PE=1 SV=1 - [RL15B_SCHPO]	50.75	1	1	10	54	1.36836e+09	201	23.8078	11.1802
Q92345	Probable pyruvate decarboxylase C1F8.07c OS=Schizosaccharomyces pombe (strain 972 / ATCC 24843) GN=SPAC1F8.07c PE=1 SV=3 - [PDC2_SCHPO]	39.54	1	20	20	83	1.15803e+09	569	61.6802	5.64307
P04264-cRAP	Keratin, type II cytoskeletal 1 (cRAP) OS=Homo sapiens GN=KRT1 PE=1 SV=6 - [K2C1_HUMAN]	47.05	2	20	26	42	8.82898e+08	644	65.999	8.11865
O60101	Phosphoglycerate kinase OS=Schizosaccharomyces pombe (strain 972 / ATCC 24843) GN=pgk1 PE=1 SV=1 - [PGK_SCHPO]	63.04	1	25	25	82	8.60964e+08	414	43.9361	8.14795
P40370	Enolase 1-1 OS=Schizosaccharomyces pombe (strain 972 / ATCC 24843) GN=eno101 PE=1 SV=2 - [ENO11_SCHPO]	70.39	2	21	21	82	7.94065e+08	439	47.4064	6.66846
P00332	Alcohol dehydrogenase OS=Schizosaccharomyces pombe (strain 972 / ATCC 24843) GN=adh1 PE=1 SV=2 - [ADH_SCHPO]	41.71	1	13	13	51	7.84531e+08	350	37.372	6.93213
H0Y8D1-cRAP	Trypsin-1 (Fragment) (cRAP) OS=Homo sapiens GN=PRSS1 PE=3 SV=1 - [H0Y8D1_HUMAN]	7.04	1	1	1	2	659305584	142	15.4118	7.26904
P35908-cRAP	Keratin, type II cytoskeletal 2 epidermal (cRAP) OS=Homo sapiens GN=KRT2 PE=1 SV=2 - [K22E_HUMAN]	54.77	4	23	30	37	6.58049e+08	639	65.3932	8.00146
P56289	Eukaryotic translation initiation factor 5A-1 OS=Schizosaccharomyces pombe (strain 972 / ATCC 24843) GN=tif51a PE=1 SV=1 - [IF5A1_SCHPO]	50.96	2	7	7	49	6.53459e+08	157	17.1413	4.89404
Q9USW5	40S ribosomal protein S4-B OS=Schizosaccharomyces pombe (strain 972 / ATCC 24843) GN=rps4b PE=1 SV=1 - [RS4B_SCHPO]	40.84	1	3	11	30	5.89076e+08	262	29.6402	10.2427
P36580	Fructose-bisphosphate aldolase OS=Schizosaccharomyces pombe (strain 972 / ATCC 24843) GN=fba1 PE=1 SV=2 - [ALF_SCHPO]	42.46	1	12	12	50	5.7683e+08	358	39.5449	6.354
Q9P4W9	40S ribosomal protein S4-C OS=Schizosaccharomyces pombe (strain 972 / ATCC 24843) GN=rps4c PE=1 SV=1 - [RS4C_SCHPO]	38.17	1	3	11	30	5.50182e+08	262	29.6562	10.2573
P41887	Heat shock protein 90 homolog OS=Schizosaccharomyces pombe (strain 972 / ATCC 24843) GN=swo1 PE=1 SV=2 - [HSP90_SCHPO]	45.45	1	32	32	87	5.19532e+08	704	80.5461	4.95752
O94489	Elongation factor 3 OS=Schizosaccharomyces pombe (strain 972 / ATCC 24843) GN=tef3 PE=1 SV=1 - [EF3_SCHPO]	38.01	1	27	27	90	5.17028e+08	1047	115.729	6.49365
O14460	Elongation factor 2 OS=Schizosaccharomyces pombe (strain 972 / ATCC 24843) GN=eft201 PE=1 SV=2 - [EF2_SCHPO]	53.92	2	37	37	111	5.16227e+08	842	93.1716	6.43018
Q9USG6	60S ribosomal protein L33-B OS=Schizosaccharomyces pombe (strain 972 / ATCC 24843) GN=rpl33b PE=1 SV=1 - [RL33B_SCHPO]	34.26	1	2	5	19	4.81128e+08	108	12.1005	10.5503
Q10192	60S ribosomal protein L18-A OS=Schizosaccharomyces pombe (strain 972 / ATCC 24843) GN=rpl18a PE=1 SV=1 - [RL18A_SCHPO]	43.32	1	3	8	27	4.6841e+08	187	21.1769	11.6636
P13645-cRAP	Keratin, type I cytoskeletal 10 (cRAP) OS=Homo sapiens GN=KRT10 PE=1 SV=6 - [K1C10_HUMAN]	44.69	2	19	24	46	4.66996e+08	584	58.7917	5.21143
Q10284	Heat shock protein sks2 OS=Schizosaccharomyces pombe (strain 972 / ATCC 24843) GN=sks2 PE=1 SV=2 - [HSP75_SCHPO]	55.79	1	22	22	83	4.62888e+08	613	67.1639	6.0874
P79013;P0CT73	40S ribosomal protein S11 OS=Schizosaccharomyces pombe (strain 972 / ATCC 24843) GN=rps11a PE=2 SV=2 - [RS11_SCHPO]	46.05	1	9	9	23	4.57592e+08	152	17.4894	10.3745
O59855	Probable heat shock protein ssa2 OS=Schizosaccharomyces pombe (strain 972 / ATCC 24843) GN=ssa2 PE=1 SV=3 - [HSP72_SCHPO]	47.3	1	15	27	106	428598718	647	70.1897	5.24951
O94658	60S ribosomal protein L36-B OS=Schizosaccharomyces pombe (strain 972 / ATCC 24843) GN=rpl36b PE=3 SV=1 - [RL36B_SCHPO]	32.32	2	3	3	5	4.18225e+08	99	11.2515	11.8394
Q9USX4	60S ribosomal protein L33-A OS=Schizosaccharomyces pombe (strain 972 / ATCC 24843) GN=rpl33a PE=3 SV=2 - [RL33A_SCHPO]	34.26	1	2	5	22	4.1668e+08	108	12.1795	10.6821
Q9UTI8	60S ribosomal protein L42 OS=Schizosaccharomyces pombe (strain 972 / ATCC 24843) GN=rpl42 PE=1 SV=3 - [RL44_SCHPO]	7.55	1	1	1	2	4.06524e+08	106	12.1977	10.4185
Q10265	Probable heat shock protein ssa1 OS=Schizosaccharomyces pombe (strain 972 / ATCC 24843) GN=ssa1 PE=1 SV=2 - [HSP71_SCHPO]	22.83	1	1	13	46	4.0303e+08	644	70.0997	5.24951
P02533-cRAP	Keratin, type I cytoskeletal 14 (cRAP) OS=Homo sapiens GN=KRT14 PE=1 SV=4 - [K1C14_HUMAN]	45.55	4	11	20	30	4.00752e+08	472	51.5294	5.16064
P08779-cRAP	Keratin, type I cytoskeletal 16 (cRAP) OS=Homo sapiens GN=KRT16 PE=1 SV=4 - [K1C16_HUMAN]	20.51	2	2	10	14	4.00752e+08	473	51.2362	5.04639
P05734	60S ribosomal protein L19-A OS=Schizosaccharomyces pombe (strain 972 / ATCC 24843) GN=rpl19a PE=1 SV=3 - [RL19A_SCHPO]	36.79	1	1	8	26	3.74978e+08	193	22.7096	11.3999
O42699	60S ribosomal protein L19-B OS=Schizosaccharomyces pombe (strain 972 / ATCC 24843) GN=rpl19b PE=2 SV=2 - [RL19B_SCHPO]	36.79	1	1	8	26	3.74978e+08	193	22.7396	11.3999
P35527-cRAP	Keratin, type I cytoskeletal 9 (cRAP) OS=Homo sapiens GN=KRT9 PE=1 SV=3 - [K1C9_HUMAN]	61.32	1	21	22	41	3.43236e+08	623	62.0268	5.23682
P47943	ATP-dependent RNA helicase eIF4A OS=Schizosaccharomyces pombe (strain 972 / ATCC 24843) GN=tif1 PE=1 SV=2 - [IF4A_SCHPO]	57.65	1	17	20	62	3.2871e+08	392	44.4076	5.021
Q8TFH1	60S ribosomal protein L18-B OS=Schizosaccharomyces pombe (strain 972 / ATCC 24843) GN=rpl18b PE=1 SV=1 - [RL18B_SCHPO]	37.43	1	2	7	20	3.16858e+08	187	21.171	11.6343
Q10208	Pyruvate kinase OS=Schizosaccharomyces pombe (strain 972 / ATCC 24843) GN=pyk1 PE=1 SV=1 - [KPYK_SCHPO]	51.67	1	19	19	54	3.16221e+08	509	55.4795	7.95752
P36584	60S ribosomal protein L3-B OS=Schizosaccharomyces pombe (strain 972 / ATCC 24843) GN=rpl3b PE=3 SV=2 - [RL3B_SCHPO]	41.49	2	16	16	53	3.12989e+08	388	43.7893	10.272
P08727-cRAP	Keratin, type I cytoskeletal 19 (cRAP) OS=Homo sapiens GN=KRT19 PE=1 SV=4 - [K1C19_HUMAN]	13	3	1	6	7	3.09737e+08	400	44.0791	5.13525
P40921	Elongation factor 1-gamma OS=Schizosaccharomyces pombe (strain 972 / ATCC 24843) GN=tef3 PE=1 SV=1 - [EF1G_SCHPO]	38.63	1	15	15	48	3.08098e+08	409	45.7574	7.41553
P0C016	Ubiquitin-40S ribosomal protein S27a OS=Schizosaccharomyces pombe (strain 972 / ATCC 24843) GN=ubi3 PE=1 SV=2 - [RS27A_SCHPO]	42	4	8	8	41	3.07168e+08	150	17.2473	9.75928
P78812	6-phosphogluconate dehydrogenase, decarboxylating OS=Schizosaccharomyces pombe (strain 972 / ATCC 24843) GN=SPBC660.16 PE=1 SV=2 - [6PGD_SCHPO]	57.11	1	19	19	58	2.97415e+08	492	53.6453	7.13721
P78820	Acetyl-CoA carboxylase OS=Schizosaccharomyces pombe (strain 972 / ATCC 24843) GN=cut6 PE=1 SV=2 - [ACAC_SCHPO]	39.21	1	71	71	198	2.92539e+08	2280	256.682	6.44287
O94754;P0CT66	40S ribosomal protein S18 OS=Schizosaccharomyces pombe (strain 972 / ATCC 24843) GN=rps18a PE=1 SV=1 - [RS18_SCHPO]	44.74	1	7	7	14	2.92153e+08	152	17.4245	10.4917
O14049	40S ribosomal protein S8-A OS=Schizosaccharomyces pombe (strain 972 / ATCC 24843) GN=rps8a PE=3 SV=1 - [RS8A_SCHPO]	27.5	2	4	4	12	2.88069e+08	200	22.579	10.9312
Q10281	Guanine nucleotide-binding protein subunit beta-like protein OS=Schizosaccharomyces pombe (strain 972 / ATCC 24843) GN=rkp1 PE=1 SV=3 - [GBLP_SCHPO]	25.48	1	6	6	15	2.87066e+08	314	34.8292	5.75732
P36623	Phosphoglycerate mutase OS=Schizosaccharomyces pombe (strain 972 / ATCC 24843) GN=gpm1 PE=1 SV=1 - [PMGY_SCHPO]	49.76	1	9	9	19	2.85534e+08	211	23.7505	7.47412
O13672	60S ribosomal protein L8 OS=Schizosaccharomyces pombe (strain 972 / ATCC 24843) GN=rpl8 PE=1 SV=3 - [RL8_SCHPO]	43.24	1	10	10	34	2.77105e+08	259	28.589	10.3452
Q9Y7U4	Non-structural maintenance of chromosome element 3 OS=Schizosaccharomyces pombe (strain 972 / ATCC 24843) GN=nse3 PE=1 SV=1 - [NSE3_SCHPO]	35.06	1	11	11	37	2.72744e+08	328	37.2536	5.30029
O13639	Adenosylhomocysteinase OS=Schizosaccharomyces pombe (strain 972 / ATCC 24843) GN=pi047 PE=3 SV=1 - [SAHH_SCHPO]	27.94	1	13	13	31	2.72644e+08	433	47.3532	5.93506
P41891	Protein gar2 OS=Schizosaccharomyces pombe (strain 972 / ATCC 24843) GN=gar2 PE=1 SV=2 - [GAR2_SCHPO]	15.4	1	6	6	19	2.69238e+08	500	52.9561	4.97021
P40375	NAD-dependent malic enzyme OS=Schizosaccharomyces pombe (strain 972 / ATCC 24843) GN=mae2 PE=1 SV=1 - [MAOX_SCHPO]	37.35	2	17	17	39	2.65077e+08	565	62.4953	6.01123
Q09694	Saccharopine dehydrogenase [NAD(+), L-lysine-forming] OS=Schizosaccharomyces pombe (strain 972 / ATCC 24843) GN=lys3 PE=1 SV=2 - [LYS1_SCHPO]	41.3	1	14	14	31	2.6316e+08	368	41.3665	8.27979
O74175	60S ribosomal protein L13 OS=Schizosaccharomyces pombe (strain 972 / ATCC 24843) GN=rpl13 PE=1 SV=1 - [RL13_SCHPO]	41.35	1	6	6	19	2.60418e+08	208	23.5147	10.6968
P35551	rRNA 2'-O-methyltransferase fibrillarin OS=Schizosaccharomyces pombe (strain 972 / ATCC 24843) GN=fib1 PE=1 SV=1 - [FBRL_SCHPO]	41.64	1	12	12	34	2.49665e+08	305	32.0208	10.1694
Q09781	40S ribosomal protein S1-A OS=Schizosaccharomyces pombe (strain 972 / ATCC 24843) GN=rps101 PE=3 SV=2 - [RS3A1_SCHPO]	28.17	1	3	8	20	2.47524e+08	252	28.4704	9.99365
O94438	40S ribosomal protein S1-B OS=Schizosaccharomyces pombe (strain 972 / ATCC 24843) GN=rps102 PE=1 SV=3 - [RS3A2_SCHPO]	25.79	1	3	8	17	2.47524e+08	252	28.5036	10.1401
Q10330	60S ribosomal protein L25-A OS=Schizosaccharomyces pombe (strain 972 / ATCC 24843) GN=rpl25a PE=1 SV=1 - [RL25A_SCHPO]	36.17	2	5	5	19	2.4081e+08	141	15.8259	10.4771
P78827	Probable ketol-acid reductoisomerase, mitochondrial OS=Schizosaccharomyces pombe (strain 972 / ATCC 24843) GN=ilv5 PE=1 SV=2 - [ILV5_SCHPO]	45.54	1	15	15	49	2.32771e+08	404	45.1602	9.45166
P18253	Peptidyl-prolyl cis-trans isomerase OS=Schizosaccharomyces pombe (strain 972 / ATCC 24843) GN=ppi1 PE=3 SV=1 - [CYPH_SCHPO]	36.42	1	6	6	27	2.31788e+08	162	17.3907	8.60205
Q6BDR8	Non-structural maintenance of chromosome element 4 OS=Schizosaccharomyces pombe (strain 972 / ATCC 24843) GN=nse4 PE=1 SV=1 - [NSE4_SCHPO]	49	1	12	12	36	2.26689e+08	300	34.4871	8.77783
P09627	Plasma membrane ATPase 1 OS=Schizosaccharomyces pombe (strain 972 / ATCC 24843) GN=pma1 PE=1 SV=1 - [PMA1_SCHPO]	31.34	2	20	20	57	2.25275e+08	919	99.8204	5.18604
O42848	60S ribosomal protein L16-A OS=Schizosaccharomyces pombe (strain 972 / ATCC 24843) GN=rpl16a PE=1 SV=1 - [RL16A_SCHPO]	35.53	2	1	7	23	2.21747e+08	197	21.9912	10.5503
O42991	60S ribosomal protein L16-B OS=Schizosaccharomyces pombe (strain 972 / ATCC 24843) GN=rpl16b PE=1 SV=1 - [RL16B_SCHPO]	35.53	2	1	7	22	2.21747e+08	197	22.1563	10.5503
P07669	Triosephosphate isomerase OS=Schizosaccharomyces pombe (strain 972 / ATCC 24843) GN=tpi1 PE=1 SV=4 - [TPIS_SCHPO]	40.16	1	10	10	26	2.20855e+08	249	27.21	7.03467
P28189	40S ribosomal protein S13 OS=Schizosaccharomyces pombe (strain 972 / ATCC 24843) GN=rps13 PE=1 SV=2 - [RS13_SCHPO]	39.74	1	6	6	17	2.20422e+08	151	16.9423	10.3745
O14469;P0CT58	40S ribosomal protein S22 OS=Schizosaccharomyces pombe (strain 972 / ATCC 24843) GN=rps22a PE=2 SV=1 - [RS22_SCHPO]	43.08	1	6	6	18	214952651	130	14.751	10.272
P10989	Actin OS=Schizosaccharomyces pombe (strain 972 / ATCC 24843) GN=act1 PE=1 SV=1 - [ACT_SCHPO]	45.6	1	14	14	43	211232103	375	41.7379	5.47803
O74330	40S ribosomal protein S27 OS=Schizosaccharomyces pombe (strain 972 / ATCC 24843) GN=rps27 PE=3 SV=1 - [RS27_SCHPO]	36.14	1	3	3	5	2.10363e+08	83	9.16557	8.99756
P02538-cRAP	Keratin, type II cytoskeletal 6A (cRAP) OS=Homo sapiens GN=KRT6A PE=1 SV=3 - [K2C6A_HUMAN]	22.87	3	5	15	17	2.066e+08	564	60.0083	8.00146
P13647-cRAP	Keratin, type II cytoskeletal 5 (cRAP) OS=Homo sapiens GN=KRT5 PE=1 SV=3 - [K2C5_HUMAN]	26.61	1	9	18	21	2.066e+08	590	62.34	7.73779
P21696	Glycerol-3-phosphate dehydrogenase [NAD(+)] 1 OS=Schizosaccharomyces pombe (strain 972 / ATCC 24843) GN=gpd1 PE=1 SV=2 - [GPD1_SCHPO]	25.97	1	10	10	25	2.05809e+08	385	41.9683	5.35107
K7ERE3-cRAP	Keratin, type I cytoskeletal 13 (cRAP) OS=Homo sapiens GN=KRT13 PE=1 SV=1 - [K7ERE3_HUMAN]	20.72	4	5	9	11	2.03837e+08	415	45.2322	4.80518
O74976	Putative peroxisomal-coenzyme A synthetase OS=Schizosaccharomyces pombe (strain 972 / ATCC 24843) GN=SPCC1827.03c PE=1 SV=1 - [FAT2_SCHPO]	27.15	1	13	13	29	2.03084e+08	512	56.2386	9.29053
O74892	40S ribosomal protein S2 OS=Schizosaccharomyces pombe (strain 972 / ATCC 24843) GN=rps2 PE=1 SV=1 - [RS2_SCHPO]	30.04	1	7	7	20	2.02521e+08	253	27.6198	10.0815
P19013-cRAP	Keratin, type II cytoskeletal 4 (cRAP) OS=Homo sapiens GN=KRT4 PE=1 SV=4 - [K2C4_HUMAN]	6.93	3	1	4	4	2.00715e+08	534	57.2498	6.60986
Q9UUC1	60S ribosomal protein L21-A OS=Schizosaccharomyces pombe (strain 972 / ATCC 24843) GN=rpl21a PE=3 SV=1 - [RL21A_SCHPO]	30.63	1	1	3	18	1.91221e+08	160	18.3687	10.1841
Q7Z3Y8-cRAP	Keratin, type I cytoskeletal 27 (cRAP) OS=Homo sapiens GN=KRT27 PE=1 SV=2 - [K1C27_HUMAN]	6.54	1	1	3	7	1.91128e+08	459	49.7915	5.04639
O74864	60S acidic ribosomal protein P0 OS=Schizosaccharomyces pombe (strain 972 / ATCC 24843) GN=rpp0 PE=3 SV=1 - [RLA0_SCHPO]	15.06	1	4	4	9	1.90791e+08	312	33.5441	4.76709
Q92375	Thioredoxin reductase OS=Schizosaccharomyces pombe (strain 972 / ATCC 24843) GN=trr1 PE=1 SV=1 - [TRXB_SCHPO]	12.42	1	3	3	5	1.90524e+08	322	34.5966	5.30029
P59289	60S ribosomal protein L37-A OS=Schizosaccharomyces pombe (strain 972 / ATCC 24843) GN=rpl37a PE=1 SV=2 - [RL37A_SCHPO]	16.85	2	2	2	5	1.88728e+08	89	9.95405	11.4585
P28748	GTP-binding nuclear protein spi1 OS=Schizosaccharomyces pombe (strain 972 / ATCC 24843) GN=spi1 PE=1 SV=1 - [SPI1_SCHPO]	20.37	1	5	5	9	1.88456e+08	216	24.5396	7.45947
O60198	S-adenosylmethionine synthase OS=Schizosaccharomyces pombe (strain 972 / ATCC 24843) GN=sam1 PE=3 SV=1 - [METK_SCHPO]	54.97	1	17	17	41	1.8779e+08	382	41.8054	6.03662
Q9UT19	Probable 5-methyltetrahydropteroyltriglutamate--homocysteine methyltransferase OS=Schizosaccharomyces pombe (strain 972 / ATCC 24843) GN=met26 PE=1 SV=1 - [METE_SCHPO]	51.31	1	33	33	85	186901183	764	85.2863	6.37939
O74887	Peroxiredoxin tpx1 OS=Schizosaccharomyces pombe (strain 972 / ATCC 24843) GN=tpx1 PE=1 SV=1 - [TSA1_SCHPO]	55.73	1	9	9	24	1.85944e+08	192	21.1779	5.59229
Q09757	40S ribosomal protein S9-A OS=Schizosaccharomyces pombe (strain 972 / ATCC 24843) GN=rps9a PE=1 SV=2 - [RS9A_SCHPO]	42.41	1	2	10	22	1.82788e+08	191	22.1472	10.3745
O59675	40S ribosomal protein S9-B OS=Schizosaccharomyces pombe (strain 972 / ATCC 24843) GN=rps9b PE=1 SV=3 - [RS9B_SCHPO]	42.71	1	2	10	22	1.82788e+08	192	22.2312	10.3745
O60128	40S ribosomal protein S3 OS=Schizosaccharomyces pombe (strain 972 / ATCC 24843) GN=rps3 PE=1 SV=1 - [RS3_SCHPO]	41.77	1	10	10	30	1.8176e+08	249	27.5356	9.20264
P36604	78 kDa glucose-regulated protein homolog OS=Schizosaccharomyces pombe (strain 972 / ATCC 24843) GN=bip1 PE=3 SV=2 - [GRP78_SCHPO]	25.19	1	13	14	31	1.72496e+08	663	73.1816	4.95752
Q10055	ATP-dependent RNA helicase fal1 OS=Schizosaccharomyces pombe (strain 972 / ATCC 24843) GN=tif412 PE=1 SV=1 - [FAL1_SCHPO]	26.9	1	5	8	17	1.70294e+08	394	44.6777	5.36377
O14150;P0CT56	40S ribosomal protein S14 OS=Schizosaccharomyces pombe (strain 972 / ATCC 24843) GN=rps14a PE=1 SV=1 - [RS14_SCHPO]	39.57	1	4	4	9	1.65938e+08	139	14.6898	10.6675
P35679	60S ribosomal protein L4-A OS=Schizosaccharomyces pombe (strain 972 / ATCC 24843) GN=rpl4a PE=1 SV=2 - [RL4A_SCHPO]	45.18	1	5	13	37	1.65565e+08	363	39.7427	10.7847
Q9P784	60S ribosomal protein L4-B OS=Schizosaccharomyces pombe (strain 972 / ATCC 24843) GN=rpl4b PE=3 SV=1 - [RL4B_SCHPO]	37.19	1	2	10	27	1.65565e+08	363	39.8858	10.7114
P24782	ATP-dependent RNA helicase dbp2 OS=Schizosaccharomyces pombe (strain 972 / ATCC 24843) GN=dbp2 PE=2 SV=2 - [DBP2_SCHPO]	39.64	1	18	19	44	1.59917e+08	550	61.5101	9.20264
O42984	40S ribosomal protein S17-A OS=Schizosaccharomyces pombe (strain 972 / ATCC 24843) GN=rps17a PE=3 SV=1 - [RS17A_SCHPO]	48.85	1	3	6	14	1.59098e+08	131	15.5044	10.3013
P42656	DNA damage checkpoint protein rad24 OS=Schizosaccharomyces pombe (strain 972 / ATCC 24843) GN=rad24 PE=1 SV=2 - [RAD24_SCHPO]	57.41	1	11	13	34	1.5725e+08	270	30.0639	4.71631
P31209	Polyadenylate-binding protein, cytoplasmic and nuclear OS=Schizosaccharomyces pombe (strain 972 / ATCC 24843) GN=pab1 PE=1 SV=2 - [PABP_SCHPO]	40.12	1	20	20	47	1.56254e+08	653	71.4676	5.37646
Q10157;P0CT77	60S ribosomal protein L11 OS=Schizosaccharomyces pombe (strain 972 / ATCC 24843) GN=rpl11a PE=1 SV=1 - [RL11_SCHPO]	30.46	1	5	5	10	155814988	174	19.8786	10.0669
P79016	40S ribosomal protein S19-B OS=Schizosaccharomyces pombe (strain 972 / ATCC 24843) GN=rps19b PE=3 SV=2 - [RS19B_SCHPO]	16.78	2	2	2	4	1.54929e+08	143	16.0523	9.62744
O14007	H/ACA ribonucleoprotein complex subunit 4 OS=Schizosaccharomyces pombe (strain 972 / ATCC 24843) GN=cbf5 PE=3 SV=1 - [CBF5_SCHPO]	28.48	1	9	9	22	1.53668e+08	474	53.0769	8.96826
P05752	40S ribosomal protein S6-A OS=Schizosaccharomyces pombe (strain 972 / ATCC 24843) GN=rps6a PE=1 SV=2 - [RS6A_SCHPO]	33.05	2	7	7	17	1.51107e+08	239	27.4822	10.8286
O59711	Saccharopine dehydrogenase [NADP(+), L-glutamate-forming] OS=Schizosaccharomyces pombe (strain 972 / ATCC 24843) GN=lys9 PE=3 SV=1 - [LYS9_SCHPO]	21.11	1	8	8	16	1.49555e+08	450	49.9064	5.56689
O60144;P0CT64	40S ribosomal protein S16 OS=Schizosaccharomyces pombe (strain 972 / ATCC 24843) GN=rps16a PE=2 SV=1 - [RS16_SCHPO]	30	1	4	4	8	1.49318e+08	140	15.3854	10.1255
O59865	40S ribosomal protein S24-B OS=Schizosaccharomyces pombe (strain 972 / ATCC 24843) GN=rps24b PE=2 SV=3 - [RS24B_SCHPO]	19.4	2	3	3	5	1.47826e+08	134	15.5294	10.9165
O74191	FK506-binding protein 39 kDa OS=Schizosaccharomyces pombe (strain 972 / ATCC 24843) GN=fkbp39 PE=1 SV=1 - [FKBP4_SCHPO]	33.52	1	9	9	26	1.44688e+08	361	39.2777	4.75439
P78814	Pre-mRNA-splicing factor srp2 OS=Schizosaccharomyces pombe (strain 972 / ATCC 24843) GN=srp2 PE=1 SV=2 - [SRP2_SCHPO]	32.33	1	11	11	23	1.42387e+08	365	42.5405	6.99072
O74329	40S ribosomal protein S29 OS=Schizosaccharomyces pombe (strain 972 / ATCC 24843) GN=rps29 PE=3 SV=3 - [RS29_SCHPO]	51.79	1	4	4	8	1.4234e+08	56	6.65343	10.6821
O13972	Probable serine hydroxymethyltransferase, cytosolic OS=Schizosaccharomyces pombe (strain 972 / ATCC 24843) GN=SPAC24C9.12c PE=3 SV=1 - [GLYD_SCHPO]	43.04	1	17	18	44	1.42088e+08	467	51.8282	7.81104
Q9URM2	Probable transketolase OS=Schizosaccharomyces pombe (strain 972 / ATCC 24843) GN=SPBC2G5.05 PE=2 SV=1 - [TKT_SCHPO]	30.8	1	19	19	49	1.38862e+08	685	75.1347	6.80029
O94514	Nucleolar protein 56 OS=Schizosaccharomyces pombe (strain 972 / ATCC 24843) GN=nop56 PE=3 SV=1 - [NOP56_SCHPO]	46.88	1	18	18	57	1.38809e+08	497	55.354	8.89502
Q09127	60S ribosomal protein L10-A OS=Schizosaccharomyces pombe (strain 972 / ATCC 24843) GN=rpl10a PE=2 SV=2 - [RL10A_SCHPO]	41.18	1	1	8	19	1.36147e+08	221	25.3573	10.0522
O42938	ATP-dependent 6-phosphofructokinase OS=Schizosaccharomyces pombe (strain 972 / ATCC 24843) GN=pfk1 PE=1 SV=1 - [PFKA_SCHPO]	36.94	1	24	24	63	135480917	942	102.491	6.18896
P05764	40S ribosomal protein S21 OS=Schizosaccharomyces pombe (strain 972 / ATCC 24843) GN=rps21 PE=1 SV=2 - [RS21_SCHPO]	18.39	1	1	1	4	134925309	87	9.61075	5.41455
Q9P769	60S ribosomal protein L10-B OS=Schizosaccharomyces pombe (strain 972 / ATCC 24843) GN=rpl10b PE=3 SV=1 - [RL10B_SCHPO]	41.18	1	1	8	19	1.304e+08	221	25.3433	10.0522
Q9URX6	60S ribosomal protein L31 OS=Schizosaccharomyces pombe (strain 972 / ATCC 24843) GN=rpl31 PE=3 SV=1 - [RL31_SCHPO]	20.35	1	3	3	8	1.29997e+08	113	13.2531	10.2427
O13370	ATP-dependent RNA helicase ded1 OS=Schizosaccharomyces pombe (strain 972 / ATCC 24843) GN=ded1 PE=1 SV=1 - [DED1_SCHPO]	40.09	1	17	18	47	1.29925e+08	636	69.7158	8.49951
O74836	60S ribosomal protein L1-B OS=Schizosaccharomyces pombe (strain 972 / ATCC 24843) GN=rpl1b PE=1 SV=1 - [RL1B_SCHPO]	35.19	1	5	8	19	1.29539e+08	216	23.9021	9.81787
Q9P7J6	40S ribosomal protein S17-B OS=Schizosaccharomyces pombe (strain 972 / ATCC 24843) GN=rps17b PE=1 SV=1 - [RS17B_SCHPO]	40.15	1	3	6	12	1.27615e+08	132	15.5244	10.1255
Q9P3T6	40S ribosomal protein S5-B OS=Schizosaccharomyces pombe (strain 972 / ATCC 24843) GN=rps5b PE=3 SV=1 - [RS5B_SCHPO]	30.05	2	5	5	15	1.25363e+08	203	22.343	9.84717
Q09676	Probable phosphatase SPAC5H10.03 OS=Schizosaccharomyces pombe (strain 972 / ATCC 24843) GN=SPAC5H10.03 PE=3 SV=1 - [YA03_SCHPO]	34.7	1	6	6	16	1.24898e+08	219	24.7008	6.12549
O42706	60S ribosomal protein L21-B OS=Schizosaccharomyces pombe (strain 972 / ATCC 24843) GN=rpl21b PE=2 SV=2 - [RL21B_SCHPO]	35.63	1	2	4	14	1.24418e+08	160	18.3417	10.1694
P05732;P0CT68	60S ribosomal protein L20 OS=Schizosaccharomyces pombe (strain 972 / ATCC 24843) GN=rpl20a PE=1 SV=3 - [RL20_SCHPO]	48.3	1	8	8	23	1.24331e+08	176	20.5862	10.4185
iRT-fusion-cRAP	iRT Kit Fusion - real (cRAP) - [iRT_Fusion]	75.37	9	8	8	8	1.22608e+08	134	14.1572	4.75439
O14370	Branched-chain-amino-acid aminotransferase, mitochondrial OS=Schizosaccharomyces pombe (strain 972 / ATCC 24843) GN=eca39 PE=1 SV=3 - [BCA1_SCHPO]	21.31	1	6	6	14	1.21784e+08	427	47.8243	8.70459
Q10232	60S ribosomal protein L9-A OS=Schizosaccharomyces pombe (strain 972 / ATCC 24843) GN=rpl9a PE=3 SV=1 - [RL9A_SCHPO]	59.47	1	3	8	20	1.21489e+08	190	21.4994	9.46631
Q9UT56	40S ribosomal protein S26-A OS=Schizosaccharomyces pombe (strain 972 / ATCC 24843) GN=rps26a PE=3 SV=1 - [RS26A_SCHPO]	14.17	2	2	2	6	1.20991e+08	120	13.8675	11.2241
Q9P7S7	Nucleolar protein 58 OS=Schizosaccharomyces pombe (strain 972 / ATCC 24843) GN=nop58 PE=1 SV=1 - [NOP58_SCHPO]	43.7	1	17	17	50	1.20887e+08	508	55.7246	9.05615
Q9P7L5	Ornithine aminotransferase car2 OS=Schizosaccharomyces pombe (strain 972 / ATCC 24843) GN=car2 PE=2 SV=1 - [OAT_SCHPO]	28.31	1	10	10	26	1.20881e+08	438	48.2167	6.34131
O42914	Uncharacterized protein C16A3.08c OS=Schizosaccharomyces pombe (strain 972 / ATCC 24843) GN=SPBC16A3.08c PE=1 SV=1 - [YBI8_SCHPO]	23.59	1	7	7	22	1.20086e+08	284	30.931	10.1401
O13614	40S ribosomal protein S10-B OS=Schizosaccharomyces pombe (strain 972 / ATCC 24843) GN=rps10b PE=3 SV=1 - [RS10B_SCHPO]	39.46	1	3	5	18	1.16698e+08	147	16.4326	9.93506
O74766	Probable delta-1-pyrroline-5-carboxylate dehydrogenase OS=Schizosaccharomyces pombe (strain 972 / ATCC 24843) GN=SPBC24C6.04 PE=1 SV=1 - [PUT2_SCHPO]	37.41	1	16	16	37	1.14683e+08	548	60.1808	7.32764
O94238	60S ribosomal protein L14 OS=Schizosaccharomyces pombe (strain 972 / ATCC 24843) GN=rpl14 PE=2 SV=1 - [RL14_SCHPO]	35.82	1	5	5	19	1.11597e+08	134	15.2004	10.3452
Q9P777	Histidinol dehydrogenase OS=Schizosaccharomyces pombe (strain 972 / ATCC 24843) GN=his2 PE=3 SV=1 - [HISX_SCHPO]	28.02	1	12	12	25	1.10868e+08	439	47.524	7.06396
O74884	60S ribosomal protein L24-B OS=Schizosaccharomyces pombe (strain 972 / ATCC 24843) GN=rpl24b PE=1 SV=1 - [RL24B_SCHPO]	18.79	2	3	3	6	1.10114e+08	149	16.9014	11.6489
O74690	13 kDa ribonucleoprotein-associated protein OS=Schizosaccharomyces pombe (strain 972 / ATCC 24843) GN=snu13 PE=3 SV=1 - [SNU13_SCHPO]	19.2	1	1	1	4	1.08999e+08	125	13.5263	7.28369
O14112	40S ribosomal protein S10-A OS=Schizosaccharomyces pombe (strain 972 / ATCC 24843) GN=rps10a PE=3 SV=1 - [RS10A_SCHPO]	29.86	1	2	4	14	1.08741e+08	144	16.2655	9.93506
O74752	Mitochondrial protein import protein mas5 OS=Schizosaccharomyces pombe (strain 972 / ATCC 24843) GN=mas5 PE=3 SV=1 - [MAS5_SCHPO]	33.42	1	9	9	21	1.05131e+08	407	44.7925	6.59521
O42867;P0CT60	60S ribosomal protein L23 OS=Schizosaccharomyces pombe (strain 972 / ATCC 24843) GN=rpl23a PE=3 SV=1 - [RL23_SCHPO]	5.76	1	1	1	2	1.03608e+08	139	14.8729	10.2134
O74905	60S ribosomal protein L9-B OS=Schizosaccharomyces pombe (strain 972 / ATCC 24843) GN=rpl9b PE=3 SV=1 - [RL9B_SCHPO]	59.26	1	2	7	20	1.03044e+08	189	21.3685	9.5835
P50521	Hexokinase-2 OS=Schizosaccharomyces pombe (strain 972 / ATCC 24843) GN=hxk2 PE=2 SV=1 - [HXK2_SCHPO]	32.53	1	11	11	32	1.02231e+08	455	50.8878	6.27783
O60143	60S ribosomal protein L7-C OS=Schizosaccharomyces pombe (strain 972 / ATCC 24843) GN=rpl7c PE=1 SV=1 - [RL7C_SCHPO]	43.82	1	10	12	31	1.01086e+08	251	28.7126	9.96436
O14388	60S ribosomal protein L27-A OS=Schizosaccharomyces pombe (strain 972 / ATCC 24843) GN=rpl27a PE=2 SV=2 - [RL27A_SCHPO]	38.97	1	2	5	12	1.0097e+08	136	15.3796	10.8433
Q9Y823	Homocitrate synthase, mitochondrial OS=Schizosaccharomyces pombe (strain 972 / ATCC 24843) GN=lys4 PE=1 SV=1 - [HOSM_SCHPO]	44.74	1	14	14	36	1.00629e+08	418	46.2634	6.06201
Q09845	Glycerol-3-phosphate dehydrogenase [NAD(+)] 2 OS=Schizosaccharomyces pombe (strain 972 / ATCC 24843) GN=gpd2 PE=1 SV=1 - [GPD2_SCHPO]	31.9	1	9	9	21	1.00147e+08	373	40.848	7.76709
P78753	Probable asparagine synthetase [glutamine-hydrolyzing] OS=Schizosaccharomyces pombe (strain 972 / ATCC 24843) GN=asn1 PE=1 SV=3 - [ASNS_SCHPO]	36.8	1	18	18	44	9.93681e+07	557	63.2009	6.41748
P36591	Dihydrofolate reductase OS=Schizosaccharomyces pombe (strain 972 / ATCC 24843) GN=dfr1 PE=2 SV=2 - [DYR_SCHPO]	29.07	1	12	12	28	9.92476e+07	461	51.4899	6.59521
Q9P7U2	Putative aryl-alcohol dehydrogenase C977.14c OS=Schizosaccharomyces pombe (strain 972 / ATCC 24843) GN=SPAC977.14c PE=1 SV=1 - [YI7E_SCHPO]	39.32	1	14	14	30	9.82393e+07	351	39.8894	6.37939
Q9P546	40S ribosomal protein S0-B OS=Schizosaccharomyces pombe (strain 972 / ATCC 24843) GN=rps0b PE=1 SV=1 - [RSSA2_SCHPO]	26.13	1	6	8	21	9.82279e+07	287	31.401	5.05908
O13792	ATP-dependent RNA helicase uap56 OS=Schizosaccharomyces pombe (strain 972 / ATCC 24843) GN=uap56 PE=1 SV=3 - [SUB2_SCHPO]	29.49	1	11	11	34	9.70479e+07	434	49.2001	5.37646
P87147	Nascent polypeptide-associated complex subunit alpha OS=Schizosaccharomyces pombe (strain 972 / ATCC 24843) GN=egd2 PE=1 SV=1 - [NACA_SCHPO]	45.09	1	6	6	12	9.61547e+07	173	18.7737	5.04639
Q9UTQ6	40S ribosomal protein S15-B OS=Schizosaccharomyces pombe (strain 972 / ATCC 24843) GN=rps15b PE=1 SV=1 - [RS15B_SCHPO]	40.26	1	1	4	21	9.47127e+07	154	17.6225	10.3892
P04913	Histone H2B-alpha OS=Schizosaccharomyces pombe (strain 972 / ATCC 24843) GN=htb1 PE=1 SV=3 - [H2B1_SCHPO]	34.92	1	4	4	11	9.44167e+07	126	13.8103	10.0669
P04910	Histone H2A-beta OS=Schizosaccharomyces pombe (strain 972 / ATCC 24843) GN=hta2 PE=1 SV=2 - [H2A2_SCHPO]	12.21	3	2	2	3	9.29262e+07	131	13.7676	10.521
Q09330	mRNA export protein mlo3 OS=Schizosaccharomyces pombe (strain 972 / ATCC 24843) GN=mlo3 PE=1 SV=1 - [MLO3_SCHPO]	41.71	1	8	8	20	9.06291e+07	199	21.7776	10.2134
P40847	Switch-activating protein 1 OS=Schizosaccharomyces pombe (strain 972 / ATCC 24843) GN=sap1 PE=1 SV=2 - [SAP1_SCHPO]	37.01	1	10	10	22	9.0363e+07	254	29.1087	7.88428
O14344	Inosine-5'-monophosphate dehydrogenase OS=Schizosaccharomyces pombe (strain 972 / ATCC 24843) GN=gua1 PE=2 SV=1 - [IMDH_SCHPO]	21.95	1	9	9	20	8.9601e+07	524	56.9904	6.87354
O74904	60S ribosomal protein L35 OS=Schizosaccharomyces pombe (strain 972 / ATCC 24843) GN=rpl35 PE=1 SV=1 - [RL35_SCHPO]	27.05	1	3	3	6	8.93382e+07	122	14.2931	10.7114
Q09668	60S ribosomal protein L22 OS=Schizosaccharomyces pombe (strain 972 / ATCC 24843) GN=rpl22 PE=1 SV=3 - [RL22_SCHPO]	34.19	1	4	4	7	8.92927e+07	117	13.3122	9.64209
O74173	Elongation factor 1-beta OS=Schizosaccharomyces pombe (strain 972 / ATCC 24843) GN=tef5 PE=2 SV=1 - [EF1B_SCHPO]	42.52	1	7	7	12	8.88662e+07	214	23.4698	4.50049
Q9URT8	60S ribosomal protein L34-B OS=Schizosaccharomyces pombe (strain 972 / ATCC 24843) GN=rpl34b PE=1 SV=1 - [RL34B_SCHPO]	22.52	2	2	2	5	8.8208e+07	111	12.7921	11.3706
O14463	Thioredoxin-1 OS=Schizosaccharomyces pombe (strain 972 / ATCC 24843) GN=trx1 PE=3 SV=3 - [TRX1_SCHPO]	33.98	1	3	3	6	8.78139e+07	103	11.2897	4.97021
Q9UUE3	Putative lysine N-acyltransferase C17G9.06c OS=Schizosaccharomyces pombe (strain 972 / ATCC 24843) GN=SPBC17G9.06c PE=3 SV=1 - [YNZ6_SCHPO]	31.74	1	10	10	22	8.73654e+07	334	39.7498	6.01123
Q9UTJ2	Phosphomannomutase OS=Schizosaccharomyces pombe (strain 972 / ATCC 24843) GN=pmm1 PE=2 SV=1 - [PMM_SCHPO]	29.18	1	6	6	18	8.66603e+07	257	29.2048	5.41455
Q9UUE6	Lysine--tRNA ligase, cytoplasmic OS=Schizosaccharomyces pombe (strain 972 / ATCC 24843) GN=krs1 PE=3 SV=1 - [SYKC_SCHPO]	17.77	1	10	10	25	8.63719e+07	591	67.4509	6.29053
O59838	Heat shock protein homolog pss1 OS=Schizosaccharomyces pombe (strain 972 / ATCC 24843) GN=pss1 PE=1 SV=2 - [HSP7F_SCHPO]	44.03	1	30	30	65	8.46856e+07	720	80.3255	5.07178
P79071	60S ribosomal protein L6 OS=Schizosaccharomyces pombe (strain 972 / ATCC 24843) GN=rpl6 PE=1 SV=2 - [RL6_SCHPO]	17.44	1	4	4	10	8.46442e+07	195	21.2346	10.2573
P15924-2-cRAP	Isoform DPII of Desmoplakin (cRAP) OS=Homo sapiens GN=DSP - [DESP_HUMAN]	1.06	2	3	3	3	8.41162e+07	2272	259.957	6.96143
P79057;P0CT75	40S ribosomal protein S23 OS=Schizosaccharomyces pombe (strain 972 / ATCC 24843) GN=rps23a PE=1 SV=2 - [RS23_SCHPO]	18.88	1	3	3	8	8.24616e+07	143	15.6456	10.3159
P42657	DNA damage checkpoint protein rad25 OS=Schizosaccharomyces pombe (strain 972 / ATCC 24843) GN=rad25 PE=1 SV=1 - [RAD25_SCHPO]	52.96	1	10	12	26	8.1914e+07	270	30.35	4.84326
P25457	60S ribosomal protein L7-B OS=Schizosaccharomyces pombe (strain 972 / ATCC 24843) GN=rpl7b PE=3 SV=1 - [RL7B_SCHPO]	53.2	1	11	14	31	8.14343e+07	250	28.4316	10.0669
Q06975	H/ACA ribonucleoprotein complex subunit 1 OS=Schizosaccharomyces pombe (strain 972 / ATCC 24843) GN=gar1 PE=2 SV=1 - [GAR1_SCHPO]	6.7	1	1	1	2	81308589	194	20.1182	11.0923
O74306	60S ribosomal protein L5-B OS=Schizosaccharomyces pombe (strain 972 / ATCC 24843) GN=rpl5b PE=2 SV=1 - [RL5B_SCHPO]	31.29	2	8	8	25	8.10994e+07	294	33.4651	9.05615
Q09864	Heat shock protein 60, mitochondrial OS=Schizosaccharomyces pombe (strain 972 / ATCC 24843) GN=hsp60 PE=1 SV=1 - [HSP60_SCHPO]	39.18	1	20	20	44	8.07888e+07	582	62.1288	5.98584
P78917	Glucose-6-phosphate isomerase OS=Schizosaccharomyces pombe (strain 972 / ATCC 24843) GN=pgi1 PE=1 SV=2 - [G6PI_SCHPO]	32.55	1	13	13	33	7.92786e+07	550	60.8458	6.41748
O14339	60S ribosomal protein L17-A OS=Schizosaccharomyces pombe (strain 972 / ATCC 24843) GN=rpl17a PE=3 SV=1 - [RL17A_SCHPO]	18.18	1	2	4	8	7.82687e+07	187	20.8012	10.3599
Q9USI5	Heat shock protein sti1 homolog OS=Schizosaccharomyces pombe (strain 972 / ATCC 24843) GN=sti1 PE=3 SV=1 - [STI1_SCHPO]	29.78	1	16	16	42	7.81062e+07	591	65.5036	5.5415
O74538	60S ribosomal protein L27-B OS=Schizosaccharomyces pombe (strain 972 / ATCC 24843) GN=rpl27b PE=3 SV=1 - [RL27B_SCHPO]	51.47	1	4	7	16	7.68495e+07	136	15.2955	10.7261
Q9UQW6	Acetyl-CoA acetyltransferase OS=Schizosaccharomyces pombe (strain 972 / ATCC 24843) GN=erg10 PE=2 SV=1 - [THIL_SCHPO]	23.54	1	8	8	18	7.61188e+07	395	40.9721	6.78564
Q92371	Nascent polypeptide-associated complex subunit beta OS=Schizosaccharomyces pombe (strain 972 / ATCC 24843) GN=btf3 PE=2 SV=2 - [NACB_SCHPO]	58.94	1	6	6	19	7.57582e+07	151	16.1924	6.20166
P36579	ADP-ribosylation factor 1 OS=Schizosaccharomyces pombe (strain 972 / ATCC 24843) GN=arf1 PE=2 SV=2 - [ARF1_SCHPO]	42.22	1	7	7	14	7.56583e+07	180	20.6056	6.20166
Q10202	ATP-dependent RNA helicase dbp3 OS=Schizosaccharomyces pombe (strain 972 / ATCC 24843) GN=dbp3 PE=3 SV=1 - [DBP3_SCHPO]	38.58	1	19	19	49	7.54112e+07	578	63.8731	9.36377
O74928	Bifunctional purine biosynthesis protein ade10 OS=Schizosaccharomyces pombe (strain 972 / ATCC 24843) GN=ade10 PE=2 SV=1 - [PUR9_SCHPO]	45.3	1	19	19	41	7.29997e+07	585	64.0829	6.80029
O75005	Valine--tRNA ligase OS=Schizosaccharomyces pombe (strain 972 / ATCC 24843) GN=vas2 PE=3 SV=1 - [SYV_SCHPO]	28.78	1	24	24	52	7.2305e+07	980	111.247	6.91748
O13917	Hypoxanthine-guanine phosphoribosyltransferase OS=Schizosaccharomyces pombe (strain 972 / ATCC 24843) GN=hpt1 PE=3 SV=1 - [HPRT_SCHPO]	5.83	1	1	1	2	7.14972e+07	206	23.5571	5.89697
Q10344	Translationally-controlled tumor protein homolog OS=Schizosaccharomyces pombe (strain 972 / ATCC 24843) GN=p23fy PE=1 SV=1 - [TCTP_SCHPO]	13.69	1	2	2	8	7.11627e+07	168	19.0362	4.51318
Q9Y7L8	40S ribosomal protein S0-A OS=Schizosaccharomyces pombe (strain 972 / ATCC 24843) GN=rps0a PE=1 SV=1 - [RSSA1_SCHPO]	15.75	1	3	5	12	7.09199e+07	292	31.7402	5.31299
Q9UT09	Phospho-2-dehydro-3-deoxyheptonate aldolase, tyrosine-inhibited OS=Schizosaccharomyces pombe (strain 972 / ATCC 24843) GN=aro4 PE=3 SV=1 - [AROG_SCHPO]	36.02	1	11	11	36	7.05512e+07	372	40.6128	7.2251
P22774	Heat shock 70 kDa protein, mitochondrial OS=Schizosaccharomyces pombe (strain 972 / ATCC 24843) GN=ssp1 PE=2 SV=2 - [HSP7M_SCHPO]	22.55	1	12	12	28	7.03176e+07	674	72.9319	7.1665
O94715	40S ribosomal protein S15-A OS=Schizosaccharomyces pombe (strain 972 / ATCC 24843) GN=rps15a PE=3 SV=1 - [RS15A_SCHPO]	40.52	1	1	4	18	7.01535e+07	153	17.5085	10.3892
O74960	Probable sphingolipid long chain base-responsive protein pil1 OS=Schizosaccharomyces pombe (strain 972 / ATCC 24843) GN=pil1 PE=1 SV=1 - [PIL1_SCHPO]	21.65	1	7	7	18	68347193	351	39.7807	5.41455
Q3SY84-cRAP	Keratin, type II cytoskeletal 71 (cRAP) OS=Homo sapiens GN=KRT71 PE=1 SV=3 - [K2C71_HUMAN]	6.88	4	2	4	4	6.8028e+07	523	57.256	6.60986
P05767	60S ribosomal protein L39 OS=Schizosaccharomyces pombe (strain 972 / ATCC 24843) GN=rpl39 PE=3 SV=3 - [RL39_SCHPO]	39.22	1	2	2	7	6.73936e+07	51	6.3045	12.5425
O59794	60S ribosomal protein L17-B OS=Schizosaccharomyces pombe (strain 972 / ATCC 24843) GN=rpl17b PE=3 SV=1 - [RL17B_SCHPO]	19.79	1	2	4	8	6.68823e+07	187	20.8141	10.3306
Q9P772	GMP synthase [glutamine-hydrolyzing] OS=Schizosaccharomyces pombe (strain 972 / ATCC 24843) GN=gua1 PE=3 SV=1 - [GUAA_SCHPO]	30.98	1	13	14	37	6.64728e+07	539	60.0064	6.58057
P13681	Serine/threonine-protein phosphatase PP1-1 OS=Schizosaccharomyces pombe (strain 972 / ATCC 24843) GN=dis2 PE=1 SV=1 - [PP11_SCHPO]	16.21	2	3	4	7	6.52092e+07	327	37.6116	5.73193
O42700	Transaldolase OS=Schizosaccharomyces pombe (strain 972 / ATCC 24843) GN=tal1 PE=1 SV=2 - [TAL1_SCHPO]	50	1	13	13	29	6.43333e+07	322	35.2165	5.85889
P30821	P25 protein OS=Schizosaccharomyces pombe (strain 972 / ATCC 24843) GN=obr1 PE=1 SV=1 - [P25_SCHPO]	31.19	1	5	5	10	6.41158e+07	202	21.8849	6.80029
Q9Y7I8	Zuotin OS=Schizosaccharomyces pombe (strain 972 / ATCC 24843) GN=zuo1 PE=1 SV=2 - [ZUO1_SCHPO]	38.91	1	14	14	28	6.41061e+07	442	50.1786	8.26514
O74835	rRNA biogenesis protein rrp5 OS=Schizosaccharomyces pombe (strain 972 / ATCC 24843) GN=rrp5 PE=1 SV=1 - [RRP5_SCHPO]	24.97	1	36	36	76	64073289	1690	187.407	5.49072
O13907	Probable ATP-citrate synthase subunit 2 OS=Schizosaccharomyces pombe (strain 972 / ATCC 24843) GN=SPAC22A12.16 PE=1 SV=1 - [ACL2_SCHPO]	19.92	1	9	9	20	6.40016e+07	492	53.909	6.0874
P54874	Hydroxymethylglutaryl-CoA synthase OS=Schizosaccharomyces pombe (strain 972 / ATCC 24843) GN=hcs1 PE=1 SV=1 - [HMCS_SCHPO]	21.7	1	9	9	24	6.3482e+07	447	49.2079	7.38623
O14080	Uncharacterized protein UNK4,15 OS=Schizosaccharomyces pombe (strain 972 / ATCC 24843) GN=SPAC2E11.15 PE=4 SV=1 - [YEAF_SCHPO]	3.37	1	1	1	2	6.21508e+07	208	23.6398	6.52197
P87142	Heat shock protein 70 homolog C57A7.12 OS=Schizosaccharomyces pombe (strain 972 / ATCC 24843) GN=SPAC57A7.12 PE=1 SV=3 - [YDMC_SCHPO]	23.5	1	11	11	20	6.1668e+07	566	61.2483	4.89404
Q09741	Spermidine synthase OS=Schizosaccharomyces pombe (strain 972 / ATCC 24843) GN=SPBC12C2.07c PE=3 SV=1 - [SPEE_SCHPO]	21.48	1	5	5	10	6.15272e+07	298	33.1288	5.79541
O14295	Pyridoxal reductase OS=Schizosaccharomyces pombe (strain 972 / ATCC 24843) GN=plr1 PE=1 SV=1 - [PLR1_SCHPO]	17.42	1	6	6	14	6.05591e+07	333	36.7911	7.21045
Q10289	Fatty acid synthase subunit alpha OS=Schizosaccharomyces pombe (strain 972 / ATCC 24843) GN=fas2 PE=1 SV=2 - [FAS2_SCHPO]	22.75	1	36	36	78	6.02812e+07	1842	202.043	6.17627
O13998	Obg-like ATPase 1 OS=Schizosaccharomyces pombe (strain 972 / ATCC 24843) GN=SPAC27E2.03c PE=1 SV=1 - [OLA1_SCHPO]	29.85	1	11	11	24	6.01382e+07	392	44.305	7.78174
P23880	Serine/threonine-protein phosphatase PP1-2 OS=Schizosaccharomyces pombe (strain 972 / ATCC 24843) GN=sds21 PE=3 SV=1 - [PP12_SCHPO]	12.11	2	3	4	5	5.99543e+07	322	36.8054	5.96045
Q96WV0	Uncharacterized urease accessory protein ureG-like OS=Schizosaccharomyces pombe (strain 972 / ATCC 24843) GN=SPCPB16A4.05c PE=3 SV=1 - [UREG_SCHPO]	30.07	1	7	7	15	5.94553e+07	286	31.3108	6.13818
P56286	Eukaryotic translation initiation factor 2 subunit alpha OS=Schizosaccharomyces pombe (strain 972 / ATCC 24843) GN=tif211 PE=1 SV=1 - [IF2A_SCHPO]	34.31	1	9	9	19	5.89474e+07	306	34.504	6.46826
O14289	3-isopropylmalate dehydratase OS=Schizosaccharomyces pombe (strain 972 / ATCC 24843) GN=leu2 PE=1 SV=1 - [LEUC_SCHPO]	24.67	1	14	14	31	5.78158e+07	758	82.7306	6.12549
O14230	Farnesyl pyrophosphate synthase OS=Schizosaccharomyces pombe (strain 972 / ATCC 24843) GN=fps1 PE=1 SV=1 - [FPPS_SCHPO]	26.22	1	9	9	22	57786713	347	39.4911	5.12256
Q9UTA6	Uncharacterized hydrolase C25B8.12c OS=Schizosaccharomyces pombe (strain 972 / ATCC 24843) GN=SPAC25B8.12c PE=1 SV=1 - [YL8C_SCHPO]	24.09	1	6	6	17	5.7455e+07	303	33.8284	5.73193
Q9P7W3	Probable ATP-citrate synthase subunit 1 OS=Schizosaccharomyces pombe (strain 972 / ATCC 24843) GN=SPBC1703.07 PE=1 SV=1 - [ACL1_SCHPO]	34.96	1	17	17	35	5.72771e+07	615	67.1608	7.89893
P78811	Probable UTP--glucose-1-phosphate uridylyltransferase OS=Schizosaccharomyces pombe (strain 972 / ATCC 24843) GN=fuy1 PE=1 SV=2 - [UGPA1_SCHPO]	35.97	1	13	13	32	5.71407e+07	506	56.3944	7.51807
O42993	Peptidyl-prolyl cis-trans isomerase OS=Schizosaccharomyces pombe (strain 972 / ATCC 24843) GN=fkh1 PE=3 SV=1 - [FKBP_SCHPO]	65.18	1	5	5	13	5.65805e+07	112	12.0352	8.11865
O13710	Structural maintenance of chromosomes protein 5 OS=Schizosaccharomyces pombe (strain 972 / ATCC 24843) GN=smc5 PE=1 SV=3 - [SMC5_SCHPO]	17.1	1	17	17	43	5.62842e+07	1076	124.183	6.23975
Q9P785	LisH domain-containing protein C1711.05 OS=Schizosaccharomyces pombe (strain 972 / ATCC 24843) GN=SPBC1711.05 PE=3 SV=1 - [YNY5_SCHPO]	8.2	1	3	3	5	5.5505e+07	451	47.4004	4.37354
P09322	Histone H4 OS=Schizosaccharomyces pombe (strain 972 / ATCC 24843) GN=hhf1 PE=1 SV=2 - [H4_SCHPO]	19.42	1	2	2	5	5.54884e+07	103	11.4165	11.356
Q09179	Glutamine synthetase OS=Schizosaccharomyces pombe (strain 972 / ATCC 24843) GN=gln1 PE=1 SV=2 - [GLNA_SCHPO]	23.68	1	6	6	17	5.49529e+07	359	39.9926	6.32861
Q9UUG0	Fatty acid synthase subunit beta OS=Schizosaccharomyces pombe (strain 972 / ATCC 24843) GN=fas1 PE=1 SV=1 - [FAS1_SCHPO]	19.39	1	36	36	71	5.48419e+07	2073	230.416	6.37939
O74893	40S ribosomal protein S20 OS=Schizosaccharomyces pombe (strain 972 / ATCC 24843) GN=rps20 PE=1 SV=1 - [RS20_SCHPO]	25.42	1	3	3	6	5.4632e+07	118	13.5354	10.0522
P87115	UPF0202 protein C20G8.09c OS=Schizosaccharomyces pombe (strain 972 / ATCC 24843) GN=SPAC20G8.09c PE=3 SV=1 - [YDK9_SCHPO]	24.69	1	17	17	48	54030196	1033	116.391	7.81104
O14363	60S ribosomal protein L1-A OS=Schizosaccharomyces pombe (strain 972 / ATCC 24843) GN=rpl1a PE=1 SV=1 - [RL1A_SCHPO]	29.63	1	3	6	14	5.36172e+07	216	23.8691	9.78857
P19117	Inorganic pyrophosphatase OS=Schizosaccharomyces pombe (strain 972 / ATCC 24843) GN=ppa1 PE=3 SV=2 - [IPYR_SCHPO]	30.8	1	9	9	19	5.33268e+07	289	32.4473	5.33838
O13651	Isoleucine--tRNA ligase, cytoplasmic OS=Schizosaccharomyces pombe (strain 972 / ATCC 24843) GN=irs1 PE=3 SV=1 - [SYIC_SCHPO]	18.8	1	19	19	45	5.32738e+07	1064	122.838	6.31592
P78929	Cofilin OS=Schizosaccharomyces pombe (strain 972 / ATCC 24843) GN=cof1 PE=1 SV=1 - [COFI_SCHPO]	34.31	1	3	3	6	5.30613e+07	137	15.61	5.71924
P78773	Probable acetyl-coenzyme A synthetase OS=Schizosaccharomyces pombe (strain 972 / ATCC 24843) GN=SPCC191.02c PE=1 SV=2 - [ACSA_SCHPO]	20.85	1	13	13	34	5.19874e+07	662	72.9893	6.80029
Q10175	Probable peptidyl-prolyl cis-trans isomerase C27F1.06c OS=Schizosaccharomyces pombe (strain 972 / ATCC 24843) GN=SPAC27F1.06c PE=1 SV=1 - [FKBPH_SCHPO]	29.83	1	8	8	21	5.1637e+07	362	40.5152	4.67822
O74413	Chorismate synthase OS=Schizosaccharomyces pombe (strain 972 / ATCC 24843) GN=SPCC1223.14 PE=3 SV=2 - [AROC_SCHPO]	20.25	1	7	7	15	5.10632e+07	395	42.2982	6.97607
Q1K9C2	Sulfite reductase [NADPH] subunit beta OS=Schizosaccharomyces pombe (strain 972 / ATCC 24843) GN=sir1 PE=3 SV=1 - [MET5_SCHPO]	18.47	1	22	22	47	5.09979e+07	1473	163.743	5.50342
P36603	Ribonucleoside-diphosphate reductase small chain OS=Schizosaccharomyces pombe (strain 972 / ATCC 24843) GN=suc22 PE=3 SV=2 - [RIR2_SCHPO]	32.48	1	12	12	26	4.99715e+07	391	45.3766	4.95752
Q10161	Probable clathrin heavy chain OS=Schizosaccharomyces pombe (strain 972 / ATCC 24843) GN=chc1 PE=1 SV=1 - [CLH_SCHPO]	19.45	1	26	26	62	4.97353e+07	1666	189.898	5.23682
O42935	60S ribosomal protein L32-B OS=Schizosaccharomyces pombe (strain 972 / ATCC 24843) GN=rpl32b PE=3 SV=1 - [RL32B_SCHPO]	30.71	1	2	4	6	4.94202e+07	127	14.4359	11.0483
O74399	Ribosome biogenesis protein erb1 OS=Schizosaccharomyces pombe (strain 972 / ATCC 24843) GN=erb1 PE=1 SV=2 - [ERB1_SCHPO]	15.41	1	9	9	21	49296728	740	82.8935	5.78271
O13831	Tryptophan synthase OS=Schizosaccharomyces pombe (strain 972 / ATCC 24843) GN=trp2 PE=2 SV=1 - [TRP_SCHPO]	24.53	1	12	12	25	4.91319e+07	697	75.3886	6.63916
Q10066	Arginase OS=Schizosaccharomyces pombe (strain 972 / ATCC 24843) GN=aru1 PE=3 SV=1 - [ARGI2_SCHPO]	27.24	2	9	9	21	4.89787e+07	323	35.681	5.65576
Q11004	40 kDa peptidyl-prolyl cis-trans isomerase OS=Schizosaccharomyces pombe (strain 972 / ATCC 24843) GN=wis2 PE=2 SV=1 - [PPID_SCHPO]	37.08	1	10	11	23	4.88675e+07	356	40.1364	7.97217
Q10101	40S ribosomal protein S7 OS=Schizosaccharomyces pombe (strain 972 / ATCC 24843) GN=rps7 PE=1 SV=2 - [RS7_SCHPO]	29.74	1	5	5	17	4.8529e+07	195	21.9339	10.1401
O13914	Alanine--tRNA ligase OS=Schizosaccharomyces pombe (strain 972 / ATCC 24843) GN=ala1 PE=1 SV=1 - [SYA_SCHPO]	22.21	1	18	18	37	4.84764e+07	959	107.309	5.88428
Q09794	Protein ura1 OS=Schizosaccharomyces pombe (strain 972 / ATCC 24843) GN=ura1 PE=1 SV=1 - [PYR1_SCHPO]	13.46	1	27	27	56	4.84742e+07	2244	248.152	5.90967
Q02787	Adenylosuccinate synthetase OS=Schizosaccharomyces pombe (strain 972 / ATCC 24843) GN=ade2 PE=1 SV=2 - [PURA_SCHPO]	24.88	1	8	8	18	4.80487e+07	434	47.8466	6.46826
P46595	Ubiquitin-conjugating enzyme E2 4 OS=Schizosaccharomyces pombe (strain 972 / ATCC 24843) GN=ubc4 PE=1 SV=1 - [UBC4_SCHPO]	11.56	1	2	2	4	4.68273e+07	147	16.4653	6.91748
O13849	Carboxypeptidase Y OS=Schizosaccharomyces pombe (strain 972 / ATCC 24843) GN=cpy1 PE=1 SV=1 - [CBPY_SCHPO]	12.67	1	10	10	25	4.681e+07	1002	114.164	5.49072
P87058	La protein homolog OS=Schizosaccharomyces pombe (strain 972 / ATCC 24843) GN=sla1 PE=1 SV=1 - [LAH1_SCHPO]	39.93	1	12	12	28	4.66643e+07	298	34.5945	6.69775
P78825	Adenosine kinase OS=Schizosaccharomyces pombe (strain 972 / ATCC 24843) GN=ado1 PE=2 SV=2 - [ADK_SCHPO]	14.71	1	4	4	7	4.60263e+07	340	36.6854	5.38916
Q01475	Small COPII coat GTPase sar1 OS=Schizosaccharomyces pombe (strain 972 / ATCC 24843) GN=sar1 PE=1 SV=1 - [SAR1_SCHPO]	41.58	1	6	6	12	4.602e+07	190	21.266	6.18896
P78946	60S ribosomal protein L26 OS=Schizosaccharomyces pombe (strain 972 / ATCC 24843) GN=rpl26 PE=3 SV=1 - [RL26_SCHPO]	31.75	1	5	5	12	4.54076e+07	126	14.3321	11.1655
P52808	60S ribosomal protein L30-1 OS=Schizosaccharomyces pombe (strain 972 / ATCC 24843) GN=rpl30a PE=3 SV=2 - [RL30A_SCHPO]	15.6	1	1	2	3	4.5106e+07	109	11.5842	9.67139
Q42598	Threonine synthase OS=Schizosaccharomyces pombe (strain 972 / ATCC 24843) GN=thrc PE=1 SV=1 - [THRC_SCHPO]	35.02	1	12	12	27	4.51039e+07	514	57.5963	5.59229
Q9UU76	Pumilio homology domain family member 6 OS=Schizosaccharomyces pombe (strain 972 / ATCC 24843) GN=puf6 PE=1 SV=1 - [PUF6_SCHPO]	23.99	1	14	14	30	4.50811e+07	642	72.589	8.86572
Q9USZ4	DNA-directed RNA polymerase I subunit rpa34 OS=Schizosaccharomyces pombe (strain 972 / ATCC 24843) GN=rpa34 PE=1 SV=1 - [RPA34_SCHPO]	27.09	1	5	5	12	4.50198e+07	251	27.9933	5.51611
O74503	Upstream activation factor subunit spp27 OS=Schizosaccharomyces pombe (strain 972 / ATCC 24843) GN=spp27 PE=1 SV=1 - [UAF30_SCHPO]	26.61	1	6	6	12	4.49911e+07	233	26.6349	8.74854
Q09130	Eukaryotic translation initiation factor 2 subunit gamma OS=Schizosaccharomyces pombe (strain 972 / ATCC 24843) GN=tif213 PE=2 SV=1 - [IF2G_SCHPO]	26.01	1	9	9	20	4.48028e+07	446	48.7499	8.39697
P87144	Threonine--tRNA ligase, cytoplasmic OS=Schizosaccharomyces pombe (strain 972 / ATCC 24843) GN=ths1 PE=3 SV=1 - [SYTC_SCHPO]	24.04	1	15	15	31	4.47768e+07	703	80.0873	7.25439
P79015	60S ribosomal protein L32-A OS=Schizosaccharomyces pombe (strain 972 / ATCC 24843) GN=rpl32a PE=1 SV=2 - [RL32A_SCHPO]	30.71	1	2	4	5	4.43038e+07	127	14.4489	11.1802
P79083	Eukaryotic translation initiation factor 3 subunit I OS=Schizosaccharomyces pombe (strain 972 / ATCC 24843) GN=sum1 PE=1 SV=1 - [EIF3I_SCHPO]	41.46	1	12	12	25	4.39468e+07	328	36.7883	6.1001
O94567	Probable asparagine--tRNA ligase, cytoplasmic OS=Schizosaccharomyces pombe (strain 972 / ATCC 24843) GN=nrs1 PE=3 SV=1 - [SYNC_SCHPO]	12.68	1	6	6	11	4.34449e+07	568	63.8295	6.06201
Q9UTE2	Probable oxygen-dependent coproporphyrinogen-III oxidase OS=Schizosaccharomyces pombe (strain 972 / ATCC 24843) GN=hem13 PE=3 SV=1 - [HEM6_SCHPO]	34.94	1	8	8	21	4.26451e+07	312	36.2212	6.80029
O94659	Probable nucleolar GTP-binding protein 1 OS=Schizosaccharomyces pombe (strain 972 / ATCC 24843) GN=nog1 PE=1 SV=2 - [NOG1_SCHPO]	18.85	1	12	12	22	42544862	642	72.7541	9.23193
P33075	Adenylate kinase OS=Schizosaccharomyces pombe (strain 972 / ATCC 24843) GN=adk1 PE=1 SV=1 - [KAD2_SCHPO]	40.45	1	7	7	14	4.2236e+07	220	24.3599	6.56592
P53694	Reticulon-like protein 1 OS=Schizosaccharomyces pombe (strain 972 / ATCC 24843) GN=rtn1 PE=1 SV=1 - [RTN1_SCHPO]	6.49	1	2	2	5	4.14425e+07	308	33.6381	7.47412
O74781	Probable arginine--tRNA ligase, cytoplasmic OS=Schizosaccharomyces pombe (strain 972 / ATCC 24843) GN=mrs1 PE=2 SV=1 - [SYRC_SCHPO]	21.04	1	12	12	22	4.09242e+07	618	70.6454	6.66846
O14164	Eukaryotic translation initiation factor 3 subunit C OS=Schizosaccharomyces pombe (strain 972 / ATCC 24843) GN=nip1 PE=1 SV=2 - [EIF3C_SCHPO]	16.01	1	14	14	29	4.01096e+07	918	104.303	4.94482
Q10425	Eukaryotic translation initiation factor 3 subunit B OS=Schizosaccharomyces pombe (strain 972 / ATCC 24843) GN=SPAC25G10.08 PE=1 SV=1 - [EIF3B_SCHPO]	24.97	1	17	17	39	3.98086e+07	725	83.9826	5.49072
O94268	25S rRNA (cytosine-C(5))-methyltransferase nop2 OS=Schizosaccharomyces pombe (strain 972 / ATCC 24843) GN=SPBP8B7.20c PE=1 SV=1 - [NOP2_SCHPO]	21.22	1	12	12	23	3.95266e+07	608	68.8926	5.13525
O59736	2-isopropylmalate synthase OS=Schizosaccharomyces pombe (strain 972 / ATCC 24843) GN=leu3 PE=3 SV=2 - [LEU1_SCHPO]	23.46	1	10	10	22	3.86568e+07	584	64.0017	6.97607
Q9P7G9	Adenylyl-sulfate kinase OS=Schizosaccharomyces pombe (strain 972 / ATCC 24843) GN=met14 PE=3 SV=1 - [KAPS_SCHPO]	10.89	1	2	2	9	3.85867e+07	202	22.6546	6.68311
P79063	Eukaryotic peptide chain release factor subunit 1 OS=Schizosaccharomyces pombe (strain 972 / ATCC 24843) GN=sup45 PE=1 SV=1 - [ERF1_SCHPO]	22.4	1	8	8	22	3.85199e+07	433	48.7724	5.23682
O14293	Putative aldehyde dehydrogenase-like protein C9E9.09c OS=Schizosaccharomyces pombe (strain 972 / ATCC 24843) GN=SPAC9E9.09c PE=1 SV=1 - [YF19_SCHPO]	15.51	1	7	7	19	38349599	503	54.7336	6.7417
Q9P6K7	tRNA-aminoacylation cofactor arc1 OS=Schizosaccharomyces pombe (strain 972 / ATCC 24843) GN=SPAC30C2.04 PE=3 SV=1 - [ARC1_SCHPO]	22	1	7	7	20	3.83396e+07	450	50.5743	8.99756
Q10421;P0CT79	40S ribosomal protein S28 OS=Schizosaccharomyces pombe (strain 972 / ATCC 24843) GN=rps28a PE=3 SV=1 - [RS28_SCHPO]	30.88	1	2	2	4	3.80613e+07	68	7.65924	10.4624
P09988	Histone H3.1/H3.2 OS=Schizosaccharomyces pombe (strain 972 / ATCC 24843) GN=hht1 PE=1 SV=2 - [H31_SCHPO]	11.76	2	2	2	4	3.79249e+07	136	15.3475	11.2681
Q09916	ATP-dependent RNA helicase has1 OS=Schizosaccharomyces pombe (strain 972 / ATCC 24843) GN=has1 PE=1 SV=1 - [HAS1_SCHPO]	22.49	1	12	12	24	3.79032e+07	578	65.2211	8.93896
Q09188	ADP,ATP carrier protein OS=Schizosaccharomyces pombe (strain 972 / ATCC 24843) GN=anc1 PE=2 SV=1 - [ADT_SCHPO]	21.12	1	6	6	13	3.75853e+07	322	34.9981	9.96436
O74484	Mannose-1-phosphate guanyltransferase OS=Schizosaccharomyces pombe (strain 972 / ATCC 24843) GN=mpg1 PE=2 SV=1 - [MPG1_SCHPO]	15.7	1	4	4	10	3.7383e+07	363	39.6939	6.45557
Q9URX7	Probable protein arginine N-methyltransferase OS=Schizosaccharomyces pombe (strain 972 / ATCC 24843) GN=SPAC890.07c PE=1 SV=2 - [ANM1_SCHPO]	21.18	1	6	6	12	3.73428e+07	340	38.9935	5.50342
P15398	DNA-directed RNA polymerase I subunit rpa1 OS=Schizosaccharomyces pombe (strain 972 / ATCC 24843) GN=rpa1 PE=1 SV=2 - [RPA1_SCHPO]	20.37	1	28	28	60	3.72738e+07	1689	189.127	6.63916
P78937	Sulfate adenylyltransferase OS=Schizosaccharomyces pombe (strain 972 / ATCC 24843) GN=sua1 PE=1 SV=2 - [MET3_SCHPO]	20.61	1	10	10	20	3.72535e+07	490	54.7205	7.12256
P24487	ATP synthase subunit alpha, mitochondrial OS=Schizosaccharomyces pombe (strain 972 / ATCC 24843) GN=atp1 PE=3 SV=1 - [ATPA_SCHPO]	21.08	1	11	11	27	3.66258e+07	536	58.551	9.08545
O75000;P0CT83	60S ribosomal protein L12 OS=Schizosaccharomyces pombe (strain 972 / ATCC 24843) GN=rpl1201 PE=1 SV=1 - [RL12_SCHPO]	24.85	1	4	4	8	3.64792e+07	165	17.6555	9.30518
P78795	Eukaryotic translation initiation factor 3 subunit G OS=Schizosaccharomyces pombe (strain 972 / ATCC 24843) GN=tif35 PE=1 SV=2 - [EIF3G_SCHPO]	19.15	1	5	5	11	3.59948e+07	282	31.475	9.14404
P04688	Tubulin alpha-1 chain OS=Schizosaccharomyces pombe (strain 972 / ATCC 24843) GN=nda2 PE=3 SV=2 - [TBA1_SCHPO]	16.48	1	3	6	13	3.57512e+07	455	51.1196	5.08447
P04689	Tubulin alpha-2 chain OS=Schizosaccharomyces pombe (strain 972 / ATCC 24843) GN=tub1 PE=1 SV=2 - [TBA2_SCHPO]	16.7	1	3	6	10	3.55569e+07	449	50.5035	5.0083
P78804	NADP-specific glutamate dehydrogenase OS=Schizosaccharomyces pombe (strain 972 / ATCC 24843) GN=gdh1 PE=1 SV=2 - [DHE4_SCHPO]	15.3	1	6	6	13	3.55503e+07	451	48.7586	7.48877
O94692	RuvB-like helicase 2 OS=Schizosaccharomyces pombe (strain 972 / ATCC 24843) GN=rvb2 PE=1 SV=1 - [RUVB2_SCHPO]	23.87	1	10	10	27	3.54391e+07	465	51.5295	5.38916
Q10104	Serine hydroxymethyltransferase, mitochondrial OS=Schizosaccharomyces pombe (strain 972 / ATCC 24843) GN=shm2 PE=3 SV=2 - [GLYM_SCHPO]	10.66	1	3	4	8	3.54378e+07	488	53.9449	9.17334
Q9UTP0	60S ribosomal protein L30-2 OS=Schizosaccharomyces pombe (strain 972 / ATCC 24843) GN=rpl30b PE=3 SV=1 - [RL30B_SCHPO]	17.09	1	1	2	2	3.54168e+07	117	12.2346	9.81787
Q9UT02	Protein transport protein sec71 OS=Schizosaccharomyces pombe (strain 972 / ATCC 24843) GN=sec71 PE=1 SV=1 - [SEC7A_SCHPO]	0.72	3	2	2	2	3.5132e+07	1811	206.8	5.89697
Q09900	60S ribosomal protein L38-2 OS=Schizosaccharomyces pombe (strain 972 / ATCC 24843) GN=rpl38b PE=3 SV=1 - [RL38B_SCHPO]	29.73	1	2	2	4	34880381	74	8.33371	10.4917
P56329	Probable eukaryotic translation initiation factor 2 subunit beta OS=Schizosaccharomyces pombe (strain 972 / ATCC 24843) GN=tif212 PE=1 SV=2 - [IF2B_SCHPO]	32.71	1	9	9	17	3.46935e+07	321	35.9382	8.27979
O36021	Uncharacterized protein C4F10.09c OS=Schizosaccharomyces pombe (strain 972 / ATCC 24843) GN=SPAC4F10.09c PE=1 SV=1 - [YEK9_SCHPO]	16.28	1	12	12	23	3.46858e+07	860	97.9315	5.43994
Q9P7X8	Probable DNA-directed RNA polymerase I subunit RPA2 OS=Schizosaccharomyces pombe (strain 972 / ATCC 24843) GN=rpa2 PE=3 SV=2 - [RPA2_SCHPO]	14.4	1	17	17	32	3.45981e+07	1174	131.603	8.45557
O74718	Eukaryotic peptide chain release factor GTP-binding subunit OS=Schizosaccharomyces pombe (strain 972 / ATCC 24843) GN=sup35 PE=1 SV=2 - [ERF3_SCHPO]	30.82	1	17	17	42	3.38628e+07	662	72.511	8.42627
Q10490	Putative leucine--tRNA ligase, cytoplasmic OS=Schizosaccharomyces pombe (strain 972 / ATCC 24843) GN=lrs1 PE=1 SV=1 - [SYLC_SCHPO]	19.71	1	18	18	36	3.38279e+07	1111	126.371	7.26904
O13802	Probable rRNA-processing protein ebp2 OS=Schizosaccharomyces pombe (strain 972 / ATCC 24843) GN=ebp2 PE=1 SV=1 - [EBP2_SCHPO]	15.92	1	4	4	8	33546730	333	37.7959	9.45166
P22068	ATP synthase subunit beta, mitochondrial OS=Schizosaccharomyces pombe (strain 972 / ATCC 24843) GN=atp2 PE=1 SV=1 - [ATPB_SCHPO]	32.57	1	11	11	26	3.35032e+07	525	56.8407	5.98584
O60164	Pescadillo homolog OS=Schizosaccharomyces pombe (strain 972 / ATCC 24843) GN=ppp1 PE=3 SV=1 - [PESC_SCHPO]	23.23	1	10	10	25	3.34906e+07	607	69.1464	7.13721
O74341	T-complex protein 1 subunit gamma OS=Schizosaccharomyces pombe (strain 972 / ATCC 24843) GN=cct3 PE=1 SV=1 - [TCPG_SCHPO]	20.83	1	11	11	28	3.34306e+07	528	58.4435	7.25439
Q09756	Hexokinase-1 OS=Schizosaccharomyces pombe (strain 972 / ATCC 24843) GN=hxk1 PE=2 SV=1 - [HXK1_SCHPO]	28.31	1	8	8	21	3.33181e+07	484	53.564	5.14795
Q9P3A7	Cell division cycle protein 48 OS=Schizosaccharomyces pombe (strain 972 / ATCC 24843) GN=cdc48 PE=1 SV=2 - [CDC48_SCHPO]	20.37	1	13	13	28	3.30723e+07	815	90.0687	4.99561
Q8WZK0	U1 snRNP-associated protein usp107 OS=Schizosaccharomyces pombe (strain 972 / ATCC 24843) GN=usp107 PE=1 SV=1 - [US107_SCHPO]	3.02	1	1	1	2	32923879	695	80.9943	5.43994
O13966	Aconitate hydratase, mitochondrial OS=Schizosaccharomyces pombe (strain 972 / ATCC 24843) GN=SPAC24C9.06c PE=3 SV=2 - [ACON_SCHPO]	14.2	1	9	9	18	32698979	789	86.0587	8.20654
Q09799	Protein kri1 OS=Schizosaccharomyces pombe (strain 972 / ATCC 24843) GN=kri1 PE=1 SV=1 - [KRI1_SCHPO]	30.43	1	17	17	36	3.23785e+07	598	69.4818	5.03369
P18869	3-isopropylmalate dehydrogenase OS=Schizosaccharomyces pombe (strain 972 / ATCC 24843) GN=leu1 PE=1 SV=1 - [LEU3_SCHPO]	34.23	1	10	10	21	3.21092e+07	371	39.7079	5.51611
O59771	Uridylate kinase OS=Schizosaccharomyces pombe (strain 972 / ATCC 24843) GN=SPCC1795.05c PE=3 SV=1 - [KCY_SCHPO]	23.04	1	4	4	7	3.19913e+07	191	21.702	7.66455
Q9P4X3	Probable U3 small nucleolar RNA-associated protein 7 OS=Schizosaccharomyces pombe (strain 972 / ATCC 24843) GN=utp7 PE=3 SV=1 - [UTP7_SCHPO]	23.46	1	10	10	22	3.19521e+07	520	59.7211	9.53955
O13835	U3 small nucleolar ribonucleoprotein protein imp3 OS=Schizosaccharomyces pombe (strain 972 / ATCC 24843) GN=imp3 PE=3 SV=1 - [IMP3_SCHPO]	30.6	1	5	5	10	3.16451e+07	183	21.7634	9.45166
P31318	Protein arg11, mitochondrial OS=Schizosaccharomyces pombe (strain 972 / ATCC 24843) GN=arg11 PE=3 SV=2 - [ARG56_SCHPO]	8.7	1	6	6	16	3.16195e+07	885	97.6447	9.27588
Q9P7G0	Uncharacterized NOC2 family protein C1142.04 OS=Schizosaccharomyces pombe (strain 972 / ATCC 24843) GN=SPAC1142.04 PE=1 SV=1 - [YKY4_SCHPO]	19.94	1	12	12	25	3.14445e+07	707	81.0783	6.53662
O59678	Ribosome biogenesis regulatory protein homolog OS=Schizosaccharomyces pombe (strain 972 / ATCC 24843) GN=SPBC29A3.16 PE=1 SV=1 - [RRS1_SCHPO]	31.93	1	4	4	9	31402810	166	19.0322	9.80322
O59797	Putative nucleosome assembly protein C364.06 OS=Schizosaccharomyces pombe (strain 972 / ATCC 24843) GN=SPCC364.06 PE=1 SV=1 - [YCO6_SCHPO]	31.55	1	9	9	17	3.12633e+07	393	44.3205	4.61475
O60105	Adenylosuccinate lyase OS=Schizosaccharomyces pombe (strain 972 / ATCC 24843) GN=ade8 PE=3 SV=1 - [PUR8_SCHPO]	21.58	1	9	9	23	3.12345e+07	482	54.273	6.72705
O14369	Probable RNA-binding protein sce3 OS=Schizosaccharomyces pombe (strain 972 / ATCC 24843) GN=sce3 PE=1 SV=1 - [SCE3_SCHPO]	24.23	1	6	6	12	3.12345e+07	388	42.4882	6.02393
O42945	Probable pre-mRNA-splicing factor ATP-dependent RNA helicase prp43 OS=Schizosaccharomyces pombe (strain 972 / ATCC 24843) GN=prp43 PE=3 SV=1 - [DHX15_SCHPO]	15.1	1	10	10	19	3.12336e+07	735	83.7507	6.31592
Q9UUF2	Probable methionine--tRNA ligase, cytoplasmic OS=Schizosaccharomyces pombe (strain 972 / ATCC 24843) GN=rar1 PE=3 SV=1 - [SYMC_SCHPO]	18.29	1	14	14	30	3.12233e+07	782	88.8247	6.72705
O60135	Long-chain-fatty-acid--CoA ligase 1 OS=Schizosaccharomyces pombe (strain 972 / ATCC 24843) GN=lcf1 PE=3 SV=1 - [LCF1_SCHPO]	13.91	1	9	9	19	3.06982e+07	676	75.9172	8.20654
O43060	Eukaryotic translation initiation factor 3 subunit F OS=Schizosaccharomyces pombe (strain 972 / ATCC 24843) GN=eif3f PE=1 SV=1 - [EIF3F_SCHPO]	13.58	1	3	3	8	3.0364e+07	302	33.2301	6.37939
O94700	Multiprotein-bridging factor 1 OS=Schizosaccharomyces pombe (strain 972 / ATCC 24843) GN=mbf1 PE=3 SV=1 - [MBF1_SCHPO]	40.54	1	5	5	12	3.02733e+07	148	15.9695	10.4917
Q9P7F8	ATPase get3 OS=Schizosaccharomyces pombe (strain 972 / ATCC 24843) GN=get3 PE=1 SV=1 - [GET3_SCHPO]	12.77	1	4	4	9	3.00243e+07	329	36.5242	5.05908
Q9HGL8	60S ribosomal protein L43-A OS=Schizosaccharomyces pombe (strain 972 / ATCC 24843) GN=rpl43a PE=3 SV=1 - [RL43A_SCHPO]	19.15	1	1	1	2	29918688	94	10.4155	10.7847
O13724	Zinc finger protein zpr1 OS=Schizosaccharomyces pombe (strain 972 / ATCC 24843) GN=zpr1 PE=3 SV=1 - [ZPR1_SCHPO]	28.76	1	9	9	20	2.99044e+07	459	51.3443	4.79248
O60100	Probable importin subunit beta-4 OS=Schizosaccharomyces pombe (strain 972 / ATCC 24843) GN=kap123 PE=3 SV=1 - [IMB4_SCHPO]	12.28	1	11	11	23	2.9879e+07	1067	117.759	4.58936
O14018	Serine--tRNA ligase, cytoplasmic OS=Schizosaccharomyces pombe (strain 972 / ATCC 24843) GN=SPAC29A4.15 PE=3 SV=1 - [SYSC_SCHPO]	24.44	1	11	11	22	2.97779e+07	450	51.61	6.34131
O60102	Translation initiation factor rli1 OS=Schizosaccharomyces pombe (strain 972 / ATCC 24843) GN=rli1 PE=3 SV=1 - [RLI1_SCHPO]	16.69	1	10	10	19	29652876	593	66.5475	8.38232
O74777	KRR1 small subunit processome component homolog OS=Schizosaccharomyces pombe (strain 972 / ATCC 24843) GN=mis3 PE=3 SV=1 - [KRR1_SCHPO]	22.32	1	6	6	14	2.96411e+07	327	38.5635	9.59814
Q12381	Pre-mRNA-splicing factor prp1 OS=Schizosaccharomyces pombe (strain 972 / ATCC 24843) GN=prp1 PE=1 SV=1 - [PRP1_SCHPO]	3.09	1	2	3	6	2.96203e+07	906	102.94	6.78564
Q9P7T6	UPF0160 protein C694.04c OS=Schizosaccharomyces pombe (strain 972 / ATCC 24843) GN=SPAC694.04c PE=3 SV=1 - [YIW4_SCHPO]	21.91	1	7	7	13	2.95201e+07	324	36.6495	6.13818
Q09914	GTP-binding protein rho1 OS=Schizosaccharomyces pombe (strain 972 / ATCC 24843) GN=rho1 PE=2 SV=1 - [RHO1_SCHPO]	15.84	1	3	3	8	2.94759e+07	202	22.5087	6.97607
Q09191	DNA-directed RNA polymerases I, II, and III subunit RPABC1 OS=Schizosaccharomyces pombe (strain 972 / ATCC 24843) GN=rpb5 PE=1 SV=1 - [RPAB1_SCHPO]	14.29	1	3	3	6	2.94142e+07	210	23.9005	9.23193
O94354	Argininosuccinate synthase OS=Schizosaccharomyces pombe (strain 972 / ATCC 24843) GN=arg12 PE=3 SV=1 - [ASSY_SCHPO]	20.98	1	8	8	17	2.93904e+07	410	46.0553	5.56689
P00046	Cytochrome c OS=Schizosaccharomyces pombe (strain 972 / ATCC 24843) GN=cyc1 PE=1 SV=3 - [CYC_SCHPO]	36.7	1	4	4	8	2.90356e+07	109	12.014	9.31982
O74760	Eukaryotic translation initiation factor 3 subunit A OS=Schizosaccharomyces pombe (strain 972 / ATCC 24843) GN=tif32 PE=1 SV=1 - [EIF3A_SCHPO]	18.45	1	15	15	35	2.89552e+07	932	107.005	8.86572
Q09181	Putative ATP-dependent RNA helicase ste13 OS=Schizosaccharomyces pombe (strain 972 / ATCC 24843) GN=ste13 PE=3 SV=1 - [DHH1_SCHPO]	15.26	1	6	6	16	2.89448e+07	485	54.7603	9.12939
P78780	Probable aspartate-semialdehyde dehydrogenase OS=Schizosaccharomyces pombe (strain 972 / ATCC 24843) GN=SPCC1827.06c PE=1 SV=2 - [DHAS_SCHPO]	24.65	1	8	8	17	2.88978e+07	357	38.5259	6.90283
O94697	Replication factor C subunit 5 OS=Schizosaccharomyces pombe (strain 972 / ATCC 24843) GN=rfc5 PE=1 SV=1 - [RFC5_SCHPO]	5.03	1	1	2	4	2.85624e+07	358	40.3776	9.26123
Q9UT32	Putative ribosome biogenesis protein C8F11.04 OS=Schizosaccharomyces pombe (strain 972 / ATCC 24843) GN=SPAC8F11.04 PE=3 SV=1 - [RL1DB_SCHPO]	20.91	1	7	7	21	2.85415e+07	373	41.3324	9.74463
Q9USM6	Probable cytochrome b5 2 OS=Schizosaccharomyces pombe (strain 972 / ATCC 24843) GN=oca8 PE=3 SV=1 - [CYB52_SCHPO]	30.23	1	2	2	4	2.84694e+07	129	14.2432	4.90674
O14351	Uncharacterized oxidoreductase C30D10.05c OS=Schizosaccharomyces pombe (strain 972 / ATCC 24843) GN=SPBC30D10.05c PE=3 SV=1 - [YB45_SCHPO]	33.2	1	7	7	14	28364033	247	26.6281	8.35303
Q9P3W6	Uncharacterized protein C458.02c OS=Schizosaccharomyces pombe (strain 972 / ATCC 24843) GN=SPAC458.02c PE=1 SV=1 - [YLI2_SCHPO]	17.52	1	8	8	18	2.83448e+07	468	53.7032	8.98291
O14055	Tyrosine--tRNA ligase, cytoplasmic OS=Schizosaccharomyces pombe (strain 972 / ATCC 24843) GN=tys1 PE=3 SV=1 - [SYYC_SCHPO]	24.69	1	11	11	23	2.82752e+07	401	44.5472	7.82568
Q09717	Ran-specific GTPase-activating protein 1 OS=Schizosaccharomyces pombe (strain 972 / ATCC 24843) GN=sbp1 PE=1 SV=1 - [RANG_SCHPO]	26.05	1	4	4	9	2.82524e+07	215	24.135	5.47803
Q9UUG1	Ribosome production factor 2 homolog OS=Schizosaccharomyces pombe (strain 972 / ATCC 24843) GN=SPAC926.08c PE=1 SV=1 - [RPF2_SCHPO]	30.91	1	8	8	20	2.79978e+07	317	36.0491	8.96826
O14086	DNA-directed RNA polymerase I subunit rpa49 OS=Schizosaccharomyces pombe (strain 972 / ATCC 24843) GN=rpa49 PE=2 SV=1 - [RPA49_SCHPO]	23.06	1	9	9	21	2.76424e+07	425	48.0367	9.5835
O94653	Ribosome biogenesis protein bms1 OS=Schizosaccharomyces pombe (strain 972 / ATCC 24843) GN=bms1 PE=1 SV=2 - [BMS1_SCHPO]	17.4	1	18	18	37	2.75862e+07	1121	127.566	7.07861
Q09788	Alkali-sensitive linkage protein 1 OS=Schizosaccharomyces pombe (strain 972 / ATCC 24843) GN=asl1 PE=1 SV=1 - [ASL1_SCHPO]	3.4	1	1	1	2	2.7511e+07	530	54.1776	4.28467
P53692	Structural maintenance of chromosomes protein 6 OS=Schizosaccharomyces pombe (strain 972 / ATCC 24843) GN=smc6 PE=1 SV=1 - [SMC6_SCHPO]	14.47	1	16	16	33	2.74394e+07	1140	130.849	7.53271
Q9USU7	HMG box-containing protein C28F2.11 OS=Schizosaccharomyces pombe (strain 972 / ATCC 24843) GN=SPBC28F2.11 PE=1 SV=1 - [YHHB_SCHPO]	27.42	1	6	6	18	2.73721e+07	310	33.8703	9.31982
Q9UTE6	Protein mak16 OS=Schizosaccharomyces pombe (strain 972 / ATCC 24843) GN=mak16 PE=3 SV=1 - [MAK16_SCHPO]	7.62	1	2	2	4	2.73159e+07	302	35.6049	5.57959
Q09713	Uncharacterized protein C18B11.06 OS=Schizosaccharomyces pombe (strain 972 / ATCC 24843) GN=SPAC18B11.06 PE=1 SV=1 - [YA36_SCHPO]	23.24	1	6	6	18	2.73089e+07	327	37.6224	8.6167
Q9P7H0	H/ACA ribonucleoprotein complex subunit 2 OS=Schizosaccharomyces pombe (strain 972 / ATCC 24843) GN=nhp2 PE=1 SV=1 - [NHP2_SCHPO]	14.94	1	3	3	6	2.72894e+07	154	17.1672	9.20264
O13775	Probable glutamate--tRNA ligase, cytoplasmic OS=Schizosaccharomyces pombe (strain 972 / ATCC 24843) GN=gus1 PE=1 SV=1 - [SYEC_SCHPO]	22.49	1	14	14	28	2.72303e+07	716	80.6991	6.78564
O13940	Probable low-specificity L-threonine aldolase OS=Schizosaccharomyces pombe (strain 972 / ATCC 24843) GN=gly1 PE=3 SV=1 - [GLY1_SCHPO]	14.36	1	6	6	11	27150909	376	41.2922	6.88818
O14321	Sterol 24-C-methyltransferase erg6 OS=Schizosaccharomyces pombe (strain 972 / ATCC 24843) GN=erg6 PE=2 SV=1 - [ERG6_SCHPO]	27.25	1	8	8	16	2.70996e+07	378	42.8403	5.85889
P87167	Uba3-binding protein but2 OS=Schizosaccharomyces pombe (strain 972 / ATCC 24843) GN=but2 PE=1 SV=1 - [BUT2_SCHPO]	8.21	1	3	3	6	2.70865e+07	390	43.5983	8.99756
O59810	Vigilin 1 OS=Schizosaccharomyces pombe (strain 972 / ATCC 24843) GN=vgl1 PE=1 SV=2 - [VGL1_SCHPO]	22.77	1	24	24	47	2.70113e+07	1291	142.525	6.72705
Q09173	Protein phosphatase 2C homolog 3 OS=Schizosaccharomyces pombe (strain 972 / ATCC 24843) GN=ptc3 PE=3 SV=1 - [PP2C3_SCHPO]	21.98	1	7	7	16	2.69941e+07	414	44.8286	4.89404
Q10147	Probable T-complex protein 1 subunit beta OS=Schizosaccharomyces pombe (strain 972 / ATCC 24843) GN=cct2 PE=3 SV=1 - [TCPB_SCHPO]	18.41	1	8	8	19	2.69532e+07	527	56.6415	5.69385
Q9C102	Putative glutamate synthase [NADPH] OS=Schizosaccharomyces pombe (strain 972 / ATCC 24843) GN=glt1 PE=2 SV=1 - [GLT1_SCHPO]	6.63	1	12	12	25	2.69512e+07	2111	232.701	6.34131
O43003	Protein mmf1, mitochondrial OS=Schizosaccharomyces pombe (strain 972 / ATCC 24843) GN=mmf1 PE=3 SV=1 - [MMF1_SCHPO]	14.2	1	2	2	4	2.67891e+07	162	17.5323	9.31982
P36605	Histidinol-phosphate aminotransferase OS=Schizosaccharomyces pombe (strain 972 / ATCC 24843) GN=his3 PE=3 SV=1 - [HIS8_SCHPO]	4.69	1	2	2	6	2.67135e+07	384	42.7061	6.1001
Q9UUI5	Protein transport protein sec24 OS=Schizosaccharomyces pombe (strain 972 / ATCC 24843) GN=sec24 PE=2 SV=1 - [SEC24_SCHPO]	1.84	1	2	2	3	2.66786e+07	926	101.84	6.40479
O42842	Adenine phosphoribosyltransferase OS=Schizosaccharomyces pombe (strain 972 / ATCC 24843) GN=apt1 PE=3 SV=1 - [APT_SCHPO]	36.7	1	5	5	12	2.65876e+07	188	20.733	5.0083
O14192	Aromatic amino acid aminotransferase C56E4.03 OS=Schizosaccharomyces pombe (strain 972 / ATCC 24843) GN=SPAC56E4.03 PE=3 SV=1 - [AATR1_SCHPO]	13.29	1	6	6	13	2.65146e+07	474	53.1328	6.21436
P36602	Ribonucleoside-diphosphate reductase large chain OS=Schizosaccharomyces pombe (strain 972 / ATCC 24843) GN=cdc22 PE=1 SV=2 - [RIR1_SCHPO]	12.95	1	10	10	21	26478667	811	91.9402	6.50732
Q10318	Putative dihydroxy-acid dehydratase, mitochondrial OS=Schizosaccharomyces pombe (strain 972 / ATCC 24843) GN=SPAC17G8.06c PE=2 SV=1 - [ILV3_SCHPO]	11.2	1	6	6	11	2.59189e+07	598	63.8855	8.42627
O94523	Probable acyl-CoA desaturase OS=Schizosaccharomyces pombe (strain 972 / ATCC 24843) GN=SPCC1281.06c PE=3 SV=1 - [ACO1_SCHPO]	9.39	1	3	3	10	2.59173e+07	479	54.4035	9.27588
O60179	U3 small nucleolar RNA-associated protein 10 OS=Schizosaccharomyces pombe (strain 972 / ATCC 24843) GN=utp10 PE=3 SV=1 - [UTP10_SCHPO]	15.04	1	21	21	43	2.56744e+07	1649	186.294	5.90967
O13878	U3 small nucleolar RNA-associated protein 17 OS=Schizosaccharomyces pombe (strain 972 / ATCC 24843) GN=utp17 PE=3 SV=3 - [UTP17_SCHPO]	19.85	1	12	12	26	2.54361e+07	806	88.882	6.84424
P50999	T-complex protein 1 subunit delta OS=Schizosaccharomyces pombe (strain 972 / ATCC 24843) GN=cct4 PE=2 SV=2 - [TCPD_SCHPO]	17.08	1	7	7	14	2.54027e+07	527	56.9326	7.63525
O94616	DNA-directed RNA polymerases I and III subunit RPAC1 OS=Schizosaccharomyces pombe (strain 972 / ATCC 24843) GN=rpc40 PE=3 SV=1 - [RPAC1_SCHPO]	18.1	1	5	5	11	25352608	348	39.1302	5.63037
O14228	Probable phosphoribosylformylglycinamidine synthase OS=Schizosaccharomyces pombe (strain 972 / ATCC 24843) GN=ade3 PE=3 SV=1 - [PUR4_SCHPO]	12.17	1	13	13	27	2.50383e+07	1323	144.774	5.69385
O14069	Probable 60S ribosomal protein L28e OS=Schizosaccharomyces pombe (strain 972 / ATCC 24843) GN=rpl28e PE=1 SV=1 - [RL28E_SCHPO]	46.27	1	6	6	8	2.49545e+07	134	14.746	11.2241
O42901	Uncharacterized protein C119.09c OS=Schizosaccharomyces pombe (strain 972 / ATCC 24843) GN=SPBC119.09c PE=2 SV=3 - [YBA9_SCHPO]	3.23	1	1	1	1	2.48794e+07	186	21.4531	9.70068
Q10168	Nucleoporin nsp1 OS=Schizosaccharomyces pombe (strain 972 / ATCC 24843) GN=nsp1 PE=1 SV=1 - [NSP1_SCHPO]	17.22	1	7	7	15	2.48159e+07	598	60.6941	5.70654
Q1MTS0	Uncharacterized protein C3B8.09 OS=Schizosaccharomyces pombe (strain 972 / ATCC 24843) GN=SPBC3B8.09 PE=1 SV=1 - [YBH9_SCHPO]	17.92	1	8	8	16	2.47112e+07	597	67.9799	4.86865
Q9USU5	1,3-beta-glucanosyltransferase gas2 OS=Schizosaccharomyces pombe (strain 972 / ATCC 24843) GN=gas2 PE=2 SV=1 - [GAS2_SCHPO]	2.18	1	1	1	2	2.45712e+07	459	50.5824	5.47803
O14027	Probable pyridoxine biosynthesis PDX1-like protein OS=Schizosaccharomyces pombe (strain 972 / ATCC 24843) GN=snz1 PE=1 SV=1 - [PDX1_SCHPO]	21.62	1	6	6	12	2.44949e+07	296	31.3832	6.26514
O74374	Probable phosphoglucomutase OS=Schizosaccharomyces pombe (strain 972 / ATCC 24843) GN=SPBC32F12.10 PE=1 SV=1 - [PGM_SCHPO]	19.13	1	8	8	15	2.4396e+07	554	60.5608	6.55127
O14232	ATP-dependent RNA helicase mtr4 OS=Schizosaccharomyces pombe (strain 972 / ATCC 24843) GN=mtr4 PE=1 SV=1 - [MTR4_SCHPO]	10.21	1	12	12	21	2.41676e+07	1117	126.111	6.66846
P79060	Protein translation factor sui1 OS=Schizosaccharomyces pombe (strain 972 / ATCC 24843) GN=sui1 PE=3 SV=3 - [SUI1_SCHPO]	22.94	1	2	2	4	2.41194e+07	109	12.4265	8.77783
O59681	Uncharacterized protein C18E5.01 OS=Schizosaccharomyces pombe (strain 972 / ATCC 24843) GN=SPBC18E5.01 PE=3 SV=1 - [YBS1_SCHPO]	4.09	1	1	1	2	23919826	342	38.1961	6.1001
O94609	Ubiquitin-activating enzyme E1 1 OS=Schizosaccharomyces pombe (strain 972 / ATCC 24843) GN=ptr3 PE=1 SV=1 - [UBA1_SCHPO]	13.83	1	10	10	20	2.3817e+07	1012	112.877	5.23682
P40387	Alpha,alpha-trehalose-phosphate synthase [UDP-forming] OS=Schizosaccharomyces pombe (strain 972 / ATCC 24843) GN=tps1 PE=1 SV=2 - [TPS1_SCHPO]	5.26	1	3	3	8	2.37387e+07	513	58.4566	6.16357
Q9USJ7	Negative regulator of ofd1 OS=Schizosaccharomyces pombe (strain 972 / ATCC 24843) GN=nro1 PE=1 SV=1 - [ETT1_SCHPO]	14.5	1	5	5	10	2.3594e+07	393	44.4221	4.48779
O13910	U3 small nucleolar ribonucleoprotein protein mpp10 OS=Schizosaccharomyces pombe (strain 972 / ATCC 24843) GN=mpp10 PE=1 SV=1 - [MPP10_SCHPO]	8.03	1	4	4	9	2.35655e+07	598	67.6659	4.58936
O94236	Eukaryotic translation initiation factor 3 subunit D OS=Schizosaccharomyces pombe (strain 972 / ATCC 24843) GN=moe1 PE=1 SV=1 - [EIF3D_SCHPO]	17.46	1	8	8	18	2.35325e+07	567	62.5973	7.28369
O13820	Cytochrome P450 61 OS=Schizosaccharomyces pombe (strain 972 / ATCC 24843) GN=erg5 PE=1 SV=3 - [ERG5_SCHPO]	12.15	1	6	6	11	2.35081e+07	543	62.2303	7.79639
Q10475	Eukaryotic translation initiation factor 4 gamma OS=Schizosaccharomyces pombe (strain 972 / ATCC 24843) GN=tif471 PE=1 SV=1 - [IF4G_SCHPO]	21.53	1	21	21	47	2.3491e+07	1403	153.942	9.23193
O74978	Uncharacterized RNA-binding protein C1827.05c OS=Schizosaccharomyces pombe (strain 972 / ATCC 24843) GN=SPCC1827.05c PE=3 SV=1 - [YQL5_SCHPO]	6.52	1	2	2	4	2.3426e+07	276	31.3847	9.80322
O94552	Fumarate hydratase, mitochondrial OS=Schizosaccharomyces pombe (strain 972 / ATCC 24843) GN=fum1 PE=3 SV=3 - [FUMH_SCHPO]	9.81	1	6	6	15	2.3393e+07	520	56.2861	8.42627
O94650	Ubiquitin-like modifier hub1 OS=Schizosaccharomyces pombe (strain 972 / ATCC 24843) GN=hub1 PE=1 SV=1 - [HUB1_SCHPO]	15.07	1	1	1	2	23367372	73	8.42928	7.98682
Q10349	Putative phosphoserine aminotransferase OS=Schizosaccharomyces pombe (strain 972 / ATCC 24843) GN=SPAC1F12.07 PE=3 SV=1 - [SERC_SCHPO]	18.25	1	5	5	10	2.33332e+07	389	42.7707	6.48096
Q9C1W3	Probable squalene monooxygenase OS=Schizosaccharomyces pombe (strain 972 / ATCC 24843) GN=erg1 PE=3 SV=1 - [ERG1_SCHPO]	11.82	1	4	4	8	2.32572e+07	457	50.3062	8.36768
Q10081	UPF0039 protein C11D3.02c OS=Schizosaccharomyces pombe (strain 972 / ATCC 24843) GN=SPAC11D3.02c PE=3 SV=1 - [YAO2_SCHPO]	12	1	2	2	4	2.32072e+07	150	17.4029	6.56592
Q9UT48	Eukaryotic translation initiation factor 3 subunit H OS=Schizosaccharomyces pombe (strain 972 / ATCC 24843) GN=eif3h PE=1 SV=1 - [EIF3H_SCHPO]	14.29	1	4	4	8	2.31371e+07	357	39.756	5.40186
Q09689	Probable eukaryotic translation initiation factor 5 OS=Schizosaccharomyces pombe (strain 972 / ATCC 24843) GN=SPAC2F7.05c PE=3 SV=1 - [IF5_SCHPO]	19.75	1	7	7	18	2.30518e+07	395	44.9164	5.03369
O94311	UPF0743 protein C215.06c OS=Schizosaccharomyces pombe (strain 972 / ATCC 24843) GN=SPBC215.06c PE=1 SV=2 - [YH56_SCHPO]	20	1	3	3	6	2.29647e+07	180	20.5194	9.0708
Q9P3A9	Uncharacterized protein C1565.05 OS=Schizosaccharomyces pombe (strain 972 / ATCC 24843) GN=SPAC1565.05 PE=4 SV=1 - [YIL5_SCHPO]	16.95	1	11	11	24	2.29077e+07	773	86.6258	6.94678
O74828	Pre-rRNA-processing protein esf1 OS=Schizosaccharomyces pombe (strain 972 / ATCC 24843) GN=esf1 PE=1 SV=1 - [ESF1_SCHPO]	19.65	1	11	11	28	2.29022e+07	682	77.707	4.91943
O60161	U3 small nucleolar RNA-associated protein 4 OS=Schizosaccharomyces pombe (strain 972 / ATCC 24843) GN=utp4 PE=3 SV=1 - [UTP4_SCHPO]	8.03	1	6	6	12	2.28846e+07	710	79.071	8.14795
P40373	ATP phosphoribosyltransferase OS=Schizosaccharomyces pombe (strain 972 / ATCC 24843) GN=his1 PE=2 SV=1 - [HIS1_SCHPO]	32.58	1	6	6	20	2.28704e+07	310	34.0082	7.02002
Q09870	Probable RNA 3'-terminal phosphate cyclase-like protein OS=Schizosaccharomyces pombe (strain 972 / ATCC 24843) GN=SPAC12G12.06c PE=3 SV=1 - [RCL1_SCHPO]	7.16	1	2	2	4	2.28002e+07	363	39.5004	6.37939
O13741	Nucleolar protein 12 OS=Schizosaccharomyces pombe (strain 972 / ATCC 24843) GN=nop12 PE=1 SV=1 - [NOP12_SCHPO]	29.91	1	10	10	20	2.26931e+07	438	49.3507	9.36377
O14053	U3 small nucleolar RNA-associated protein 21 homolog OS=Schizosaccharomyces pombe (strain 972 / ATCC 24843) GN=SPCC1672.07 PE=3 SV=1 - [UTP21_SCHPO]	22.73	1	15	15	31	2.25798e+07	902	100.507	7.23975
O42870	Phenylalanine--tRNA ligase alpha subunit OS=Schizosaccharomyces pombe (strain 972 / ATCC 24843) GN=frs2 PE=3 SV=3 - [SYFA_SCHPO]	12.02	1	5	5	12	2.2574e+07	499	56.2308	7.13721
P78921	Probable T-complex protein 1 subunit theta OS=Schizosaccharomyces pombe (strain 972 / ATCC 24843) GN=cct8 PE=2 SV=3 - [TCPQ_SCHPO]	22.16	1	12	12	26	2.25176e+07	546	59.9182	5.31299
O59945	Fimbrin OS=Schizosaccharomyces pombe (strain 972 / ATCC 24843) GN=fim1 PE=1 SV=1 - [FIMB_SCHPO]	21.34	1	11	11	23	2.24572e+07	614	68.5747	5.74463
Q9Y7U7	Staphylococcal nuclease domain-containing protein 1 OS=Schizosaccharomyces pombe (strain 972 / ATCC 24843) GN=snd1 PE=1 SV=1 - [SND1_SCHPO]	12.76	1	8	8	16	2.24004e+07	878	98.1001	7.44482
Q9P7T8	Uncharacterized helicase C694.02 OS=Schizosaccharomyces pombe (strain 972 / ATCC 24843) GN=SPAC694.02 PE=3 SV=1 - [YIW2_SCHPO]	11.18	1	16	16	32	2.23001e+07	1717	194.935	6.16357
Q03392	Proliferating cell nuclear antigen OS=Schizosaccharomyces pombe (strain 972 / ATCC 24843) GN=pcn1 PE=1 SV=1 - [PCNA_SCHPO]	15	1	3	3	7	2.22421e+07	260	28.9506	4.67822
O94461	Probable phosphatase C1687.21 OS=Schizosaccharomyces pombe (strain 972 / ATCC 24843) GN=SPAC1687.21 PE=3 SV=1 - [YFFL_SCHPO]	7.66	1	1	1	4	2.21831e+07	209	23.6833	7.04932
Q9USL4	Nucleoporin nup61 OS=Schizosaccharomyces pombe (strain 972 / ATCC 24843) GN=nup61 PE=1 SV=2 - [NUP61_SCHPO]	18.76	1	8	8	15	2.20681e+07	549	59.1295	7.07861
O59667	Histidine biosynthesis bifunctional protein his7 OS=Schizosaccharomyces pombe (strain 972 / ATCC 24843) GN=his7 PE=3 SV=1 - [HIS2_SCHPO]	3.84	1	1	1	2	22014025	417	46.1537	5.75732
O14327	Polyadenylate-binding protein 2 OS=Schizosaccharomyces pombe (strain 972 / ATCC 24843) GN=pab2 PE=1 SV=1 - [PAB2_SCHPO]	6.02	1	1	1	2	2.1969e+07	166	18.4492	7.98682
Q9UTM3	26S proteasome regulatory subunit rpn5 OS=Schizosaccharomyces pombe (strain 972 / ATCC 24843) GN=rpn5a PE=1 SV=1 - [RPN5_SCHPO]	17.61	1	6	6	13	2.19629e+07	443	51.5859	6.48096
P05219	Tubulin beta chain OS=Schizosaccharomyces pombe (strain 972 / ATCC 24843) GN=nda3 PE=1 SV=2 - [TBB_SCHPO]	20.09	1	7	7	16	2.19414e+07	448	49.44	4.85596
Q9P775	Uncharacterized WD repeat-containing protein C17D11.16 OS=Schizosaccharomyces pombe (strain 972 / ATCC 24843) GN=SPBC1711.16 PE=1 SV=1 - [YBEG_SCHPO]	10.08	1	5	5	9	2.19125e+07	516	57.3014	4.4624
O74445	Probable 26S protease subunit rpt4 OS=Schizosaccharomyces pombe (strain 972 / ATCC 24843) GN=rpt4 PE=3 SV=2 - [PRS10_SCHPO]	21.65	2	6	7	14	2.1835e+07	388	43.581	6.1001
Q09755	Putative phospho-2-dehydro-3-deoxyheptonate aldolase OS=Schizosaccharomyces pombe (strain 972 / ATCC 24843) GN=SPAC24H6.10c PE=3 SV=1 - [AROF_SCHPO]	15.49	1	4	4	8	2.18161e+07	368	39.7353	6.80029
O74983	Ubiquitin-conjugating enzyme spm2 OS=Schizosaccharomyces pombe (strain 972 / ATCC 24843) GN=spm2 PE=1 SV=1 - [MMS2_SCHPO]	13.67	1	2	2	4	21737258	139	15.5448	6.68311
O74435	Cell division control protein 31 OS=Schizosaccharomyces pombe (strain 972 / ATCC 24843) GN=cdc31 PE=1 SV=1 - [CDC31_SCHPO]	14.77	1	3	3	7	2.14279e+07	176	20.4572	4.70361
O94313	Carbamoyl-phosphate synthase arginine-specific large chain OS=Schizosaccharomyces pombe (strain 972 / ATCC 24843) GN=arg4 PE=3 SV=1 - [CARB_SCHPO]	13.19	1	11	11	24	2.1332e+07	1160	127.4	6.52197
O14062	40S ribosomal protein S12-A OS=Schizosaccharomyces pombe (strain 972 / ATCC 24843) GN=rps12a PE=3 SV=1 - [RS12A_SCHPO]	6.21	2	1	1	2	2.11716e+07	145	15.6058	4.55127
O74728	Uncharacterized endoplasmic reticulum membrane protein C1709.03 OS=Schizosaccharomyces pombe (strain 972 / ATCC 24843) GN=SPBC1709.03 PE=3 SV=2 - [YH93_SCHPO]	1.4	1	1	1	1	2.11007e+07	428	47.7095	5.49072
P17937	60S ribosomal protein L7-A OS=Schizosaccharomyces pombe (strain 972 / ATCC 24843) GN=rpl7a PE=3 SV=1 - [RL7A_SCHPO]	20.88	1	4	4	9	2.10513e+07	249	29.147	10.0815
O94501	T-complex protein 1 subunit alpha OS=Schizosaccharomyces pombe (strain 972 / ATCC 24843) GN=cct1 PE=3 SV=1 - [TCPA_SCHPO]	18.35	1	8	8	20	2.10102e+07	556	60.0096	6.75635
O42877	rRNA-processing protein fcf2 OS=Schizosaccharomyces pombe (strain 972 / ATCC 24843) GN=fcf2 PE=3 SV=1 - [FCF2_SCHPO]	6.09	1	1	1	1	21003396	230	26.661	9.59814
O59827	Glutathione S-transferase 2 OS=Schizosaccharomyces pombe (strain 972 / ATCC 24843) GN=gst2 PE=2 SV=1 - [GST2_SCHPO]	23.91	2	6	6	14	2.09752e+07	230	26.8267	6.43018
Q92347	Nucleolar protein 9 OS=Schizosaccharomyces pombe (strain 972 / ATCC 24843) GN=nop9 PE=3 SV=1 - [NOP9_SCHPO]	17.1	1	11	11	24	2.09568e+07	655	75.3927	7.26904
P55877	Eukaryotic translation initiation factor 1A OS=Schizosaccharomyces pombe (strain 972 / ATCC 24843) GN=tif11 PE=2 SV=2 - [IF1A_SCHPO]	7.25	1	1	1	2	2.09477e+07	138	15.668	5.75732
Q10179	Putative glycine--tRNA ligase OS=Schizosaccharomyces pombe (strain 972 / ATCC 24843) GN=grs1 PE=3 SV=1 - [SYG_SCHPO]	14.42	1	9	9	22	2.07929e+07	652	73.9585	5.92236
Q9HE11	U3 small nucleolar RNA-associated protein 5 OS=Schizosaccharomyces pombe (strain 972 / ATCC 24843) GN=utp5 PE=3 SV=2 - [UTP5_SCHPO]	21.92	1	12	12	22	2.07635e+07	666	73.6519	4.88135
Q9P7D7	Long-chain-fatty-acid--CoA ligase 2 OS=Schizosaccharomyces pombe (strain 972 / ATCC 24843) GN=lcf2 PE=3 SV=1 - [LCF2_SCHPO]	6.97	1	5	5	9	2.06909e+07	689	75.743	6.91748
O13788	SWI/SNF and RSC complexes subunit ssr1 OS=Schizosaccharomyces pombe (strain 972 / ATCC 24843) GN=ssr1 PE=1 SV=1 - [SSR1_SCHPO]	3.8	1	2	2	6	2.06658e+07	527	59.6016	5.41455
O14008	Myosin 1 light chain cam2 OS=Schizosaccharomyces pombe (strain 972 / ATCC 24843) GN=cam2 PE=1 SV=1 - [CAM2_SCHPO]	8.39	1	1	1	2	2.06652e+07	143	16.2079	4.61475
O60071	Uncharacterized protein C13G1.09 OS=Schizosaccharomyces pombe (strain 972 / ATCC 24843) GN=SPBC13G1.09 PE=1 SV=1 - [YBB9_SCHPO]	14.92	1	7	7	13	2.0665e+07	449	51.3337	5.80811
O14236	Nucleolar GTP-binding protein 2 OS=Schizosaccharomyces pombe (strain 972 / ATCC 24843) GN=nog2 PE=1 SV=1 - [NOG2_SCHPO]	15.08	1	7	7	16	2.06456e+07	537	59.8769	8.67529
O59804	10 kDa heat shock protein, mitochondrial OS=Schizosaccharomyces pombe (strain 972 / ATCC 24843) GN=hsp10 PE=1 SV=1 - [CH10_SCHPO]	27.88	1	3	3	6	2.05637e+07	104	11.2752	9.36377
O42943	Uncharacterized ABC transporter ATP-binding protein C16H5.08c OS=Schizosaccharomyces pombe (strain 972 / ATCC 24843) GN=SPBC16H5.08c PE=1 SV=1 - [YBP8_SCHPO]	20.55	1	9	9	20	2.05118e+07	618	69.1697	6.17627
Q10494	Uncharacterized oxidoreductase C26F1.07 OS=Schizosaccharomyces pombe (strain 972 / ATCC 24843) GN=SPAC26F1.07 PE=3 SV=1 - [YDG7_SCHPO]	33.64	1	8	8	20	2.05041e+07	321	36.1698	8.04541
P41838	Poly(A)+ RNA export protein OS=Schizosaccharomyces pombe (strain 972 / ATCC 24843) GN=rae1 PE=1 SV=1 - [RAE1_SCHPO]	16.19	1	4	4	8	2.03781e+07	352	38.6021	7.94287
O42849	Phenylalanine--tRNA ligase beta subunit OS=Schizosaccharomyces pombe (strain 972 / ATCC 24843) GN=frs1 PE=3 SV=1 - [SYFB_SCHPO]	10.02	2	6	7	15	2.0299e+07	589	66.8067	5.47803
O74545	Putative hydrolase C777.06c OS=Schizosaccharomyces pombe (strain 972 / ATCC 24843) GN=SPCC777.06c PE=4 SV=1 - [YCV6_SCHPO]	5.98	1	1	1	1	20276447	301	33.7839	6.7417
O14206	Brix domain-containing protein C1B9.03c OS=Schizosaccharomyces pombe (strain 972 / ATCC 24843) GN=SPAC1B9.03c PE=1 SV=2 - [YDD3_SCHPO]	9.77	1	4	4	8	2.02395e+07	389	44.2344	9.77393
P36581	Calnexin homolog OS=Schizosaccharomyces pombe (strain 972 / ATCC 24843) GN=cal1 PE=1 SV=1 - [CALX_SCHPO]	12.86	1	6	6	16	2.01939e+07	560	63.426	4.50049
P36620	Acetolactate synthase, mitochondrial OS=Schizosaccharomyces pombe (strain 972 / ATCC 24843) GN=ilv1 PE=3 SV=2 - [ILVB_SCHPO]	13.3	1	8	8	16	20133797	669	73.1474	9.29053
O60059	Pumilio domain-containing protein C56F2.08c OS=Schizosaccharomyces pombe (strain 972 / ATCC 24843) GN=SPBC56F2.08c PE=1 SV=1 - [YG58_SCHPO]	3.18	1	2	2	4	2.00502e+07	661	72.7766	8.32373
O94671	Probable homoserine dehydrogenase OS=Schizosaccharomyces pombe (strain 972 / ATCC 24843) GN=SPBC776.03 PE=1 SV=1 - [DHOM_SCHPO]	14.36	1	5	5	10	2.00453e+07	376	40.0127	6.44287
O42931	26S protease regulatory subunit 7 homolog OS=Schizosaccharomyces pombe (strain 972 / ATCC 24843) GN=rpt1 PE=1 SV=2 - [PRS7_SCHPO]	13.93	1	6	6	12	1.99713e+07	438	48.9341	5.36377
Q9P7S1	PDZ domain-containing protein C23G3.12c OS=Schizosaccharomyces pombe (strain 972 / ATCC 24843) GN=SPAC23G3.12c PE=2 SV=1 - [YIFC_SCHPO]	13.76	1	11	11	22	1.99259e+07	996	110.339	6.01123
P36612	26S protease regulatory subunit 4 homolog OS=Schizosaccharomyces pombe (strain 972 / ATCC 24843) GN=mts2 PE=2 SV=1 - [PRS4_SCHPO]	11.61	1	4	4	8	1.97537e+07	448	50.0288	5.74463
P40231	Casein kinase II subunit alpha OS=Schizosaccharomyces pombe (strain 972 / ATCC 24843) GN=cka1 PE=2 SV=2 - [CSK2A_SCHPO]	21.69	1	6	7	14	1.97178e+07	332	39.5022	7.86963
Q9USN3	Probable U3 small nucleolar RNA-associated protein 13 OS=Schizosaccharomyces pombe (strain 972 / ATCC 24843) GN=utp13 PE=3 SV=3 - [UTP13_SCHPO]	7.34	1	6	6	14	1.96802e+07	777	85.8193	6.20166
O74172	40S ribosomal protein S25-B OS=Schizosaccharomyces pombe (strain 972 / ATCC 24843) GN=rps25b PE=3 SV=1 - [RS25B_SCHPO]	19.32	2	2	2	7	19664441	88	9.81346	10.3745
O94676	U3 small nucleolar RNA-associated protein 22 OS=Schizosaccharomyces pombe (strain 972 / ATCC 24843) GN=utp22 PE=3 SV=1 - [UTP22_SCHPO]	8.2	1	7	7	13	1.96607e+07	1097	126.002	7.54736
O94641	Heat shock protein 104 OS=Schizosaccharomyces pombe (strain 972 / ATCC 24843) GN=hsp104 PE=3 SV=1 - [HS104_SCHPO]	13.15	1	10	10	22	1.95292e+07	905	100.446	5.80811
Q9P7M5	H/ACA ribonucleoprotein complex subunit 3 OS=Schizosaccharomyces pombe (strain 972 / ATCC 24843) GN=nop10 PE=3 SV=1 - [NOP10_SCHPO]	20.31	1	1	1	2	19526158	64	7.65306	10.1108
O42854	SH3 domain-containing protein C23A1.17 OS=Schizosaccharomyces pombe (strain 972 / ATCC 24843) GN=SPAC23A1.17 PE=1 SV=1 - [YFHH_SCHPO]	3.6	1	3	3	8	1.94366e+07	1611	170.423	5.80811
Q10489	Pyruvate dehydrogenase E1 component subunit alpha, mitochondrial OS=Schizosaccharomyces pombe (strain 972 / ATCC 24843) GN=pda1 PE=1 SV=1 - [ODPA_SCHPO]	11.74	1	5	5	9	1.92992e+07	409	45.1089	8.1626
O42644	CTP synthase OS=Schizosaccharomyces pombe (strain 972 / ATCC 24843) GN=ura7 PE=3 SV=1 - [PYRG_SCHPO]	12.33	1	7	7	14	1.92163e+07	600	66.8251	5.90967
O94267	FACT complex subunit spt16 OS=Schizosaccharomyces pombe (strain 972 / ATCC 24843) GN=spt16 PE=1 SV=1 - [SPT16_SCHPO]	13.35	1	12	12	23	1.917e+07	1019	116.379	5.26221
Q9P7D4	Homocitrate dehydratase, mitochondrial OS=Schizosaccharomyces pombe (strain 972 / ATCC 24843) GN=SPBP4H10.15 PE=3 SV=3 - [ACON2_SCHPO]	8.71	1	5	5	13	1.91639e+07	918	99.8381	7.84033
P87228	Putative D-3-phosphoglycerate dehydrogenase OS=Schizosaccharomyces pombe (strain 972 / ATCC 24843) GN=SPCC364.07 PE=1 SV=1 - [SERA_SCHPO]	8.37	1	3	3	7	1.90957e+07	466	50.8513	6.53662
O94513	Eukaryotic translation initiation factor 3 subunit E OS=Schizosaccharomyces pombe (strain 972 / ATCC 24843) GN=int6 PE=1 SV=1 - [EIF3E_SCHPO]	13.37	1	5	5	11	1.89534e+07	501	57.0784	5.021
Q09736	Lanosterol 14-alpha demethylase erg11 OS=Schizosaccharomyces pombe (strain 972 / ATCC 24843) GN=erg11 PE=1 SV=1 - [CP51_SCHPO]	14.34	1	5	5	12	1.89374e+07	495	56.2948	8.73389
O94284	Sulfide:quinone oxidoreductase, mitochondrial OS=Schizosaccharomyces pombe (strain 972 / ATCC 24843) GN=hmt2 PE=3 SV=1 - [HMT2_SCHPO]	23.31	1	7	7	15	18905238	459	51.5424	9.51025
O74407	Aspartate--tRNA ligase, cytoplasmic OS=Schizosaccharomyces pombe (strain 972 / ATCC 24843) GN=dps1 PE=1 SV=1 - [SYDC_SCHPO]	21.03	1	12	12	24	1.89025e+07	580	66.629	6.32861
Q9HGL6	Ribosome biogenesis protein brx1 OS=Schizosaccharomyces pombe (strain 972 / ATCC 24843) GN=brx1 PE=3 SV=1 - [BRX1_SCHPO]	15.93	1	5	5	10	1.8755e+07	295	33.8786	9.21729
Q09885	Survival factor 1 OS=Schizosaccharomyces pombe (strain 972 / ATCC 24843) GN=svf1 PE=3 SV=1 - [SVF1_SCHPO]	16.58	1	5	5	13	1.86251e+07	380	42.9342	5.74463
Q09903	ATP-dependent RNA helicase drs1 OS=Schizosaccharomyces pombe (strain 972 / ATCC 24843) GN=drs1 PE=3 SV=1 - [DRS1_SCHPO]	12.2	1	9	9	19	1.83857e+07	754	85.3995	5.75732
Q9P7F2	Copper amine oxidase 1 OS=Schizosaccharomyces pombe (strain 972 / ATCC 24843) GN=cao1 PE=1 SV=1 - [CAO1_SCHPO]	18.82	1	10	10	25	1.83823e+07	712	81.1892	6.56592
O60064	Probable mannose-1-phosphate guanyltransferase OS=Schizosaccharomyces pombe (strain 972 / ATCC 24843) GN=SPBC13G1.02 PE=3 SV=1 - [YBB2_SCHPO]	7.73	1	2	2	4	1.82565e+07	414	46.0667	7.21045
O00091	Glucose-6-phosphate 1-dehydrogenase OS=Schizosaccharomyces pombe (strain 972 / ATCC 24843) GN=zwf1 PE=3 SV=2 - [G6PD_SCHPO]	16.6	1	5	6	10	1.82272e+07	500	57.1682	6.17627
O14313	Putative peroxiredoxin pmp20 OS=Schizosaccharomyces pombe (strain 972 / ATCC 24843) GN=pmp20 PE=2 SV=2 - [PMP20_SCHPO]	26.92	1	3	3	6	18224784	156	16.6646	5.2876
Q10172	Actin cytoskeleton-regulatory complex protein pan1 OS=Schizosaccharomyces pombe (strain 972 / ATCC 24843) GN=pan1 PE=1 SV=1 - [PAN1_SCHPO]	13.99	1	9	9	18	1.81517e+07	1794	193.153	9.46631
O60080	ATP-dependent RNA helicase dbp9 OS=Schizosaccharomyces pombe (strain 972 / ATCC 24843) GN=dbp9 PE=3 SV=1 - [DBP9_SCHPO]	12.44	1	8	8	16	1.81349e+07	595	67.4089	9.30518
P87177	Uncharacterized WD repeat-containing protein C3D6.12 OS=Schizosaccharomyces pombe (strain 972 / ATCC 24843) GN=SPBC3D6.12 PE=1 SV=1 - [YB1C_SCHPO]	17.9	1	15	15	29	1.8125e+07	922	103.364	5.96045
O13823	U3 small nucleolar ribonucleoprotein protein imp4 OS=Schizosaccharomyces pombe (strain 972 / ATCC 24843) GN=imp4 PE=3 SV=1 - [IMP4_SCHPO]	14.88	1	4	4	10	1.80469e+07	289	33.3746	8.88037
O00087	Dihydrolipoyl dehydrogenase, mitochondrial OS=Schizosaccharomyces pombe (strain 972 / ATCC 24843) GN=dld1 PE=2 SV=2 - [DLDH_SCHPO]	6.85	1	3	3	6	1.80324e+07	511	54.6963	8.55811
P78750	Probable U3 small nucleolar RNA-associated protein 18 OS=Schizosaccharomyces pombe (strain 972 / ATCC 24843) GN=SPBC29A3.06 PE=2 SV=3 - [UTP18_SCHPO]	19.27	1	9	9	16	1.7984e+07	519	58.4081	5.19873
O74830	Putative glutathione S-transferase C1183.02 OS=Schizosaccharomyces pombe (strain 972 / ATCC 24843) GN=SPCC1183.02 PE=3 SV=1 - [YC12_SCHPO]	35.45	1	6	7	11	1.78633e+07	220	25.4874	6.93213
P78965	Glutathione reductase OS=Schizosaccharomyces pombe (strain 972 / ATCC 24843) GN=pgr1 PE=3 SV=2 - [GSHR_SCHPO]	4.53	1	2	2	4	1.76315e+07	464	49.9679	7.34229
O60163	Probable aspartokinase OS=Schizosaccharomyces pombe (strain 972 / ATCC 24843) GN=SPBC19F5.04 PE=1 SV=1 - [AK_SCHPO]	14.07	1	6	6	14	1.75497e+07	519	56.7766	6.39209
Q9USZ6	Ribosome assembly factor mrt4 OS=Schizosaccharomyces pombe (strain 972 / ATCC 24843) GN=mrt4 PE=3 SV=1 - [MRT4_SCHPO]	23.24	1	4	4	8	1.75396e+07	241	26.6468	8.52881
O13830	Probable peptidyl-tRNA hydrolase 2 OS=Schizosaccharomyces pombe (strain 972 / ATCC 24843) GN=SPAC19A8.14 PE=1 SV=1 - [PTH2_SCHPO]	7.8	1	1	1	1	17505406	205	21.415	5.99854
O74879	Ribosome biogenesis protein enp2 homolog OS=Schizosaccharomyces pombe (strain 972 / ATCC 24843) GN=enp2 PE=1 SV=1 - [NOL10_SCHPO]	4.89	1	2	2	6	1.74918e+07	634	72.1943	6.60986
O60119	Vesicle-associated membrane protein-associated protein C16G5.05c OS=Schizosaccharomyces pombe (strain 972 / ATCC 24843) GN=SPBC16G5.05c PE=1 SV=1 - [YH75_SCHPO]	5.22	1	2	2	4	1.74862e+07	383	41.2094	4.99561
O94686	60S ribosomal protein L43-B OS=Schizosaccharomyces pombe (strain 972 / ATCC 24843) GN=rpl43b PE=3 SV=1 - [RL43B_SCHPO]	26.6	1	2	2	6	1.74553e+07	94	10.3735	11.0044
O94413	Ribose-phosphate pyrophosphokinase 2 OS=Schizosaccharomyces pombe (strain 972 / ATCC 24843) GN=SPCC1620.06c PE=1 SV=1 - [KPR2_SCHPO]	15.26	1	4	4	8	1.74009e+07	321	34.7573	7.97217
O74862	rRNA-processing protein utp23 OS=Schizosaccharomyces pombe (strain 972 / ATCC 24843) GN=utp23 PE=3 SV=1 - [UTP23_SCHPO]	25.77	1	5	5	10	1.73682e+07	260	29.6198	9.94971
P11620	GTP-binding protein ypt1 OS=Schizosaccharomyces pombe (strain 972 / ATCC 24843) GN=ypt1 PE=1 SV=2 - [YPT1_SCHPO]	22.66	3	5	5	10	1.73589e+07	203	22.8024	5.46533
Q9P804	tRNA (guanine(26)-N(2))-dimethyltransferase OS=Schizosaccharomyces pombe (strain 972 / ATCC 24843) GN=trm1 PE=1 SV=1 - [TRM1_SCHPO]	8.21	1	3	3	6	1.72788e+07	548	60.2594	8.22119
Q9Y6Z9	Sorbose reductase sou1 OS=Schizosaccharomyces pombe (strain 972 / ATCC 24843) GN=sou1 PE=3 SV=1 - [SOU1_SCHPO]	6.67	1	1	1	2	1.72738e+07	255	27.4199	8.47021
Q9P6K9	Deoxyhypusine hydroxylase OS=Schizosaccharomyces pombe (strain 972 / ATCC 24843) GN=lia1 PE=3 SV=1 - [DOHH_SCHPO]	13.84	1	5	5	9	17255440	318	35.6662	4.95752
Q9UTJ7	Probable succinate dehydrogenase [ubiquinone] flavoprotein subunit, mitochondrial OS=Schizosaccharomyces pombe (strain 972 / ATCC 24843) GN=sdh1 PE=2 SV=1 - [SDHA_SCHPO]	6.55	1	4	4	8	1.72458e+07	641	70.4218	8.32373
O94505	3'(2'),5'-bisphosphate nucleotidase OS=Schizosaccharomyces pombe (strain 972 / ATCC 24843) GN=tol1 PE=3 SV=1 - [DPNP_SCHPO]	3.12	1	1	1	2	1.71794e+07	353	38.7234	5.71924
Q9UU79	Ribosome biogenesis protein nsa2 OS=Schizosaccharomyces pombe (strain 972 / ATCC 24843) GN=nsa2 PE=1 SV=1 - [NSA2_SCHPO]	29.62	1	6	6	11	1.71671e+07	260	29.687	10.1987
O14089	Importin subunit beta-2 OS=Schizosaccharomyces pombe (strain 972 / ATCC 24843) GN=kap104 PE=3 SV=1 - [IMB2_SCHPO]	2.53	1	1	2	3	1.71062e+07	910	101.653	4.60205
O94365	U3 small nucleolar RNA-associated protein 15 OS=Schizosaccharomyces pombe (strain 972 / ATCC 24843) GN=utp15 PE=3 SV=1 - [UTP15_SCHPO]	15.59	1	8	8	15	1.70958e+07	494	54.078	9.26123
Q02088	Tropomyosin OS=Schizosaccharomyces pombe (strain 972 / ATCC 24843) GN=cdc8 PE=3 SV=1 - [TPM_SCHPO]	36.65	1	5	5	14	1.70796e+07	161	18.9526	4.66553
P50519	Heat shock protein hsp9 OS=Schizosaccharomyces pombe (strain 972 / ATCC 24843) GN=hsp9 PE=2 SV=1 - [HSP9_SCHPO]	16.18	1	1	1	2	1.70361e+07	68	7.49861	5.47803
Q09892	Mitogen-activated protein kinase sty1 OS=Schizosaccharomyces pombe (strain 972 / ATCC 24843) GN=sty1 PE=1 SV=1 - [HOG1_SCHPO]	7.74	1	3	3	6	1.69263e+07	349	40.1964	5.69385
Q9P6N8	ATP-dependent rRNA helicase rrp3 OS=Schizosaccharomyces pombe (strain 972 / ATCC 24843) GN=rrp3 PE=3 SV=1 - [RRP3_SCHPO]	13.33	1	6	6	12	1.68212e+07	465	51.8315	9.20264
Q9UTH9	tRNA-dihydrouridine(47) synthase [NAD(P)(+)] OS=Schizosaccharomyces pombe (strain 972 / ATCC 24843) GN=dus3 PE=3 SV=1 - [DUS3_SCHPO]	4.54	1	2	2	3	1.67904e+07	617	69.6553	7.72314
Q10057	Putative protein disulfide-isomerase C1F5.02 OS=Schizosaccharomyces pombe (strain 972 / ATCC 24843) GN=SPAC1F5.02 PE=3 SV=1 - [PDI1_SCHPO]	13.82	1	6	6	14	1.65583e+07	492	54.8453	4.66553
Q09722	Eukaryotic translation initiation factor 3 subunit M OS=Schizosaccharomyces pombe (strain 972 / ATCC 24843) GN=eif3m PE=1 SV=2 - [EIF3M_SCHPO]	19.9	1	7	7	16	1.65111e+07	402	45.0571	5.08447
O13351	Ubiquitin-like protein pmt3/smt3 OS=Schizosaccharomyces pombe (strain 972 / ATCC 24843) GN=pmt3 PE=1 SV=2 - [PMT3_SCHPO]	21.37	1	1	1	9	1.64729e+07	117	12.9263	4.97021
Q10178	U2 snRNP component prp10 OS=Schizosaccharomyces pombe (strain 972 / ATCC 24843) GN=prp10 PE=1 SV=3 - [SF3B1_SCHPO]	1.08	1	1	1	2	1.64495e+07	1205	137.097	6.12549
O13923	Coronin-like protein crn1 OS=Schizosaccharomyces pombe (strain 972 / ATCC 24843) GN=crn1 PE=1 SV=1 - [CORO_SCHPO]	11.48	1	5	5	16	1.63937e+07	601	66.9738	6.17627
Q9P7R0	Pentafunctional AROM polypeptide OS=Schizosaccharomyces pombe (strain 972 / ATCC 24843) GN=aro1 PE=3 SV=1 - [ARO1_SCHPO]	10.81	1	15	15	34	1.63891e+07	1573	173.672	6.63916
O42832	AdoMet-dependent rRNA methyltransferase spb1 OS=Schizosaccharomyces pombe (strain 972 / ATCC 24843) GN=spb1 PE=1 SV=2 - [SPB1_SCHPO]	7.73	1	6	6	12	1.63856e+07	802	90.8494	6.49365
Q9USR7	60S ribosomal protein L38-1 OS=Schizosaccharomyces pombe (strain 972 / ATCC 24843) GN=rpl38a PE=3 SV=1 - [RL38A_SCHPO]	9.46	1	1	1	4	1.63477e+07	74	8.48676	10.1694
Q9URY0	Ribosome biogenesis protein ytm1 OS=Schizosaccharomyces pombe (strain 972 / ATCC 24843) GN=ytm1 PE=1 SV=1 - [YTM1_SCHPO]	10.23	1	4	4	9	1.6344e+07	440	48.3044	6.12549
Q09100	RNA-binding protein rnp24 OS=Schizosaccharomyces pombe (strain 972 / ATCC 24843) GN=rnp24 PE=3 SV=2 - [RNP24_SCHPO]	19.24	1	6	6	16	16328515	369	42.0476	9.36377
O60055	U3 small nucleolar RNA-associated protein 20 OS=Schizosaccharomyces pombe (strain 972 / ATCC 24843) GN=utp20 PE=3 SV=1 - [UTP20_SCHPO]	6.78	1	13	13	23	1.63182e+07	2493	285.047	6.94678
O74793	Uncharacterized protein C26H8.11c OS=Schizosaccharomyces pombe (strain 972 / ATCC 24843) GN=SPBC26H8.11c PE=4 SV=1 - [YOUB_SCHPO]	11.43	1	2	2	5	1.63017e+07	175	19.5779	8.06006
Q09878	Probable sulfite reductase [NADPH] flavoprotein component OS=Schizosaccharomyces pombe (strain 972 / ATCC 24843) GN=SPCC584.01c PE=3 SV=2 - [MET10_SCHPO]	15.11	1	13	13	27	1.62131e+07	1006	111.283	6.04932
Q9UUI4	Uncharacterized protein C22F8.09 OS=Schizosaccharomyces pombe (strain 972 / ATCC 24843) GN=SPAC22F8.09 PE=1 SV=1 - [YIY9_SCHPO]	11.46	1	5	5	9	1.6201e+07	419	48.1007	9.72998
O74791	GTPase grn1 OS=Schizosaccharomyces pombe (strain 972 / ATCC 24843) GN=grn1 PE=1 SV=1 - [GRN1_SCHPO]	24.47	1	9	9	27	1.61854e+07	470	52.4023	8.85107
P40976	L-aminoadipate-semialdehyde dehydrogenase OS=Schizosaccharomyces pombe (strain 972 / ATCC 24843) GN=lys1 PE=1 SV=3 - [LYS2_SCHPO]	7.61	1	9	9	17	1.61549e+07	1419	156.797	6.44287
O59770	Probable proteasome subunit alpha type-7 OS=Schizosaccharomyces pombe (strain 972 / ATCC 24843) GN=pre10 PE=1 SV=1 - [PSA7_SCHPO]	5.93	1	1	1	2	1.60931e+07	253	28.0139	5.18604
O74985	N-terminal acetyltransferase A complex subunit nat1 OS=Schizosaccharomyces pombe (strain 972 / ATCC 24843) GN=nat1 PE=1 SV=1 - [NAT1_SCHPO]	11.66	1	9	9	18	1.60905e+07	729	83.626	6.90283
Q09184	Curved DNA-binding protein OS=Schizosaccharomyces pombe (strain 972 / ATCC 24843) GN=cdb4 PE=1 SV=1 - [CDB4_SCHPO]	19.16	1	6	6	12	1.60504e+07	381	41.5717	8.03076
O13648	Ribosomal protein arginine N-methyltransferase rmt3 OS=Schizosaccharomyces pombe (strain 972 / ATCC 24843) GN=rmt3 PE=1 SV=3 - [ANM3_SCHPO]	4.42	1	2	2	5	1.60449e+07	543	61.7213	4.94482
O14104	Homoisocitrate dehydrogenase OS=Schizosaccharomyces pombe (strain 972 / ATCC 24843) GN=lys12 PE=1 SV=1 - [LYS12_SCHPO]	10.5	1	4	4	7	16001782	362	39.2315	8.36768
Q10132	Isopentenyl-diphosphate Delta-isomerase OS=Schizosaccharomyces pombe (strain 972 / ATCC 24843) GN=idi1 PE=2 SV=2 - [IDI1_SCHPO]	21.83	1	5	5	13	1.59397e+07	229	27.0904	5.78271
P87137	Uncharacterized protein C57A7.06 OS=Schizosaccharomyces pombe (strain 972 / ATCC 24843) GN=SPAC57A7.06 PE=1 SV=1 - [YDM6_SCHPO]	12.49	1	11	11	22	1.58833e+07	929	104.996	5.19873
Q9P6I2	Cys-Gly metallodipeptidase dug1 OS=Schizosaccharomyces pombe (strain 972 / ATCC 24843) GN=dug1 PE=2 SV=2 - [DUG1_SCHPO]	9.45	1	4	4	6	1.58809e+07	476	52.8067	5.5542
O94319	Protein transport protein sec13 OS=Schizosaccharomyces pombe (strain 972 / ATCC 24843) GN=sec13 PE=1 SV=1 - [SEC13_SCHPO]	17.85	1	5	5	12	1.57688e+07	297	32.5479	5.43994
Q9UT08	Protein phosphatase PP2A regulatory subunit A OS=Schizosaccharomyces pombe (strain 972 / ATCC 24843) GN=paa1 PE=3 SV=1 - [2AAA_SCHPO]	13.05	1	5	5	10	1.57366e+07	590	66.5748	4.80518
P87048	26S proteasome regulatory subunit rpn1 OS=Schizosaccharomyces pombe (strain 972 / ATCC 24843) GN=rpn1 PE=1 SV=2 - [RPN1_SCHPO]	7.18	1	6	6	12	1.57095e+07	891	97.9368	5.021
Q9C0Y6	Zinc-type alcohol dehydrogenase-like protein PB24D3.08c OS=Schizosaccharomyces pombe (strain 972 / ATCC 24843) GN=SPAPB24D3.08c PE=3 SV=1 - [YKM8_SCHPO]	8.31	1	2	2	3	1.56276e+07	349	38.5877	6.90283
Q10295	Poly(A) polymerase pla1 OS=Schizosaccharomyces pombe (strain 972 / ATCC 24843) GN=pla1 PE=1 SV=1 - [PAP_SCHPO]	10.95	1	5	5	12	1.56251e+07	566	64.0683	7.98682
O94259	Probable U3 small nucleolar RNA-associated protein 16 OS=Schizosaccharomyces pombe (strain 972 / ATCC 24843) GN=utp16 PE=1 SV=2 - [UTP16_SCHPO]	7.03	1	2	2	4	1.55595e+07	327	37.7849	9.83252
Q9Y7Y8	Probable glutamine--tRNA ligase OS=Schizosaccharomyces pombe (strain 972 / ATCC 24843) GN=qrs1 PE=3 SV=1 - [SYQ_SCHPO]	15.41	1	12	12	22	15542530	811	92.0152	7.75244
Q92370	Multifunctional tryptophan biosynthesis protein OS=Schizosaccharomyces pombe (strain 972 / ATCC 24843) GN=trp1 PE=2 SV=2 - [TRPG_SCHPO]	7.51	1	5	5	11	1.54886e+07	759	82.9882	6.62451
O14179	Ribosome maturation protein sdo1 OS=Schizosaccharomyces pombe (strain 972 / ATCC 24843) GN=sdo1 PE=3 SV=1 - [SDO1_SCHPO]	24.8	1	7	7	12	1.54401e+07	246	28.0577	8.57275
O74548	Probable acetylornithine aminotransferase, mitochondrial OS=Schizosaccharomyces pombe (strain 972 / ATCC 24843) GN=arg1 PE=2 SV=1 - [ARGD_SCHPO]	9.75	1	3	4	7	1.53894e+07	441	47.4799	9.08545
Q9P7C0	Uncharacterized WD repeat-containing protein C2E1P5.05 OS=Schizosaccharomyces pombe (strain 972 / ATCC 24843) GN=SPAC2E1P5.05 PE=3 SV=1 - [YKU5_SCHPO]	3.24	1	2	2	3	1.53717e+07	524	59.0978	6.18896
O13877	DNA-directed RNA polymerases I, II, and III subunit RPABC5 OS=Schizosaccharomyces pombe (strain 972 / ATCC 24843) GN=rpb10 PE=1 SV=2 - [RPAB5_SCHPO]	15.49	1	1	1	2	1.53558e+07	71	8.27025	7.69385
O74919	RNA-binding protein rnc1 OS=Schizosaccharomyces pombe (strain 972 / ATCC 24843) GN=rnc1 PE=1 SV=1 - [RNC1_SCHPO]	6.28	1	2	2	4	1.53076e+07	398	43.3502	7.51807
Q9C0X6	RuvB-like helicase 1 OS=Schizosaccharomyces pombe (strain 972 / ATCC 24843) GN=rvb1 PE=3 SV=1 - [RUVB1_SCHPO]	17.98	1	6	6	11	1.52573e+07	456	50.0211	5.79541
Q09692	Tryptophan--tRNA ligase, cytoplasmic OS=Schizosaccharomyces pombe (strain 972 / ATCC 24843) GN=wrs1 PE=1 SV=1 - [SYWC_SCHPO]	12.66	1	5	5	12	1.51992e+07	395	44.8817	8.27979
O14081	Putative alpha,alpha-trehalose-phosphate synthase [UDP-forming] 106 kDa subunit OS=Schizosaccharomyces pombe (strain 972 / ATCC 24843) GN=SPAC2E11.16c PE=1 SV=1 - [TPSX_SCHPO]	4.56	1	3	4	6	1.51844e+07	944	106.751	6.25244
Q10329	Probable proteasome subunit alpha type-4 OS=Schizosaccharomyces pombe (strain 972 / ATCC 24843) GN=pre6 PE=3 SV=1 - [PSA4_SCHPO]	8.11	1	2	2	3	1.51616e+07	259	28.2597	7.44482
Q92399	DNA-directed RNA polymerases I, II, and III subunit RPABC3 OS=Schizosaccharomyces pombe (strain 972 / ATCC 24843) GN=rpb8 PE=1 SV=2 - [RPAB3_SCHPO]	8	1	1	1	2	1.51062e+07	125	14.2914	5.96045
O42652	Aspartate aminotransferase, cytoplasmic OS=Schizosaccharomyces pombe (strain 972 / ATCC 24843) GN=aat2 PE=3 SV=1 - [AATC_SCHPO]	16.38	1	5	5	11	1.50612e+07	409	46.1111	7.62061
O60155	Putative proline--tRNA ligase C19C7.06 OS=Schizosaccharomyces pombe (strain 972 / ATCC 24843) GN=prs1 PE=3 SV=1 - [PRS1_SCHPO]	16.34	1	10	10	19	1.50548e+07	716	78.8255	6.771
Q9UUC2	CRAL-TRIO domain-containing protein C365.01 OS=Schizosaccharomyces pombe (strain 972 / ATCC 24843) GN=SPBC365.01 PE=2 SV=1 - [YGR1_SCHPO]	3.66	1	1	1	4	1.49935e+07	355	40.989	7.79639
P31411	V-type proton ATPase subunit B OS=Schizosaccharomyces pombe (strain 972 / ATCC 24843) GN=vma2 PE=1 SV=2 - [VATB_SCHPO]	4.37	1	2	2	3	1.49646e+07	503	55.8064	5.33838
Q9P6I7	Adenine deaminase OS=Schizosaccharomyces pombe (strain 972 / ATCC 24843) GN=aah1 PE=1 SV=1 - [ADE_SCHPO]	7.08	1	2	2	4	1.49348e+07	367	41.1725	5.37646
Q10099	Nucleoporin seh1 OS=Schizosaccharomyces pombe (strain 972 / ATCC 24843) GN=seh1 PE=1 SV=1 - [SEH1_SCHPO]	3.54	1	1	1	2	1.49325e+07	339	38.5395	5.37646
O14105	Ribulose-phosphate 3-epimerase OS=Schizosaccharomyces pombe (strain 972 / ATCC 24843) GN=SPAC31G5.05c PE=3 SV=1 - [RPE_SCHPO]	11.84	1	2	2	4	14923792	228	25.1889	5.80811
O94476	Eukaryotic translation initiation factor 6 OS=Schizosaccharomyces pombe (strain 972 / ATCC 24843) GN=tif6 PE=3 SV=1 - [IF6_SCHPO]	8.61	1	2	2	4	1.49124e+07	244	26.2163	4.60205
B5BP46	Putative glutathione S-transferase C1183.02 OS=Schizosaccharomyces pombe (strain 972 / ATCC 24843) GN=SPBC460.02c PE=3 SV=1 - [YP52_SCHPO]	20.45	1	4	5	11	1.49114e+07	220	25.7004	6.80029
O74400	Uncharacterized RNA-binding protein C4F6.14 OS=Schizosaccharomyces pombe (strain 972 / ATCC 24843) GN=SPBC4F6.14 PE=1 SV=1 - [YOCE_SCHPO]	11.87	1	7	7	18	1.48547e+07	674	76.9869	9.12939
O94586	Hit family protein 1 OS=Schizosaccharomyces pombe (strain 972 / ATCC 24843) GN=hnt1 PE=3 SV=1 - [HNT1_SCHPO]	6.77	1	1	1	2	1.48384e+07	133	14.5706	6.85889
O74762	26S proteasome regulatory subunit rpn2 OS=Schizosaccharomyces pombe (strain 972 / ATCC 24843) GN=rpn2 PE=1 SV=1 - [RPN2_SCHPO]	9.33	1	8	8	14	1.48384e+07	965	107.209	5.05908
Q9Y7M1	Putative 2-hydroxyacyl-CoA lyase OS=Schizosaccharomyces pombe (strain 972 / ATCC 24843) GN=SPBC725.04 PE=3 SV=1 - [YGK4_SCHPO]	2.64	1	2	2	4	1.48253e+07	568	61.8979	8.01611
O94683	Ribosomal RNA-processing protein 7 OS=Schizosaccharomyces pombe (strain 972 / ATCC 24843) GN=rrp7 PE=3 SV=2 - [RRP7_SCHPO]	18.07	1	4	4	9	1.4814e+07	238	27.9574	10.0083
Q9UUM7	Protein hob3 OS=Schizosaccharomyces pombe (strain 972 / ATCC 24843) GN=hob3 PE=1 SV=1 - [HOB3_SCHPO]	19.32	1	4	4	8	1.47598e+07	264	30.0752	6.94678
O14121	Probable NADH-ubiquinone oxidoreductase C3A11.07, mitochondrial OS=Schizosaccharomyces pombe (strain 972 / ATCC 24843) GN=SPAC3A11.07 PE=3 SV=1 - [NDH1_SCHPO]	13.79	1	7	7	13	1.47468e+07	551	61.636	8.93896
P78854	Lysophospholipase 1 OS=Schizosaccharomyces pombe (strain 972 / ATCC 24843) GN=plb1 PE=2 SV=2 - [PLB1_SCHPO]	3.59	1	2	2	4	14687588	613	67.0764	4.91943
P04551	Cyclin-dependent kinase 1 OS=Schizosaccharomyces pombe (strain 972 / ATCC 24843) GN=cdc2 PE=1 SV=1 - [CDK1_SCHPO]	17.85	4	5	5	9	1.46442e+07	297	34.3369	7.57666
O42861	ATP-dependent helicase fft3 OS=Schizosaccharomyces pombe (strain 972 / ATCC 24843) GN=fft3 PE=1 SV=1 - [FFT3_SCHPO]	8.35	1	7	7	14	1.45996e+07	922	104.438	6.15088
Q10242	Probable gluconokinase OS=Schizosaccharomyces pombe (strain 972 / ATCC 24843) GN=SPAC4G9.12 PE=3 SV=1 - [GNTK_SCHPO]	6.74	1	1	1	1	1.45648e+07	193	21.6339	6.78564
O13797	Small glutamine-rich tetratricopeptide repeat-containing protein 2 OS=Schizosaccharomyces pombe (strain 972 / ATCC 24843) GN=sgt2 PE=3 SV=1 - [SGT2_SCHPO]	32.18	1	9	9	18	1.44586e+07	317	33.9806	5.0083
P20772	Bifunctional purine biosynthetic protein ADE1 OS=Schizosaccharomyces pombe (strain 972 / ATCC 24843) GN=ade1 PE=3 SV=1 - [PUR2_SCHPO]	12.56	1	9	9	20	1.44471e+07	788	85.1776	5.59229
Q9C1X1	Periodic tryptophan protein 2 homolog OS=Schizosaccharomyces pombe (strain 972 / ATCC 24843) GN=SPBC713.04c PE=1 SV=1 - [PWP2_SCHPO]	8.2	1	5	5	9	1.4418e+07	854	95.3809	6.15088
Q9UUJ1	Actin-related protein 2 OS=Schizosaccharomyces pombe (strain 972 / ATCC 24843) GN=arp2 PE=1 SV=1 - [ARP2_SCHPO]	8.72	1	3	3	6	1.43716e+07	390	44.2027	6.11279
O14134	mRNA export factor elf1 OS=Schizosaccharomyces pombe (strain 972 / ATCC 24843) GN=elf1 PE=1 SV=1 - [ELF1_SCHPO]	10.31	1	9	9	23	1.43618e+07	1057	116.627	6.52197
O94383	Structural maintenance of chromosomes protein 1 OS=Schizosaccharomyces pombe (strain 972 / ATCC 24843) GN=psm1 PE=1 SV=2 - [SMC1_SCHPO]	1.38	1	1	2	3	1.43341e+07	1228	140.436	5.88428
Q09915	Transcription elongation factor spt6 OS=Schizosaccharomyces pombe (strain 972 / ATCC 24843) GN=spt6 PE=1 SV=2 - [SPT6_SCHPO]	5.49	1	6	6	11	1.43004e+07	1365	157.112	4.79248
O60181	3,4-dihydroxy-2-butanone 4-phosphate synthase OS=Schizosaccharomyces pombe (strain 972 / ATCC 24843) GN=SPBC23E6.06c PE=3 SV=1 - [RIB3_SCHPO]	21.08	1	4	4	8	1.42968e+07	204	22.5493	5.13525
O94515	T-complex protein 1 subunit zeta OS=Schizosaccharomyces pombe (strain 972 / ATCC 24843) GN=cct6 PE=3 SV=1 - [TCPZ_SCHPO]	14.21	1	6	6	12	1.42616e+07	535	58.5116	6.25244
O14254	Probable isocitrate dehydrogenase [NADP], mitochondrial OS=Schizosaccharomyces pombe (strain 972 / ATCC 24843) GN=idp1 PE=3 SV=2 - [IDHP_SCHPO]	13.44	1	6	6	12	1.42348e+07	439	49.4472	8.98291
O94436	Transcription initiation factor TFIID subunit 14 OS=Schizosaccharomyces pombe (strain 972 / ATCC 24843) GN=tfg3 PE=1 SV=1 - [TAF14_SCHPO]	13.69	1	3	3	7	1.42278e+07	241	27.621	5.68115
O14011	Pre-mRNA-splicing factor cwf8 OS=Schizosaccharomyces pombe (strain 972 / ATCC 24843) GN=cwf8 PE=1 SV=1 - [CWF8_SCHPO]	4.71	1	2	2	4	1.41073e+07	488	54.1577	5.10986
P87153	Probable T-complex protein 1 subunit eta OS=Schizosaccharomyces pombe (strain 972 / ATCC 24843) GN=cct7 PE=1 SV=1 - [TCPH_SCHPO]	9.5	1	6	6	11	1.41063e+07	558	60.6483	5.75732
Q9P786	Methylenetetrahydrofolate dehydrogenase [NAD(+)] OS=Schizosaccharomyces pombe (strain 972 / ATCC 24843) GN=mtd1 PE=3 SV=1 - [MTD1_SCHPO]	12.19	1	4	4	8	1.40997e+07	320	35.7913	7.15186
Q09912	Protein psi1 OS=Schizosaccharomyces pombe (strain 972 / ATCC 24843) GN=psi1 PE=2 SV=2 - [PSI1_SCHPO]	2.9	1	1	1	2	1.40364e+07	379	40.2341	8.6167
Q9P377	1,3-beta-glucan synthase component bgs3 OS=Schizosaccharomyces pombe (strain 972 / ATCC 24843) GN=bgs3 PE=1 SV=1 - [BGS3_SCHPO]	3.72	3	2	3	5	1.40317e+07	1826	210.691	8.11865
Q9US05	Protein bfr2 OS=Schizosaccharomyces pombe (strain 972 / ATCC 24843) GN=bfr2 PE=1 SV=1 - [BFR2_SCHPO]	19.91	1	7	7	14	1.40231e+07	452	51.5343	4.88135
Q10353	Ribosome biogenesis protein rlp24 OS=Schizosaccharomyces pombe (strain 972 / ATCC 24843) GN=rlp24 PE=3 SV=1 - [RLP24_SCHPO]	7.29	1	1	1	2	1.40099e+07	192	22.2655	9.93506
O43051	Probable nucleolar complex protein 14 OS=Schizosaccharomyces pombe (strain 972 / ATCC 24843) GN=nop14 PE=1 SV=1 - [NOP14_SCHPO]	9.31	1	7	7	13	1.39922e+07	827	95.0937	6.22705
Q10270	Probable phosphoadenosine phosphosulfate reductase OS=Schizosaccharomyces pombe (strain 972 / ATCC 24843) GN=met16 PE=3 SV=1 - [MET16_SCHPO]	7.52	1	2	2	3	1.39646e+07	266	30.5415	7.26904
Q9P6L5	Endocytosis protein end4 OS=Schizosaccharomyces pombe (strain 972 / ATCC 24843) GN=end4 PE=1 SV=2 - [SLA2_SCHPO]	12.34	1	11	11	22	1.39412e+07	1102	124.297	5.47803
O94314	Uncharacterized hydrolase C215.10 OS=Schizosaccharomyces pombe (strain 972 / ATCC 24843) GN=SPBC215.10 PE=3 SV=1 - [YH5A_SCHPO]	4.97	1	1	1	2	13902610	302	33.2402	5.59229
O94582	Probable anthranilate synthase component 1 OS=Schizosaccharomyces pombe (strain 972 / ATCC 24843) GN=trp3 PE=1 SV=1 - [TRPE_SCHPO]	11.66	1	5	5	10	1.38787e+07	489	54.925	5.96045
Q9UUK0	Pyridoxamine 5'-phosphate oxidase C1952.08c homolog OS=Schizosaccharomyces pombe (strain 972 / ATCC 24843) GN=SPAC1952.08c PE=3 SV=1 - [PDXH_SCHPO]	4.74	1	1	1	1	1.3872e+07	190	21.6397	7.00537
O74958	YTH domain-containing protein mmi1 OS=Schizosaccharomyces pombe (strain 972 / ATCC 24843) GN=mmi1 PE=1 SV=3 - [MMI1_SCHPO]	15.98	1	8	8	15	1.38623e+07	488	54.5048	9.12939
O59811	Cytoplasmic 60S subunit biogenesis factor SPCC550.15c OS=Schizosaccharomyces pombe (strain 972 / ATCC 24843) GN=SPCC550.15c PE=1 SV=1 - [REI1_SCHPO]	6.7	1	2	2	4	13790990	463	52.2183	6.22705
O74974	U3 small nucleolar RNA-associated protein 25 OS=Schizosaccharomyces pombe (strain 972 / ATCC 24843) GN=utp25 PE=3 SV=1 - [UTP25_SCHPO]	11.5	1	7	7	12	1.37678e+07	652	75.6039	6.93213
Q9UUA1	Oxysterol-binding protein homolog C23B6.01c OS=Schizosaccharomyces pombe (strain 972 / ATCC 24843) GN=SPCC23B6.01c PE=1 SV=2 - [YJX1_SCHPO]	12.11	1	5	5	10	1.36971e+07	479	54.6137	6.44287
P23636	Major serine/threonine-protein phosphatase PP2A-2 catalytic subunit OS=Schizosaccharomyces pombe (strain 972 / ATCC 24843) GN=ppa2 PE=3 SV=1 - [PP2A2_SCHPO]	4.66	1	1	1	4	13692672	322	36.4656	4.93213
O60086	Probable acetolactate synthase small subunit OS=Schizosaccharomyces pombe (strain 972 / ATCC 24843) GN=SPBC14C8.04 PE=1 SV=2 - [ILV6_SCHPO]	17.3	1	5	5	9	13613725	289	31.8145	6.31592
O13956	Ribosome biogenesis protein tsr1 homolog OS=Schizosaccharomyces pombe (strain 972 / ATCC 24843) GN=SPAC23H4.15 PE=3 SV=1 - [TSR1_SCHPO]	9.96	1	6	6	10	1.35932e+07	783	90.0695	5.73193
Q9P7B4	Uncharacterized oxidoreductase C521.03 OS=Schizosaccharomyces pombe (strain 972 / ATCC 24843) GN=SPAC521.03 PE=1 SV=1 - [YI13_SCHPO]	12.74	1	3	3	6	1.35824e+07	259	28.1309	6.37939
Q1MTN8	UPF0661 TPR repeat-containing protein C16D10.01c OS=Schizosaccharomyces pombe (strain 972 / ATCC 24843) GN=SPBC16D10.01c PE=3 SV=2 - [YGC1_SCHPO]	13.39	1	4	4	8	1.3577e+07	336	38.084	4.50049
O94303	Imidazole glycerol phosphate synthase hisHF OS=Schizosaccharomyces pombe (strain 972 / ATCC 24843) GN=his4 PE=3 SV=3 - [HIS5_SCHPO]	16.08	1	7	7	15	1.3527e+07	541	59.3619	6.30322
Q9HGP5	F-actin-capping protein subunit beta OS=Schizosaccharomyces pombe (strain 972 / ATCC 24843) GN=acp2 PE=1 SV=1 - [CAPZB_SCHPO]	26.12	1	4	4	11	1.34992e+07	268	29.8269	4.69092
Q9URX8	Probable nucleoporin C890.06 OS=Schizosaccharomyces pombe (strain 972 / ATCC 24843) GN=SPAC890.06 PE=3 SV=3 - [NG06_SCHPO]	5.55	1	6	6	14	1.34948e+07	1315	147.538	5.61768
Q9UTP9	ATP-dependent RNA helicase dbp4 OS=Schizosaccharomyces pombe (strain 972 / ATCC 24843) GN=dbp4 PE=1 SV=1 - [DBP4_SCHPO]	8.16	1	5	5	8	1.34806e+07	735	83.6196	7.62061
O43030	Hsp70 nucleotide exchange factor fes1 OS=Schizosaccharomyces pombe (strain 972 / ATCC 24843) GN=fes1 PE=1 SV=1 - [FES1_SCHPO]	26.48	1	7	7	11	1.34392e+07	287	32.724	5.04639
Q9HDZ8	Uncharacterized protein C589.06c OS=Schizosaccharomyces pombe (strain 972 / ATCC 24843) GN=SPAC589.06c PE=1 SV=1 - [YKP6_SCHPO]	15.84	1	3	3	6	1.34336e+07	202	21.728	6.1001
O74803	UV excision repair protein rhp23 OS=Schizosaccharomyces pombe (strain 972 / ATCC 24843) GN=rhp23 PE=1 SV=1 - [RHP23_SCHPO]	12.5	1	4	4	8	1.3416e+07	368	40.1109	4.4624
O59778	Biotin synthase OS=Schizosaccharomyces pombe (strain 972 / ATCC 24843) GN=bio2 PE=1 SV=1 - [BIOB_SCHPO]	3.31	1	1	1	2	1.33057e+07	363	40.6248	9.1001
P05933	Calmodulin OS=Schizosaccharomyces pombe (strain 972 / ATCC 24843) GN=cam1 PE=1 SV=1 - [CALM_SCHPO]	22	1	2	2	5	1.32499e+07	150	16.895	4.28467
O74524	Probable proline dehydrogenase, mitochondrial OS=Schizosaccharomyces pombe (strain 972 / ATCC 24843) GN=SPCC70.03c PE=3 SV=1 - [PROD_SCHPO]	3.25	1	1	1	2	1.32231e+07	492	55.7765	8.71924
Q09795	Uncharacterized peptidase C22G7.01c OS=Schizosaccharomyces pombe (strain 972 / ATCC 24843) GN=SPAC22G7.01c PE=3 SV=4 - [YAA1_SCHPO]	2.17	1	1	1	2	1.31044e+07	598	66.6384	5.99854
Q9C0X8	Putative ribosomal RNA-processing protein 12 OS=Schizosaccharomyces pombe (strain 972 / ATCC 24843) GN=SPAPB8E5.07c PE=3 SV=1 - [RRP12_SCHPO]	7.65	1	8	8	18	1.30226e+07	1163	130.448	6.16357
Q9UT44	Probable gamma-glutamyl phosphate reductase OS=Schizosaccharomyces pombe (strain 972 / ATCC 24843) GN=pro1 PE=3 SV=1 - [PROA_SCHPO]	13.75	1	6	6	12	1.29639e+07	451	48.6764	6.80029
O94374	Importin subunit alpha-2 OS=Schizosaccharomyces pombe (strain 972 / ATCC 24843) GN=imp1 PE=1 SV=1 - [IMA2_SCHPO]	8.53	1	4	4	8	1.28426e+07	539	59.8151	4.84326
O59680	Cytochrome c1, heme protein, mitochondrial OS=Schizosaccharomyces pombe (strain 972 / ATCC 24843) GN=cyt1 PE=3 SV=1 - [CY1_SCHPO]	7.82	1	2	2	4	1.28243e+07	307	34.3183	8.48486
O74440	26S proteasome regulatory subunit rpn8 OS=Schizosaccharomyces pombe (strain 972 / ATCC 24843) GN=rpn8 PE=3 SV=1 - [RPN8_SCHPO]	15.12	1	4	4	8	1.28142e+07	324	35.5734	5.07178
O94703	DNA-directed RNA polymerase I subunit RPA12 OS=Schizosaccharomyces pombe (strain 972 / ATCC 24843) GN=rpa12 PE=3 SV=1 - [RPA12_SCHPO]	25.21	1	3	3	6	1.27665e+07	119	13.1071	5.14795
O94255	Carbonic anhydrase OS=Schizosaccharomyces pombe (strain 972 / ATCC 24843) GN=SPBP8B7.05c PE=1 SV=2 - [CAN_SCHPO]	26.22	1	7	7	13	1.27663e+07	328	36.9865	9.26123
P78870	Probable S-(hydroxymethyl)glutathione dehydrogenase 1 OS=Schizosaccharomyces pombe (strain 972 / ATCC 24843) GN=SPBC1539.07c PE=2 SV=2 - [FADH1_SCHPO]	5.29	2	2	2	3	1.27406e+07	378	40.4182	6.7124
Q11120	Prolyl 3,4-dihydroxylase ofd1 OS=Schizosaccharomyces pombe (strain 972 / ATCC 24843) GN=ofd1 PE=1 SV=1 - [OFD1_SCHPO]	4.85	1	3	3	6	1.26568e+07	515	59.1406	5.63037
O43002	Protein transport protein sec61 subunit beta OS=Schizosaccharomyces pombe (strain 972 / ATCC 24843) GN=sbh1 PE=3 SV=1 - [SC61B_SCHPO]	12.75	1	1	1	2	1.26091e+07	102	10.4376	10.3452
Q9UTE3	Rpb7-binding protein seb1 OS=Schizosaccharomyces pombe (strain 972 / ATCC 24843) GN=seb1 PE=1 SV=3 - [SEB1_SCHPO]	1.45	1	1	1	2	1.26023e+07	620	66.3986	8.77783
O74476	Importin subunit beta-3 OS=Schizosaccharomyces pombe (strain 972 / ATCC 24843) GN=sal3 PE=3 SV=1 - [IMB3_SCHPO]	7.85	1	7	7	14	1.25971e+07	1095	121.792	4.75439
O74894	26S protease regulatory subunit 6B homolog OS=Schizosaccharomyces pombe (strain 972 / ATCC 24843) GN=rpt3 PE=3 SV=1 - [PRS6B_SCHPO]	9	2	2	3	5	1.24314e+07	389	43.5258	5.41455
Q9HDX8	D-arabinono-1,4-lactone oxidase OS=Schizosaccharomyces pombe (strain 972 / ATCC 24843) GN=alo1 PE=3 SV=1 - [ALO_SCHPO]	2.39	1	1	1	2	12396183	461	51.9945	7.62061
O74382	Probable phosphoserine phosphatase OS=Schizosaccharomyces pombe (strain 972 / ATCC 24843) GN=SPBC3H7.07c PE=2 SV=1 - [SERB_SCHPO]	3.36	1	1	1	2	1.2384e+07	298	32.3908	5.45264
Q9HFE4	Thiol-specific monooxygenase OS=Schizosaccharomyces pombe (strain 972 / ATCC 24843) GN=fmo1 PE=1 SV=1 - [FMO1_SCHPO]	8.05	1	2	2	4	1.23803e+07	447	49.8579	7.32764
Q9Y7T8	Probable proteasome subunit beta type-3 OS=Schizosaccharomyces pombe (strain 972 / ATCC 24843) GN=pup3 PE=3 SV=1 - [PSB3_SCHPO]	6.37	1	1	1	2	1.23091e+07	204	22.6461	4.88135
Q9Y700	Elongation factor Tu, mitochondrial OS=Schizosaccharomyces pombe (strain 972 / ATCC 24843) GN=tuf1 PE=3 SV=1 - [EFTU_SCHPO]	10.93	1	3	3	7	1.22945e+07	439	48.2518	6.94678
O43024	CUE domain-containing protein C354.10 OS=Schizosaccharomyces pombe (strain 972 / ATCC 24843) GN=SPBC354.10 PE=1 SV=1 - [YGVA_SCHPO]	14.23	1	7	7	15	1.22477e+07	963	100.073	9.45166
O14180	Brix domain-containing protein C4F8.04 OS=Schizosaccharomyces pombe (strain 972 / ATCC 24843) GN=SPAC4F8.04 PE=3 SV=1 - [YDS4_SCHPO]	3.92	1	1	1	2	12180071	306	35.8126	9.34912
P41391	Ran GTPase-activating protein 1 OS=Schizosaccharomyces pombe (strain 972 / ATCC 24843) GN=rna1 PE=1 SV=1 - [RNA1_SCHPO]	5.7	1	2	2	6	1.21587e+07	386	43.2091	4.7417
O13991	Uncharacterized oxidoreductase C26H5.09c OS=Schizosaccharomyces pombe (strain 972 / ATCC 24843) GN=SPAC26H5.09c PE=2 SV=3 - [YEG9_SCHPO]	10.84	1	4	4	8	1.21083e+07	369	41.4062	6.84424
P41878	26S proteasome regulatory subunit rpn11 OS=Schizosaccharomyces pombe (strain 972 / ATCC 24843) GN=rpn11 PE=1 SV=2 - [RPN11_SCHPO]	7.14	1	3	3	8	1.20969e+07	308	34.5494	6.7417
O59727	Protein PBDC1 homolog OS=Schizosaccharomyces pombe (strain 972 / ATCC 24843) GN=SPBC3E7.07c PE=3 SV=1 - [YHX7_SCHPO]	34.69	1	4	4	8	1.20838e+07	147	17.3937	4.97021
O43010	Glycylpeptide N-tetradecanoyltransferase OS=Schizosaccharomyces pombe (strain 972 / ATCC 24843) GN=nmt1 PE=1 SV=1 - [NMT_SCHPO]	8.37	1	3	3	6	1.202e+07	466	53.6624	6.99072
O13810	Probable glutamate 5-kinase OS=Schizosaccharomyces pombe (strain 972 / ATCC 24843) GN=SPAC17H9.13c PE=3 SV=1 - [PROB_SCHPO]	14.43	1	4	4	8	1.20016e+07	402	43.907	8.25049
Q09747	ATP-dependent RNA helicase dbp5 OS=Schizosaccharomyces pombe (strain 972 / ATCC 24843) GN=dbp5 PE=1 SV=1 - [DBP5_SCHPO]	21.67	1	10	10	21	1.19688e+07	503	56.2698	5.79541
O43047	GrpE protein homolog, mitochondrial OS=Schizosaccharomyces pombe (strain 972 / ATCC 24843) GN=mge1 PE=3 SV=1 - [GRPE_SCHPO]	4.48	1	1	1	2	1.19677e+07	223	25.3182	8.01611
O13936	Transcription elongation factor spt5 OS=Schizosaccharomyces pombe (strain 972 / ATCC 24843) GN=spt5 PE=1 SV=1 - [SPT5_SCHPO]	5.86	1	5	5	10	1.19495e+07	990	108.948	5.08447
O94331	Orotate phosphoribosyltransferase OS=Schizosaccharomyces pombe (strain 972 / ATCC 24843) GN=ura5 PE=3 SV=1 - [PYRE_SCHPO]	9.3	1	1	1	2	1.19279e+07	215	23.7014	7.47412
O74455	Probable 6-phosphogluconolactonase OS=Schizosaccharomyces pombe (strain 972 / ATCC 24843) GN=SPCC16C4.10 PE=3 SV=1 - [6PGL_SCHPO]	8.95	1	2	2	4	1.19256e+07	257	28.3338	5.50342
Q10272	Pre-rRNA-processing protein crb3/ipi3 OS=Schizosaccharomyces pombe (strain 972 / ATCC 24843) GN=crb3 PE=1 SV=1 - [IPI3_SCHPO]	7.62	1	3	3	6	1.19175e+07	446	49.4751	6.60986
O94449	Replication factor C subunit 4 OS=Schizosaccharomyces pombe (strain 972 / ATCC 24843) GN=rfc4 PE=1 SV=1 - [RFC4_SCHPO]	2.63	1	1	1	2	1.19141e+07	342	37.6306	7.00537
O94517	Probable proteasome subunit alpha type-1 OS=Schizosaccharomyces pombe (strain 972 / ATCC 24843) GN=SPBC646.16 PE=3 SV=1 - [PSA1_SCHPO]	13.52	1	3	3	5	1.18923e+07	244	26.5225	7.21045
O43011	Histidine--tRNA ligase, mitochondrial OS=Schizosaccharomyces pombe (strain 972 / ATCC 24843) GN=hts1 PE=1 SV=2 - [SYH_SCHPO]	13.68	1	7	7	13	1.18894e+07	563	63.2649	8.08936
O94263	DNA polymerase epsilon subunit B OS=Schizosaccharomyces pombe (strain 972 / ATCC 24843) GN=dpb2 PE=1 SV=1 - [DPB2_SCHPO]	1.18	1	1	1	1	11882998	594	67.1815	8.54346
Q10137	Sec14 cytosolic factor OS=Schizosaccharomyces pombe (strain 972 / ATCC 24843) GN=sec14 PE=3 SV=1 - [SEC14_SCHPO]	12.94	1	3	3	6	1.18827e+07	286	32.7254	7.12256
Q09719	ATP-dependent RNA helicase dbp10 OS=Schizosaccharomyces pombe (strain 972 / ATCC 24843) GN=dbp10 PE=1 SV=1 - [DBP10_SCHPO]	8.37	1	8	8	16	1.18676e+07	848	94.603	9.49561
Q9USX1	Aminopeptidase 1 OS=Schizosaccharomyces pombe (strain 972 / ATCC 24843) GN=ape1 PE=3 SV=1 - [APE1_SCHPO]	5.33	1	5	5	12	1.17912e+07	882	99.3834	5.84619
O14368	Heat shock protein 16 OS=Schizosaccharomyces pombe (strain 972 / ATCC 24843) GN=hsp16 PE=1 SV=1 - [HSP16_SCHPO]	7.69	1	1	1	2	11744780	143	15.9582	5.99854
O42937	Probable coatomer subunit beta' OS=Schizosaccharomyces pombe (strain 972 / ATCC 24843) GN=sec27 PE=3 SV=2 - [COPB2_SCHPO]	8.29	1	5	5	10	1.17389e+07	796	89.7465	5.14795
P31406	V-type proton ATPase catalytic subunit A OS=Schizosaccharomyces pombe (strain 972 / ATCC 24843) GN=vma1 PE=3 SV=1 - [VATA_SCHPO]	10.5	1	5	5	10	1.17384e+07	619	68.7626	6.15088
P78953	Division mal foutue 1 protein OS=Schizosaccharomyces pombe (strain 972 / ATCC 24843) GN=mid1 PE=1 SV=1 - [MID1_SCHPO]	1.2	1	1	1	1	11715987	920	102.304	6.48096
P28758	Superoxide dismutase [Cu-Zn] OS=Schizosaccharomyces pombe (strain 972 / ATCC 24843) GN=sod1 PE=2 SV=1 - [SODC_SCHPO]	19.48	1	2	2	4	1.17103e+07	154	15.903	6.26514
O74790	Monothiol glutaredoxin-4 OS=Schizosaccharomyces pombe (strain 972 / ATCC 24843) GN=grx4 PE=1 SV=1 - [GLRX4_SCHPO]	18.85	1	3	3	10	1.17063e+07	244	27.0818	4.88135
Q9Y7J4	Actin-related protein 2/3 complex subunit 3 OS=Schizosaccharomyces pombe (strain 972 / ATCC 24843) GN=arc3 PE=1 SV=1 - [ARPC3_SCHPO]	4.02	1	1	1	2	1.16512e+07	174	19.831	8.1626
P17610	GTP-binding protein ypt3 OS=Schizosaccharomyces pombe (strain 972 / ATCC 24843) GN=ypt3 PE=1 SV=1 - [YPT3_SCHPO]	11.68	1	3	3	4	1.16085e+07	214	23.8459	5.31299
O14217	Probable mitochondrial import receptor subunit tom70 OS=Schizosaccharomyces pombe (strain 972 / ATCC 24843) GN=tom70 PE=1 SV=1 - [TOM70_SCHPO]	13.92	1	9	9	18	1.1598e+07	625	69.4732	8.04541
Q9Y7N0	SWR1 complex bromodomain subunit bdf1 OS=Schizosaccharomyces pombe (strain 972 / ATCC 24843) GN=bdf1 PE=1 SV=1 - [BDF1_SCHPO]	8.48	1	6	6	14	1.15947e+07	578	65.1521	5.2749
Q10283	3-hydroxy-3-methylglutaryl-coenzyme A reductase OS=Schizosaccharomyces pombe (strain 972 / ATCC 24843) GN=hmg1 PE=1 SV=2 - [HMDH_SCHPO]	1.23	1	1	1	2	1.15588e+07	1053	114.804	8.08936
P40848	5'-3' exoribonuclease 2 OS=Schizosaccharomyces pombe (strain 972 / ATCC 24843) GN=dhp1 PE=1 SV=1 - [XRN2_SCHPO]	5.95	1	6	6	12	1.15507e+07	991	112.299	6.771
Q9Y7Y3	Uncharacterized RNA-binding protein C365.04c OS=Schizosaccharomyces pombe (strain 972 / ATCC 24843) GN=SPBC365.04c PE=3 SV=1 - [YGR4_SCHPO]	7.73	1	2	2	4	1.15323e+07	233	26.7934	9.94971
Q9P544	Probable mitochondrial outer membrane protein porin OS=Schizosaccharomyces pombe (strain 972 / ATCC 24843) GN=SPAC1635.01 PE=3 SV=1 - [VDAC_SCHPO]	3.55	1	1	1	1	1.15239e+07	282	29.6352	7.6499
O36018	BUD22 family protein C4F10.06 OS=Schizosaccharomyces pombe (strain 972 / ATCC 24843) GN=SPAC4F10.06 PE=3 SV=1 - [BUD22_SCHPO]	13.92	1	5	5	10	1.15177e+07	388	44.8563	9.43701
O74873	Protein transport protein sec23-1 OS=Schizosaccharomyces pombe (strain 972 / ATCC 24843) GN=sec231 PE=3 SV=1 - [SC231_SCHPO]	3.16	1	2	2	4	1.14102e+07	759	84.791	6.44287
Q9HDY4	Putative ATP-dependent RNA helicase PB1A10.06c OS=Schizosaccharomyces pombe (strain 972 / ATCC 24843) GN=SPAPB1A10.06c PE=3 SV=1 - [YK16_SCHPO]	4.65	1	5	5	10	1.1352e+07	1183	133.913	7.1665
Q92372	Replication factor A protein 1 OS=Schizosaccharomyces pombe (strain 972 / ATCC 24843) GN=ssb1 PE=1 SV=1 - [RFA1_SCHPO]	12.48	1	6	6	11	1.13513e+07	609	68.1542	6.7417
Q9P782	Uncharacterized protein C1711.08 OS=Schizosaccharomyces pombe (strain 972 / ATCC 24843) GN=SPBC1711.08 PE=2 SV=1 - [YNY8_SCHPO]	9.23	1	4	4	8	1.13397e+07	336	37.3966	5.69385
O94511	Putative enoyl reductase C646.07c OS=Schizosaccharomyces pombe (strain 972 / ATCC 24843) GN=SPBC646.07c PE=3 SV=1 - [YN67_SCHPO]	4.07	1	1	1	2	1.1235e+07	295	34.6176	10.1987
O00102	Ubiquitin-conjugating enzyme E2-18 kDa OS=Schizosaccharomyces pombe (strain 972 / ATCC 24843) GN=ubc7 PE=2 SV=2 - [UBC7_SCHPO]	5.42	1	1	1	2	1.12282e+07	166	18.708	4.85596
O74871	Uncharacterized protein C31H12.03c OS=Schizosaccharomyces pombe (strain 972 / ATCC 24843) GN=SPCC31H12.03c PE=1 SV=1 - [YCW3_SCHPO]	25.31	1	4	4	8	1.11926e+07	245	26.7654	5.38916
Q09899	Porphobilinogen deaminase OS=Schizosaccharomyces pombe (strain 972 / ATCC 24843) GN=hem3 PE=1 SV=2 - [HEM3_SCHPO]	2.98	1	1	1	2	11143061	336	36.8034	6.87354
P87243	Pre-rRNA-processing protein rix1 OS=Schizosaccharomyces pombe (strain 972 / ATCC 24843) GN=rix1 PE=1 SV=1 - [RIX1_SCHPO]	3.26	1	2	2	4	1.1141e+07	828	91.9388	5.23682
O14214	tRNA (guanine(9)-N1)-methyltransferase OS=Schizosaccharomyces pombe (strain 972 / ATCC 24843) GN=trm10 PE=1 SV=1 - [TRM10_SCHPO]	16.45	1	5	5	8	1.11046e+07	304	35.4484	8.646
Q9P7S2	Probable 26S proteasome regulatory subunit rpn6 OS=Schizosaccharomyces pombe (strain 972 / ATCC 24843) GN=rpn6 PE=3 SV=1 - [RPN6_SCHPO]	2.38	1	1	1	2	1.10886e+07	421	47.3116	6.07471
Q9UTM4	T-complex protein 1 subunit epsilon OS=Schizosaccharomyces pombe (strain 972 / ATCC 24843) GN=cct5 PE=3 SV=1 - [TCPE_SCHPO]	21.61	1	9	9	19	1.10523e+07	546	59.3402	6.25244
O94350	Cystathionine beta-lyase OS=Schizosaccharomyces pombe (strain 972 / ATCC 24843) GN=str3 PE=3 SV=4 - [CBL_SCHPO]	2.56	1	1	1	2	1.09622e+07	390	42.7456	7.02002
Q9UTE4	Uncharacterized glutamine amidotransferase C222.08c OS=Schizosaccharomyces pombe (strain 972 / ATCC 24843) GN=SPAC222.08c PE=3 SV=1 - [YFM8_SCHPO]	10.26	1	1	1	2	1.09104e+07	234	25.8853	5.45264
Q9UTD7	Ribosomal RNA-processing protein 15 OS=Schizosaccharomyces pombe (strain 972 / ATCC 24843) GN=rrp15 PE=3 SV=1 - [RRP15_SCHPO]	4.88	1	1	1	2	1.08866e+07	205	23.398	5.65576
O74475	1,3-beta-glucan synthase component bgs4 OS=Schizosaccharomyces pombe (strain 972 / ATCC 24843) GN=bgs4 PE=1 SV=1 - [BGS4_SCHPO]	2.46	3	4	5	10	1.08429e+07	1955	225.043	7.81104
Q10183	Uncharacterized protein C3F10.08c OS=Schizosaccharomyces pombe (strain 972 / ATCC 24843) GN=SPAC3F10.08c PE=1 SV=1 - [YAW8_SCHPO]	16.22	1	4	4	7	1.07996e+07	259	29.3094	9.01221
O60094	DNA polymerase V OS=Schizosaccharomyces pombe (strain 972 / ATCC 24843) GN=pol5 PE=1 SV=2 - [DPO5_SCHPO]	7.4	1	7	7	14	1.07854e+07	959	109.651	5.74463
Q9Y7Z3	Putative acyl-CoA-binding protein OS=Schizosaccharomyces pombe (strain 972 / ATCC 24843) GN=SPBC1539.06 PE=3 SV=1 - [ACBP_SCHPO]	20.69	1	2	2	4	1.07729e+07	87	9.83199	5.24951
Q09715	Transcriptional repressor tup11 OS=Schizosaccharomyces pombe (strain 972 / ATCC 24843) GN=tup11 PE=1 SV=1 - [TUP11_SCHPO]	7.17	1	3	3	5	1.07532e+07	614	67.2894	6.22705
Q09860	Probable cysteine--tRNA ligase OS=Schizosaccharomyces pombe (strain 972 / ATCC 24843) GN=SPAC29E6.06c PE=3 SV=1 - [SYC_SCHPO]	3.98	1	2	2	8	1.07031e+07	754	85.5011	6.55127
Q09841	Probable proteasome subunit beta type-2 OS=Schizosaccharomyces pombe (strain 972 / ATCC 24843) GN=pup1 PE=2 SV=1 - [PSB2_SCHPO]	8.24	1	2	2	3	1.0701e+07	267	29.3189	6.63916
O13620	Multiple RNA-binding domain-containing protein 1 OS=Schizosaccharomyces pombe (strain 972 / ATCC 24843) GN=mrd1 PE=3 SV=1 - [MRD1_SCHPO]	7.56	1	6	6	11	1.06698e+07	833	93.6193	6.7124
Q9P7P1	DNA-directed RNA polymerase I subunit rpa14 OS=Schizosaccharomyces pombe (strain 972 / ATCC 24843) GN=ker1 PE=1 SV=1 - [RPA14_SCHPO]	8.84	1	2	2	5	1.06173e+07	147	16.9659	6.60986
Q9US25	Chromodomain helicase hrp1 OS=Schizosaccharomyces pombe (strain 972 / ATCC 24843) GN=hrp1 PE=1 SV=1 - [HRP1_SCHPO]	6.99	2	7	9	18	10554388	1373	158.451	5.8335
Q09171	Pyruvate dehydrogenase E1 component subunit beta, mitochondrial OS=Schizosaccharomyces pombe (strain 972 / ATCC 24843) GN=pdb1 PE=4 SV=1 - [ODPB_SCHPO]	4.37	1	1	1	2	10523109	366	39.5984	6.44287
P87157	Probable ADP-ribosylation factor-binding protein C25H2.16c OS=Schizosaccharomyces pombe (strain 972 / ATCC 24843) GN=SPBC25H2.16c PE=1 SV=1 - [YB0G_SCHPO]	13.13	1	6	6	12	1.05208e+07	533	59.4445	5.47803
P36621	Adenylyl cyclase-associated protein OS=Schizosaccharomyces pombe (strain 972 / ATCC 24843) GN=cap1 PE=1 SV=1 - [CAP_SCHPO]	8.89	1	4	4	8	1.05113e+07	551	60.2056	6.84424
P28745	Protein pim1 OS=Schizosaccharomyces pombe (strain 972 / ATCC 24843) GN=pim1 PE=1 SV=2 - [RCC1_SCHPO]	8.91	1	5	5	13	1.05083e+07	539	58.3134	5.63037
P32390	Actin-related protein 3 OS=Schizosaccharomyces pombe (strain 972 / ATCC 24843) GN=act2 PE=1 SV=1 - [ARP3_SCHPO]	7.49	1	3	3	5	1.04812e+07	427	47.3436	6.16357
O94277	Putative aminodeoxychorismate synthase OS=Schizosaccharomyces pombe (strain 972 / ATCC 24843) GN=SPBP8B7.29 PE=3 SV=1 - [PABS_SCHPO]	1.39	1	1	1	1	10475057	718	80.5466	6.65381
P37202	Exosome complex exonuclease dis3 OS=Schizosaccharomyces pombe (strain 972 / ATCC 24843) GN=dis3 PE=1 SV=1 - [DIS3_SCHPO]	10.62	1	9	9	18	1.04413e+07	970	110.068	6.88818
Q9UUH4	Methylsterol monooxygenase OS=Schizosaccharomyces pombe (strain 972 / ATCC 24843) GN=erg25 PE=3 SV=1 - [MSMO_SCHPO]	3	1	1	1	2	1.0408e+07	300	35.779	7.95752
O74970	Pre-mRNA-processing factor 39 OS=Schizosaccharomyces pombe (strain 972 / ATCC 24843) GN=prp39 PE=3 SV=1 - [PRP39_SCHPO]	10.78	1	6	6	11	1.04023e+07	612	71.2018	5.75732
Q9UUG8	Transcriptional repressor tup12 OS=Schizosaccharomyces pombe (strain 972 / ATCC 24843) GN=tup12 PE=1 SV=2 - [TUP12_SCHPO]	6.02	1	3	3	5	1.0398e+07	598	65.52	6.49365
Q10306	Probable citrate synthase, mitochondrial OS=Schizosaccharomyces pombe (strain 972 / ATCC 24843) GN=cit1 PE=3 SV=3 - [CISY_SCHPO]	10.14	1	5	5	8	1.03894e+07	483	54.1269	8.19189
P14068	Exportin-1 OS=Schizosaccharomyces pombe (strain 972 / ATCC 24843) GN=xpo1 PE=1 SV=3 - [XPO1_SCHPO]	3.9	1	5	5	10	1.03833e+07	1078	123.488	5.18604
P52890	Transcription factor atf1 OS=Schizosaccharomyces pombe (strain 972 / ATCC 24843) GN=atf1 PE=1 SV=1 - [ATF1_SCHPO]	1.24	1	1	1	2	1.03793e+07	566	59.6749	5.96045
P40235	Casein kinase I homolog hhp1 OS=Schizosaccharomyces pombe (strain 972 / ATCC 24843) GN=hhp1 PE=2 SV=1 - [HHP1_SCHPO]	4.93	4	2	2	5	1.03643e+07	365	42.4238	9.30518
O42936	Pre-rRNA-processing protein las1 OS=Schizosaccharomyces pombe (strain 972 / ATCC 24843) GN=las1 PE=1 SV=1 - [LAS1_SCHPO]	3.19	1	1	1	2	10251251	470	54.2727	4.94482
Q92355	Helicase sen1 OS=Schizosaccharomyces pombe (strain 972 / ATCC 24843) GN=sen1 PE=1 SV=1 - [SEN1_SCHPO]	3.73	1	7	7	12	1.02042e+07	1687	192.425	7.04932
O13811	Protein disulfide-isomerase C17H9.14c OS=Schizosaccharomyces pombe (strain 972 / ATCC 24843) GN=SPAC17H9.14c PE=3 SV=1 - [PDI2_SCHPO]	16.43	1	5	5	11	1.01952e+07	359	40.6661	5.79541
Q8TFG7	tRNA (guanine(37)-N1)-methyltransferase OS=Schizosaccharomyces pombe (strain 972 / ATCC 24843) GN=trm5 PE=3 SV=2 - [TRM5_SCHPO]	2.22	1	1	1	1	1.01789e+07	450	51.7146	8.1626
P87126	Pre-mRNA-splicing factor cwf2 OS=Schizosaccharomyces pombe (strain 972 / ATCC 24843) GN=cwf2 PE=1 SV=2 - [CWC2_SCHPO]	1.8	1	1	1	2	10168160	388	44.2537	5.69385
O13864	Importin subunit beta-1 OS=Schizosaccharomyces pombe (strain 972 / ATCC 24843) GN=kap95 PE=3 SV=1 - [IMB1_SCHPO]	1.39	1	1	1	2	1.01027e+07	863	94.6866	4.62744
O59816	Dihydrolipoyllysine-residue acetyltransferase component of pyruvate dehydrogenase complex, mitochondrial OS=Schizosaccharomyces pombe (strain 972 / ATCC 24843) GN=lat1 PE=3 SV=1 - [ODP2_SCHPO]	4.55	1	2	2	4	1.00747e+07	483	52.0279	8.1333
P87140	Probable coatomer subunit gamma OS=Schizosaccharomyces pombe (strain 972 / ATCC 24843) GN=sec21 PE=1 SV=1 - [COPG_SCHPO]	6.52	1	6	6	14	1.00627e+07	905	100.873	5.2749
Q09702	Negative regulator of differentiation 1 OS=Schizosaccharomyces pombe (strain 972 / ATCC 24843) GN=nrd1 PE=1 SV=1 - [NRD1_SCHPO]	2.46	1	1	1	1	9997709	529	57.7245	8.76318
O94326	Zinc finger protein C725.08 OS=Schizosaccharomyces pombe (strain 972 / ATCC 24843) GN=SPBC725.08 PE=1 SV=1 - [YGK8_SCHPO]	8.37	1	4	4	8	9990305	609	70.8207	5.52881
P78954	Eukaryotic translation initiation factor 4E-1 OS=Schizosaccharomyces pombe (strain 972 / ATCC 24843) GN=tif451 PE=3 SV=1 - [IF4E1_SCHPO]	19.72	1	4	4	7	9.98808e+06	218	24.9425	6.94678
O14290	Uncharacterized protein C9E9.04 OS=Schizosaccharomyces pombe (strain 972 / ATCC 24843) GN=SPAC9E9.04 PE=4 SV=1 - [YF14_SCHPO]	10.11	1	2	2	4	9.971e+06	188	21.2245	9.33447
Q10333	Peroxisomal biogenesis factor 11 OS=Schizosaccharomyces pombe (strain 972 / ATCC 24843) GN=pex11 PE=3 SV=2 - [PEX11_SCHPO]	18.49	1	3	3	21	9.9484e+06	238	26.4618	9.17334
Q96WV5	Putative coatomer subunit alpha OS=Schizosaccharomyces pombe (strain 972 / ATCC 24843) GN=SPBPJ4664.04 PE=1 SV=1 - [COPA_SCHPO]	2.57	1	3	3	6	9.94687e+06	1207	136.283	6.15088
P78875	Trehalose-phosphatase OS=Schizosaccharomyces pombe (strain 972 / ATCC 24843) GN=tpp1 PE=1 SV=2 - [TPP1_SCHPO]	2.69	1	2	2	6	9.94571e+06	817	93.8186	6.44287
O14126	26S protease regulatory subunit 6A OS=Schizosaccharomyces pombe (strain 972 / ATCC 24843) GN=tbp1 PE=3 SV=1 - [PRS6A_SCHPO]	13.01	1	5	5	10	9.89043e+06	438	48.8051	5.09717
Q9USH9	Uncharacterized ABC transporter ATP-binding protein C825.01 OS=Schizosaccharomyces pombe (strain 972 / ATCC 24843) GN=SPCC825.01 PE=1 SV=1 - [YJQ1_SCHPO]	9.73	1	7	7	15	9.86949e+06	822	92.6327	6.41748
O14063	Importin subunit alpha-1 OS=Schizosaccharomyces pombe (strain 972 / ATCC 24843) GN=cut15 PE=1 SV=1 - [IMA1_SCHPO]	5.9	1	3	3	6	9.86896e+06	542	60.3877	4.90674
Q03319	Probable ATP-dependent RNA helicase prh1 OS=Schizosaccharomyces pombe (strain 972 / ATCC 24843) GN=prh1 PE=3 SV=2 - [PRH1_SCHPO]	5.84	2	3	4	7	9.86787e+06	719	80.555	8.63135
O13963	Diphosphomevalonate decarboxylase OS=Schizosaccharomyces pombe (strain 972 / ATCC 24843) GN=mvd1 PE=3 SV=1 - [MVD1_SCHPO]	5.34	1	2	2	4	9.85902e+06	393	42.7287	5.60498
O13971	Suppressor of glycerol defect protein 1 OS=Schizosaccharomyces pombe (strain 972 / ATCC 24843) GN=sgd1 PE=3 SV=1 - [SGD1_SCHPO]	6.32	1	4	4	7	9.84916e+06	775	87.8168	7.03467
O60188	U3 small nucleolar RNA-associated protein 6 OS=Schizosaccharomyces pombe (strain 972 / ATCC 24843) GN=utp6 PE=3 SV=1 - [UTP6_SCHPO]	6.76	1	3	3	11	9.84608e+06	488	55.6097	7.00537
O94698	Ribosome biogenesis protein nsa1 OS=Schizosaccharomyces pombe (strain 972 / ATCC 24843) GN=nsa1 PE=3 SV=1 - [NSA1_SCHPO]	11.11	1	4	4	7	9.79e+06	387	43.7399	6.85889
O14139	Chromodomain helicase hrp3 OS=Schizosaccharomyces pombe (strain 972 / ATCC 24843) GN=hrp3 PE=1 SV=1 - [HRP3_SCHPO]	1.95	1	1	2	3	9.69852e+06	1388	159.28	6.75635
O60065	Peroxisomal membrane protein pex14 OS=Schizosaccharomyces pombe (strain 972 / ATCC 24843) GN=pex14 PE=3 SV=1 - [PEX14_SCHPO]	10.49	1	3	3	6	9.67658e+06	286	32.7935	4.90674
Q9HGM5	ATP-dependent RNA helicase dbp8 OS=Schizosaccharomyces pombe (strain 972 / ATCC 24843) GN=dbp8 PE=3 SV=1 - [DBP8_SCHPO]	10.15	2	4	5	10	9.65921e+06	453	50.7399	8.54346
P87216	Protein vip1 OS=Schizosaccharomyces pombe (strain 972 / ATCC 24843) GN=vip1 PE=1 SV=1 - [VIPI_SCHPO]	8.95	1	2	2	4	9.58978e+06	257	27.4428	5.70654
O13953	Chromatin modification-related protein eaf3 OS=Schizosaccharomyces pombe (strain 972 / ATCC 24843) GN=alp13 PE=1 SV=1 - [EAF3_SCHPO]	13.06	1	4	4	8	9.57492e+06	337	39.1138	5.89697
Q9P7M8	Nucleoporin nup184 OS=Schizosaccharomyces pombe (strain 972 / ATCC 24843) GN=nup184 PE=4 SV=1 - [NU184_SCHPO]	0.58	1	1	1	2	9570212	1564	176.851	5.75732
Q9Y809	N-terminal acetyltransferase B complex subunit arm1 OS=Schizosaccharomyces pombe (strain 972 / ATCC 24843) GN=arm1 PE=3 SV=1 - [NAA25_SCHPO]	8.51	1	6	6	11	9.54375e+06	811	92.3993	7.1958
Q9UTQ1	Probable pyridoxamine 5'-phosphate oxidase OS=Schizosaccharomyces pombe (strain 972 / ATCC 24843) GN=SPAC1093.02 PE=3 SV=1 - [PDX3_SCHPO]	4.76	1	1	1	2	9.495e+06	231	26.9978	6.27783
Q00472	4-nitrophenylphosphatase OS=Schizosaccharomyces pombe (strain 972 / ATCC 24843) GN=pho2 PE=4 SV=2 - [PNPP_SCHPO]	6.04	1	2	2	4	9.48579e+06	298	32.7728	5.79541
O74500	Nucleoporin nup60 OS=Schizosaccharomyces pombe (strain 972 / ATCC 24843) GN=nup60 PE=1 SV=1 - [NUP60_SCHPO]	7.88	1	5	5	11	9.4825e+06	736	80.2041	8.06006
Q09720	Probable proteasome subunit beta type-4 OS=Schizosaccharomyces pombe (strain 972 / ATCC 24843) GN=SPAC31A2.04c PE=3 SV=1 - [PSB4_SCHPO]	6.7	1	1	1	2	9402501	194	21.9532	7.15186
Q9Y824	Uncharacterized protein C1105.01 OS=Schizosaccharomyces pombe (strain 972 / ATCC 24843) GN=SPBC1105.01 PE=1 SV=2 - [YON1_SCHPO]	2	1	2	2	6	9.34042e+06	1001	112.799	7.95752
P30316	DNA polymerase delta catalytic subunit OS=Schizosaccharomyces pombe (strain 972 / ATCC 24843) GN=pol3 PE=1 SV=2 - [DPOD_SCHPO]	1.66	1	2	2	4	9.3334e+06	1086	123.49	7.88428
O94337	Probable deoxyhypusine synthase OS=Schizosaccharomyces pombe (strain 972 / ATCC 24843) GN=SPBC1271.04c PE=3 SV=2 - [DHYS_SCHPO]	6.57	1	2	2	3	9.31147e+06	350	38.7868	6.20166
Q9P7W7	Uncharacterized ARM-like repeat-containing protein C1703.03c OS=Schizosaccharomyces pombe (strain 972 / ATCC 24843) GN=SPBC1703.03c PE=3 SV=1 - [YGQ3_SCHPO]	4.07	1	3	3	6	9.30977e+06	664	74.764	4.85596
Q9P7L1	Thioredoxin domain-containing protein C21C3.12c OS=Schizosaccharomyces pombe (strain 972 / ATCC 24843) GN=SPBC21C3.12c PE=3 SV=1 - [YOSC_SCHPO]	9.68	1	1	1	2	9.2751e+06	124	13.9233	9.26123
O13718	Vacuolar transporter chaperone 2 OS=Schizosaccharomyces pombe (strain 972 / ATCC 24843) GN=vtc2 PE=1 SV=1 - [VTC2_SCHPO]	8.58	1	5	5	9	9251371	734	85.3918	7.18115
Q10335	Probable 26S proteasome regulatory subunit rpn7 OS=Schizosaccharomyces pombe (strain 972 / ATCC 24843) GN=rpn7 PE=2 SV=1 - [RPN7_SCHPO]	8.56	1	4	4	9	9.21668e+06	409	46.6506	5.85889
O13637	Protein transport protein sec31 OS=Schizosaccharomyces pombe (strain 972 / ATCC 24843) GN=sec31 PE=1 SV=1 - [SEC31_SCHPO]	4.25	1	4	4	8	9.20225e+06	1224	132.417	6.23975
Q9P7V8	Probable mitochondrial phosphate carrier protein OS=Schizosaccharomyces pombe (strain 972 / ATCC 24843) GN=SPBC1703.13c PE=3 SV=1 - [MPCP_SCHPO]	5.47	1	2	2	4	9.19605e+06	311	33.8215	9.49561
Q09745	Uncharacterized protein C12C2.04 OS=Schizosaccharomyces pombe (strain 972 / ATCC 24843) GN=SPBC12C2.04 PE=4 SV=1 - [YB64_SCHPO]	7.03	2	3	3	6	9.16682e+06	384	43.0046	6.02393
Q10215	Putative thiosulfate sulfurtransferase, mitochondrial OS=Schizosaccharomyces pombe (strain 972 / ATCC 24843) GN=SPAC4H3.07c PE=3 SV=2 - [RDL_SCHPO]	12.68	1	2	2	3	9.10554e+06	142	16.1753	9.0708
Q9P6K0	Uncharacterized HTH La-type RNA-binding protein C1527.03 OS=Schizosaccharomyces pombe (strain 972 / ATCC 24843) GN=SPAC1527.03 PE=1 SV=1 - [YLA3_SCHPO]	14.74	1	5	5	11	9.10457e+06	475	53.2004	9.0415
O60158	Bouquet formation protein 4 OS=Schizosaccharomyces pombe (strain 972 / ATCC 24843) GN=bqt4 PE=1 SV=2 - [BQT4_SCHPO]	7.87	1	3	3	7	9.10153e+06	432	47.7975	8.76318
P36629	Splicing factor U2AF 59 kDa subunit OS=Schizosaccharomyces pombe (strain 972 / ATCC 24843) GN=prp2 PE=1 SV=1 - [U2AF2_SCHPO]	8.12	1	4	4	8	9.08008e+06	517	58.8968	7.13721
Q9C1X2	Putative D-lactate dehydrogenase C713.03, mitochondrial OS=Schizosaccharomyces pombe (strain 972 / ATCC 24843) GN=SPBC713.03 PE=3 SV=1 - [YN53_SCHPO]	1.9	1	1	1	2	9.06454e+06	526	58.4363	6.59521
Q9UTG1	Putative purine nucleoside phosphorylase OS=Schizosaccharomyces pombe (strain 972 / ATCC 24843) GN=SPAC1805.16c PE=3 SV=1 - [PNPH_SCHPO]	3.81	1	1	1	2	9.05733e+06	315	34.2165	6.52197
O94563	Putative uncharacterized oxidoreductase C1773.04 OS=Schizosaccharomyces pombe (strain 972 / ATCC 24843) GN=SPBC1773.04 PE=1 SV=1 - [YGD4_SCHPO]	10.12	1	3	3	4	9.04289e+06	336	37.7824	6.37939
Q9USP9	Uncharacterized RNA-binding protein C902.04 OS=Schizosaccharomyces pombe (strain 972 / ATCC 24843) GN=SPBC902.04 PE=1 SV=1 - [YHP4_SCHPO]	5.77	1	2	3	4	9.03357e+06	589	66.8572	6.66846
Q9USZ7	Actin cytoskeleton-regulatory complex protein end3 OS=Schizosaccharomyces pombe (strain 972 / ATCC 24843) GN=end3 PE=3 SV=1 - [END3_SCHPO]	15.47	1	5	5	10	9.00947e+06	375	42.1545	5.98584
Q9P3U7	Probable high-affinity hexose transporter ght8, mitochondrial OS=Schizosaccharomyces pombe (strain 972 / ATCC 24843) GN=ght8 PE=1 SV=1 - [GHT8_SCHPO]	10.42	3	5	5	10	8982766	547	60.1372	6.07471
P36596	Squalene synthase OS=Schizosaccharomyces pombe (strain 972 / ATCC 24843) GN=erg9 PE=1 SV=1 - [FDFT_SCHPO]	2.17	1	1	1	2	8.97901e+06	460	53.2873	5.8335
Q10357	Superoxide dismutase 1 copper chaperone OS=Schizosaccharomyces pombe (strain 972 / ATCC 24843) GN=ccs1 PE=3 SV=1 - [CCS1_SCHPO]	2.36	1	1	1	1	8.97267e+06	297	32.2226	6.50732
Q09682	Probable proteasome subunit alpha type-3 OS=Schizosaccharomyces pombe (strain 972 / ATCC 24843) GN=SPAC13C5.01c PE=3 SV=1 - [PSA3_SCHPO]	7.26	1	2	2	4	8.9519e+06	248	27.9079	6.22705
O42897	Probable 26S proteasome regulatory subunit rpn3 OS=Schizosaccharomyces pombe (strain 972 / ATCC 24843) GN=rpn3 PE=3 SV=2 - [RPN3_SCHPO]	16.5	1	6	6	11	8.94453e+06	497	57.31	5.78271
O94752	Enhancer of mRNA-decapping protein 3 OS=Schizosaccharomyces pombe (strain 972 / ATCC 24843) GN=edc3 PE=1 SV=1 - [EDC3_SCHPO]	4.63	1	1	1	2	8925459	454	49.1887	8.66064
O94273	Peptidyl-prolyl cis-trans isomerase B OS=Schizosaccharomyces pombe (strain 972 / ATCC 24843) GN=cyp4 PE=3 SV=1 - [PPIB_SCHPO]	7.96	1	2	2	3	8.91389e+06	201	22.1422	5.89697
O60085	Methionine aminopeptidase 2 OS=Schizosaccharomyces pombe (strain 972 / ATCC 24843) GN=fma2 PE=3 SV=1 - [MAP2_SCHPO]	8.22	1	3	3	6	8896329	426	47.2418	5.96045
P22192	Double-strand-specific pac1 ribonuclease OS=Schizosaccharomyces pombe (strain 972 / ATCC 24843) GN=pac1 PE=1 SV=1 - [PAC1_SCHPO]	3.03	1	1	1	2	8.88399e+06	363	41.5132	8.79248
O59701	Cysteine synthase 1 OS=Schizosaccharomyces pombe (strain 972 / ATCC 24843) GN=cys11 PE=3 SV=1 - [CYSK1_SCHPO]	6.55	1	2	2	5	8.87875e+06	351	37.8294	8.98291
O74855	Ribosome assembly protein C18.05c OS=Schizosaccharomyces pombe (strain 972 / ATCC 24843) GN=SPCC18.05c PE=3 SV=1 - [NLE1_SCHPO]	4.78	1	2	2	4	8.83906e+06	502	55.9683	8.57275
Q9HGN2	Putative nucleosome assembly protein C36B7.08c OS=Schizosaccharomyces pombe (strain 972 / ATCC 24843) GN=SPBC36B7.08c PE=1 SV=1 - [YO48_SCHPO]	3.28	1	1	1	2	8.83407e+06	244	28.62	4.37354
Q10342	Protein sda1 OS=Schizosaccharomyces pombe (strain 972 / ATCC 24843) GN=sda1 PE=3 SV=2 - [SDA1_SCHPO]	1.11	1	1	1	2	8.80123e+06	719	81.2	8.17725
Q10061	Heat shock protein 70 homolog lhs1 OS=Schizosaccharomyces pombe (strain 972 / ATCC 24843) GN=SPAC1F5.06 PE=3 SV=1 - [LHS1_SCHPO]	1.42	1	1	1	2	8.79467e+06	848	94.8395	5.65576
O74918	Exosome complex component rrp45 OS=Schizosaccharomyces pombe (strain 972 / ATCC 24843) GN=rrp45 PE=3 SV=1 - [RRP45_SCHPO]	3.44	1	1	1	2	8.79444e+06	291	32.3575	5.52881
Q9URX9	Protein pxr1 OS=Schizosaccharomyces pombe (strain 972 / ATCC 24843) GN=pxr1 PE=1 SV=1 - [PXR1_SCHPO]	7.04	1	2	2	4	8.7864e+06	284	31.859	9.96436
O94288	Nucleolar complex-associated protein 3 OS=Schizosaccharomyces pombe (strain 972 / ATCC 24843) GN=noc3 PE=1 SV=1 - [NOC3_SCHPO]	1.47	1	1	1	2	8.75786e+06	747	85.0479	8.39697
O74854	F-box protein pof6 OS=Schizosaccharomyces pombe (strain 972 / ATCC 24843) GN=pof6 PE=1 SV=1 - [POF6_SCHPO]	0.8	1	1	1	1	8.74757e+06	872	99.848	6.0874
Q9US20	Uncharacterized acyltransferase C1851.02 OS=Schizosaccharomyces pombe (strain 972 / ATCC 24843) GN=SPAC1851.02 PE=3 SV=1 - [YLD2_SCHPO]	2.87	1	1	1	1	8.73231e+06	279	31.3728	9.48096
O74423	Epsin-1 OS=Schizosaccharomyces pombe (strain 972 / ATCC 24843) GN=ent1 PE=1 SV=1 - [ENT1_SCHPO]	2.12	1	1	1	2	8.71007e+06	706	80.1247	9.40771
Q9UUE7	Cell division control protein 73 OS=Schizosaccharomyces pombe (strain 972 / ATCC 24843) GN=cdc73 PE=3 SV=1 - [CDC73_SCHPO]	2.7	1	1	1	2	8.65777e+06	371	42.6028	6.53662
Q9Y7Z1	Nucleolar protein 16 OS=Schizosaccharomyces pombe (strain 972 / ATCC 24843) GN=nop16 PE=3 SV=1 - [NOP16_SCHPO]	9.57	1	2	2	4	8.62578e+06	209	23.9317	9.71533
O13874	Uncharacterized NOC2 family protein C1B3.09c OS=Schizosaccharomyces pombe (strain 972 / ATCC 24843) GN=SPAC1B3.09c PE=3 SV=1 - [YE19_SCHPO]	6.82	1	3	3	6	8.58535e+06	528	60.7486	8.85107
O74863	tRNA (guanine-N(7)-)-methyltransferase non-catalytic subunit trm82 OS=Schizosaccharomyces pombe (strain 972 / ATCC 24843) GN=trm82 PE=1 SV=1 - [TRM82_SCHPO]	17.34	1	6	6	12	8.57775e+06	421	47.4677	5.84619
O42885	Putative inorganic phosphate transporter C8E4.01c OS=Schizosaccharomyces pombe (strain 972 / ATCC 24843) GN=SPBC8E4.01c PE=1 SV=2 - [YBN1_SCHPO]	5.59	1	2	2	4	8.56537e+06	572	63.6046	8.06006
G2TRQ9	Uncharacterized protein tam10 OS=Schizosaccharomyces pombe (strain 972 / ATCC 24843) GN=tam10 PE=1 SV=1 - [TAM10_SCHPO]	9.52	1	1	1	2	8.52476e+06	168	19.099	9.979
O14241	Actin-related protein 2/3 complex subunit 2 OS=Schizosaccharomyces pombe (strain 972 / ATCC 24843) GN=arc2 PE=1 SV=1 - [ARPC2_SCHPO]	5.99	1	2	2	4	8.43991e+06	317	36.9509	6.55127
O74393	ATP-dependent RNA helicase mak5 OS=Schizosaccharomyces pombe (strain 972 / ATCC 24843) GN=mak5 PE=1 SV=1 - [MAK5_SCHPO]	8.33	1	4	4	8	8.43397e+06	648	73.2035	8.99756
Q10659	Membrane glycoprotein spo14 OS=Schizosaccharomyces pombe (strain 972 / ATCC 24843) GN=spo14 PE=2 SV=1 - [SPO14_SCHPO]	5.82	1	2	2	4	8.41592e+06	395	45.0489	6.29053
O42661	Small nuclear ribonucleoprotein Sm D1 OS=Schizosaccharomyces pombe (strain 972 / ATCC 24843) GN=smd1 PE=1 SV=1 - [SMD1_SCHPO]	29.91	1	2	2	4	8.41386e+06	117	13.0812	11.0044
Q9USU2	Dimethyladenosine transferase OS=Schizosaccharomyces pombe (strain 972 / ATCC 24843) GN=dim1 PE=3 SV=1 - [DIM1_SCHPO]	11.4	1	4	4	8	8.39684e+06	307	34.6562	9.33447
O14301	Uncharacterized WD repeat-containing protein C9G1.05 OS=Schizosaccharomyces pombe (strain 972 / ATCC 24843) GN=SPAC9G1.05 PE=3 SV=1 - [YE85_SCHPO]	3.87	1	2	2	4	8.39543e+06	595	65.2252	6.52197
Q09775	ATP-dependent RNA helicase rok1 OS=Schizosaccharomyces pombe (strain 972 / ATCC 24843) GN=rok1 PE=3 SV=1 - [ROK1_SCHPO]	9.15	1	4	4	8	8.35995e+06	481	53.992	9.48096
Q9UTK4	Nucleoporin nup189 OS=Schizosaccharomyces pombe (strain 972 / ATCC 24843) GN=nup189 PE=1 SV=1 - [NU189_SCHPO]	5.12	1	8	8	14	8.33007e+06	1778	189.46	5.2876
Q9UU85	Protein kinase domain-containing protein ppk38 OS=Schizosaccharomyces pombe (strain 972 / ATCC 24843) GN=ppk38 PE=3 SV=1 - [PPK38_SCHPO]	1.08	1	1	1	1	8.31102e+06	650	71.9543	8.79248
Q10146	Exosome complex exonuclease rrp6 OS=Schizosaccharomyces pombe (strain 972 / ATCC 24843) GN=rrp6 PE=3 SV=2 - [RRP6_SCHPO]	9.01	1	5	5	9	8.30319e+06	777	89.5043	7.60596
Q10251	Eukaryotic translation initiation factor 5B OS=Schizosaccharomyces pombe (strain 972 / ATCC 24843) GN=SPAC56F8.03 PE=1 SV=1 - [IF2P_SCHPO]	4.17	1	4	4	8	8.23188e+06	1079	119.857	5.73193
Q09867	rRNA-processing protein efg1 OS=Schizosaccharomyces pombe (strain 972 / ATCC 24843) GN=efg1 PE=3 SV=2 - [EFG1P_SCHPO]	15.3	1	3	3	6	8.21008e+06	183	21.7904	9.61279
O74442	Probable ubiquitin carboxyl-terminal hydrolase 16 OS=Schizosaccharomyces pombe (strain 972 / ATCC 24843) GN=ubp16 PE=1 SV=1 - [UBP16_SCHPO]	3.72	1	2	2	4	8.19514e+06	457	51.5489	9.5542
O74362	Pre-rRNA-processing protein esf2 OS=Schizosaccharomyces pombe (strain 972 / ATCC 24843) GN=esf2 PE=1 SV=1 - [ESF2_SCHPO]	15.87	1	4	4	10	8.1898e+06	334	38.8968	8.71924
O42964	Transcription factor iws1 OS=Schizosaccharomyces pombe (strain 972 / ATCC 24843) GN=iws1 PE=3 SV=1 - [IWS1_SCHPO]	7.24	1	3	3	7	8.18898e+06	428	49.0845	5.5542
Q76PD3	ATP-dependent RNA helicase dbp6 OS=Schizosaccharomyces pombe (strain 972 / ATCC 24843) GN=dbp6 PE=2 SV=1 - [DBP6_SCHPO]	4.64	1	2	2	6	8.18271e+06	604	68.3025	7.76709
Q9P6K3	UPF0662 protein C30C2.08 OS=Schizosaccharomyces pombe (strain 972 / ATCC 24843) GN=SPAC30C2.08 PE=3 SV=1 - [YLF8_SCHPO]	7.88	1	3	3	6	8.13478e+06	457	52.6578	5.51611
Q10162	18S rRNA (guanine-N(7))-methyltransferase bud23 OS=Schizosaccharomyces pombe (strain 972 / ATCC 24843) GN=bud23 PE=3 SV=1 - [BUD23_SCHPO]	11.94	1	3	3	6	8.1213e+06	268	30.0644	9.27588
Q09704	Exosome complex component rrp4 OS=Schizosaccharomyces pombe (strain 972 / ATCC 24843) GN=rrp4 PE=3 SV=1 - [RRP4_SCHPO]	6.38	1	1	1	2	8.10702e+06	329	36.6646	4.95752
P78813	ENTH domain-containing protein C794.11c OS=Schizosaccharomyces pombe (strain 972 / ATCC 24843) GN=SPCC794.11c PE=1 SV=2 - [YCTB_SCHPO]	4.62	1	2	2	4	8.08894e+06	476	51.7199	5.8335
O13801	Uncharacterized RNA-binding protein C17H9.04c OS=Schizosaccharomyces pombe (strain 972 / ATCC 24843) GN=SPAC17H9.04c PE=1 SV=1 - [YE04_SCHPO]	1.66	1	1	1	2	8.07681e+06	604	66.3541	7.34229
P49373	Transcription elongation factor S-II OS=Schizosaccharomyces pombe (strain 972 / ATCC 24843) GN=tfs1 PE=3 SV=1 - [TFS2_SCHPO]	4.78	1	1	1	2	8047297	293	32.7139	9.53955
Q9Y7Z8	Myosin-1 OS=Schizosaccharomyces pombe (strain 972 / ATCC 24843) GN=myo1 PE=1 SV=1 - [MYO1_SCHPO]	3.29	1	4	4	7	8.03885e+06	1217	135.625	9.29053
O13918	Zinc homeostasis factor 1 OS=Schizosaccharomyces pombe (strain 972 / ATCC 24843) GN=zhf1 PE=2 SV=3 - [ZHF1_SCHPO]	3.1	1	2	2	3	8.02934e+06	387	42.9139	5.70654
P78833	Uncharacterized protein C21B10.08c OS=Schizosaccharomyces pombe (strain 972 / ATCC 24843) GN=SPBC21B10.08c PE=2 SV=1 - [YHZ8_SCHPO]	3.54	1	1	1	3	8022377	198	21.8202	6.03662
Q10257	25S rRNA (adenine(645)-N(1))-methyltransferase OS=Schizosaccharomyces pombe (strain 972 / ATCC 24843) GN=rrp8 PE=3 SV=1 - [RRP8_SCHPO]	3.14	1	1	1	2	8.00252e+06	318	36.3061	9.45166
Q9UUK4	Uncharacterized protein C1952.02 OS=Schizosaccharomyces pombe (strain 972 / ATCC 24843) GN=SPAC1952.02 PE=1 SV=2 - [YLO2_SCHPO]	6.93	1	1	1	1	7.99019e+06	202	22.8184	10.2573
Q9UTI3	N-terminal acetyltransferase A complex catalytic subunit ard1 OS=Schizosaccharomyces pombe (strain 972 / ATCC 24843) GN=ard1 PE=1 SV=1 - [ARD1_SCHPO]	6.78	1	1	1	2	7.96438e+06	177	20.2921	8.1333
O13902	Dihydroxyacetone kinase 1 OS=Schizosaccharomyces pombe (strain 972 / ATCC 24843) GN=dak1 PE=3 SV=1 - [DAK1_SCHPO]	6.72	1	3	3	6	7.94879e+06	580	62.2772	6.354
O94396	tRNA pseudouridine synthase 1 OS=Schizosaccharomyces pombe (strain 972 / ATCC 24843) GN=pus1 PE=1 SV=1 - [PUS1_SCHPO]	8.43	1	5	5	9	7.92773e+06	534	60.2863	6.72705
Q8WZJ7	C-1-tetrahydrofolate synthase, cytoplasmic OS=Schizosaccharomyces pombe (strain 972 / ATCC 24843) GN=SPBC839.16 PE=3 SV=1 - [C1TC_SCHPO]	4.59	2	4	4	8	7.90033e+06	937	101.139	7.26904
O74825	DNA-directed RNA polymerase II subunit rpb4 OS=Schizosaccharomyces pombe (strain 972 / ATCC 24843) GN=rpb4 PE=1 SV=1 - [RPB4_SCHPO]	7.41	1	1	1	2	7898644	135	15.3517	4.88135
O94246	Putative glutamate--cysteine ligase regulatory subunit OS=Schizosaccharomyces pombe (strain 972 / ATCC 24843) GN=SPCC737.06c PE=3 SV=1 - [GSH0_SCHPO]	3.83	1	1	1	2	7.86719e+06	287	32.6401	6.12549
Q09769	Lon protease homolog, mitochondrial OS=Schizosaccharomyces pombe (strain 972 / ATCC 24843) GN=pim1 PE=3 SV=1 - [LONM_SCHPO]	2.62	1	2	2	3	7862649	1067	118.568	7.21045
P78974	Delta-aminolevulinic acid dehydratase OS=Schizosaccharomyces pombe (strain 972 / ATCC 24843) GN=hem2 PE=2 SV=2 - [HEM2_SCHPO]	3.04	1	1	1	2	7.85878e+06	329	36.0974	6.23975
O74504	UPF0590 protein C594.01 OS=Schizosaccharomyces pombe (strain 972 / ATCC 24843) GN=SPCC594.01 PE=1 SV=2 - [YJD1_SCHPO]	7.21	1	4	4	10	7.85376e+06	791	88.6943	7.23975
Q9URZ5	Vacuolar protein sorting-associated protein 1 OS=Schizosaccharomyces pombe (strain 972 / ATCC 24843) GN=vps1 PE=3 SV=2 - [VPS1_SCHPO]	6.64	1	4	4	8	7.82023e+06	678	75.7438	7.54736
Q9UTN6	Chromatin structure-remodeling complex subunit snf21 OS=Schizosaccharomyces pombe (strain 972 / ATCC 24843) GN=snf21 PE=1 SV=1 - [SNF21_SCHPO]	2.34	1	3	3	7	7.77311e+06	1199	140.001	8.48486
Q09826	Protein sds23/moc1 OS=Schizosaccharomyces pombe (strain 972 / ATCC 24843) GN=sds23 PE=1 SV=1 - [SDS23_SCHPO]	9.8	1	3	3	7	7.77208e+06	408	44.2608	8.41162
O14352	Probable U6 snRNA-associated Sm-like protein LSm4 OS=Schizosaccharomyces pombe (strain 972 / ATCC 24843) GN=lsm4 PE=1 SV=1 - [LSM4_SCHPO]	9.09	1	1	1	2	7.77124e+06	121	13.9321	10.5942
Q9Y7X5	UDP-glucose 4-epimerase uge1 OS=Schizosaccharomyces pombe (strain 972 / ATCC 24843) GN=uge1 PE=1 SV=1 - [UGE1_SCHPO]	10.42	1	3	3	8	7.75735e+06	355	39.209	7.07861
O14325	Uncharacterized AAA domain-containing protein C16E9.10c OS=Schizosaccharomyces pombe (strain 972 / ATCC 24843) GN=SPBC16E9.10c PE=1 SV=1 - [YB7A_SCHPO]	4.49	1	2	2	3	7.74927e+06	779	86.1257	5.66846
P56288	Probable translation initiation factor eIF-2B subunit gamma OS=Schizosaccharomyces pombe (strain 972 / ATCC 24843) GN=tif223 PE=1 SV=2 - [EI2BG_SCHPO]	1.97	1	1	1	2	7.73819e+06	458	50.4301	6.60986
O74555	Branchpoint-bridging protein OS=Schizosaccharomyces pombe (strain 972 / ATCC 24843) GN=bpb1 PE=1 SV=1 - [BBP_SCHPO]	8.35	1	4	4	8	7.71039e+06	587	63.5813	8.646
P50524	26S proteasome regulatory subunit rpn12 OS=Schizosaccharomyces pombe (strain 972 / ATCC 24843) GN=rpn12 PE=1 SV=1 - [RPN12_SCHPO]	8.15	1	2	2	3	7.63071e+06	270	30.8795	4.7417
Q9Y7M8	Probable RNA exonuclease C9B6.11c OS=Schizosaccharomyces pombe (strain 972 / ATCC 24843) GN=SPBC9B6.11c PE=3 SV=1 - [YNTB_SCHPO]	3.39	1	1	1	2	7.60786e+06	502	57.614	8.25049
O94601	Uncharacterized protein C622.14 OS=Schizosaccharomyces pombe (strain 972 / ATCC 24843) GN=SPCC622.14 PE=3 SV=2 - [YC8E_SCHPO]	21.18	1	6	6	12	7.56454e+06	321	35.4961	6.26514
Q9UT25	Uncharacterized N-acetyltransferase C9.02c OS=Schizosaccharomyces pombe (strain 972 / ATCC 24843) GN=SPAC9.02c PE=3 SV=1 - [YFY2_SCHPO]	7.88	1	1	1	2	7.55387e+06	165	18.7797	8.60205
Q10107	Ribosomal RNA small subunit methyltransferase mra1 OS=Schizosaccharomyces pombe (strain 972 / ATCC 24843) GN=mra1 PE=1 SV=2 - [NEP1_SCHPO]	15.88	1	4	4	10	7.54049e+06	359	39.7507	8.19189
O94372	Uncharacterized protein C1604.06c OS=Schizosaccharomyces pombe (strain 972 / ATCC 24843) GN=SPBC1604.06c PE=3 SV=1 - [YG06_SCHPO]	5.98	1	3	3	8	7.52773e+06	485	55.3692	6.53662
O43068	Monopolin complex subunit mde4 OS=Schizosaccharomyces pombe (strain 972 / ATCC 24843) GN=mde4 PE=1 SV=1 - [MDE4_SCHPO]	2.61	1	1	1	1	7.51134e+06	421	47.6351	9.67139
Q10235	Cell polarity protein alp11 OS=Schizosaccharomyces pombe (strain 972 / ATCC 24843) GN=alp11 PE=1 SV=1 - [ALP11_SCHPO]	5.56	1	1	1	2	7.49599e+06	234	26.6555	5.41455
P87313	Translation machinery-associated protein 20 OS=Schizosaccharomyces pombe (strain 972 / ATCC 24843) GN=tma20 PE=3 SV=5 - [TMA20_SCHPO]	11.6	1	2	2	3	7.49544e+06	181	20.2369	9.08545
O43063	Probable proteasome subunit beta type-1 OS=Schizosaccharomyces pombe (strain 972 / ATCC 24843) GN=pre3 PE=3 SV=1 - [PSB1_SCHPO]	2.65	1	1	1	1	7.49349e+06	226	24.5482	6.53662
O74340	Protein sof1 OS=Schizosaccharomyces pombe (strain 972 / ATCC 24843) GN=sof1 PE=3 SV=1 - [DCA13_SCHPO]	7.8	1	3	3	7	7.47253e+06	436	49.9635	9.70068
P41831	Ribose-phosphate pyrophosphokinase 1 OS=Schizosaccharomyces pombe (strain 972 / ATCC 24843) GN=SPAC4A8.14 PE=3 SV=1 - [KPR1_SCHPO]	9.05	1	3	3	5	7.47083e+06	409	45.3239	5.42725
P54069	Protein bem46 OS=Schizosaccharomyces pombe (strain 972 / ATCC 24843) GN=bem46 PE=2 SV=3 - [BEM46_SCHPO]	8.03	1	2	2	4	7.44906e+06	299	33.112	8.26514
O94264	Uncharacterized RING finger protein P8B7.15c OS=Schizosaccharomyces pombe (strain 972 / ATCC 24843) GN=SPBP8B7.15c PE=3 SV=1 - [YORF_SCHPO]	4.56	1	2	2	4	7.43753e+06	482	53.1293	8.95361
P21911	Succinate dehydrogenase [ubiquinone] iron-sulfur subunit, mitochondrial OS=Schizosaccharomyces pombe (strain 972 / ATCC 24843) GN=sdh2 PE=3 SV=3 - [SDHB_SCHPO]	14.91	1	4	4	7	7.41891e+06	275	31.4047	8.80713
O13838	Nucleoporin nup40 OS=Schizosaccharomyces pombe (strain 972 / ATCC 24843) GN=nup40 PE=1 SV=1 - [NUP40_SCHPO]	6.74	1	2	2	4	7.41074e+06	371	40.23	7.7085
O94403	Uncharacterized RNA-binding protein C126.11c OS=Schizosaccharomyces pombe (strain 972 / ATCC 24843) GN=SPCC126.11c PE=3 SV=1 - [YQFB_SCHPO]	12.02	1	2	2	3	7371700	183	19.7536	10.3159
O42929	Translation machinery-associated protein 22 OS=Schizosaccharomyces pombe (strain 972 / ATCC 24843) GN=tma22 PE=3 SV=1 - [DENR_SCHPO]	4.74	1	1	1	2	7.34626e+06	190	21.6193	8.32373
Q9USP6	Clathrin light chain OS=Schizosaccharomyces pombe (strain 972 / ATCC 24843) GN=clc1 PE=1 SV=1 - [CLC1_SCHPO]	7.42	1	2	2	6	7.34565e+06	229	25.8476	4.71631
Q9P5N2	Amino acid transporter 1 OS=Schizosaccharomyces pombe (strain 972 / ATCC 24843) GN=aat1 PE=3 SV=1 - [AAT1_SCHPO]	1.38	2	1	1	2	7.3336e+06	579	63.2186	6.72705
Q10071	Probable CAAX prenyl protease 1 OS=Schizosaccharomyces pombe (strain 972 / ATCC 24843) GN=SPAC3H1.05 PE=3 SV=1 - [STE24_SCHPO]	1.69	1	1	1	2	7.32462e+06	474	53.9664	8.86572
O94721	RWD domain-containing protein C1393.09c OS=Schizosaccharomyces pombe (strain 972 / ATCC 24843) GN=SPCC1393.09c PE=3 SV=1 - [YCF9_SCHPO]	6.05	1	1	1	2	7254089	215	24.6731	4.57666
O94579	Probable proteasome subunit alpha type-2 OS=Schizosaccharomyces pombe (strain 972 / ATCC 24843) GN=pre8 PE=3 SV=1 - [PSA2_SCHPO]	7.35	1	2	2	6	7.23996e+06	245	26.3875	5.10986
O14165	Uncharacterized protein C4C5.01 OS=Schizosaccharomyces pombe (strain 972 / ATCC 24843) GN=SPAC4C5.01 PE=3 SV=2 - [YDX1_SCHPO]	3.61	1	1	1	2	7219249	249	27.3651	8.49951
O74409	Uricase OS=Schizosaccharomyces pombe (strain 972 / ATCC 24843) GN=SPCC1223.09 PE=1 SV=1 - [URIC_SCHPO]	7.43	1	2	2	4	7208858	296	33.5887	6.52197
P36586	GTP-binding protein ypt5 OS=Schizosaccharomyces pombe (strain 972 / ATCC 24843) GN=ypt5 PE=1 SV=1 - [YPT5_SCHPO]	13.74	1	2	3	5	7.17404e+06	211	22.9709	5.79541
O94634	Threonine dehydratase, mitochondrial OS=Schizosaccharomyces pombe (strain 972 / ATCC 24843) GN=SPBC1677.03c PE=3 SV=1 - [THDH_SCHPO]	8	1	4	4	6	7.1623e+06	600	66.5019	8.44092
P41836	26S protease regulatory subunit 8 homolog OS=Schizosaccharomyces pombe (strain 972 / ATCC 24843) GN=let1 PE=3 SV=1 - [PRS8_SCHPO]	6.95	1	2	2	6	7.1365e+06	403	45.041	8.27979
O94399	Twinfilin OS=Schizosaccharomyces pombe (strain 972 / ATCC 24843) GN=twf1 PE=1 SV=1 - [TWF1_SCHPO]	2.44	1	1	1	4	7.13207e+06	328	36.7579	6.43018
O13722	Transcription initiation factor TFIID subunit 12 OS=Schizosaccharomyces pombe (strain 972 / ATCC 24843) GN=taf12 PE=1 SV=1 - [TAF12_SCHPO]	4.67	1	2	2	4	7.1109e+06	450	49.166	9.17334
O74489	Probable quinone oxidoreductase OS=Schizosaccharomyces pombe (strain 972 / ATCC 24843) GN=zta1 PE=1 SV=2 - [QOR_SCHPO]	7.29	1	2	2	4	7.10781e+06	329	34.9255	8.104
Q9P7Y7	Pyrroline-5-carboxylate reductase OS=Schizosaccharomyces pombe (strain 972 / ATCC 24843) GN=pro3 PE=3 SV=1 - [P5CR_SCHPO]	3.19	1	1	1	2	7.07919e+06	282	29.8553	6.99072
Q9UTT1	Ubiquitin carboxyl-terminal hydrolase 21 OS=Schizosaccharomyces pombe (strain 972 / ATCC 24843) GN=ubp21 PE=3 SV=2 - [UBP21_SCHPO]	5.67	1	6	6	12	7.04984e+06	1129	130.75	5.50342
Q9US15	UPF0653 protein C607.02c OS=Schizosaccharomyces pombe (strain 972 / ATCC 24843) GN=SPAC607.02c PE=3 SV=1 - [YK62_SCHPO]	7.79	1	2	2	4	7.03572e+06	231	27.3387	9.87646
Q09748	Dynamin-related protein dnm1 OS=Schizosaccharomyces pombe (strain 972 / ATCC 24843) GN=dnm1 PE=3 SV=1 - [DNM1_SCHPO]	1.15	1	1	1	1	7.02406e+06	781	86.9547	5.41455
O74821	Fe-S cluster assembly protein dre2 OS=Schizosaccharomyces pombe (strain 972 / ATCC 24843) GN=dre2 PE=3 SV=1 - [DRE2_SCHPO]	11.46	1	3	3	6	7.00889e+06	288	31.5145	4.81787
O74745	Mannan polymerase II complex anp1 subunit OS=Schizosaccharomyces pombe (strain 972 / ATCC 24843) GN=anp1 PE=3 SV=1 - [ANP1_SCHPO]	3.95	1	1	1	2	6968770	430	48.96	5.18604
Q9UTN4	Polyadenylation factor subunit 2 OS=Schizosaccharomyces pombe (strain 972 / ATCC 24843) GN=pfs2 PE=3 SV=1 - [PFS2_SCHPO]	2.16	1	1	1	2	6.9475e+06	509	57.6182	7.41553
Q9UT74	Homoaconitase, mitochondrial OS=Schizosaccharomyces pombe (strain 972 / ATCC 24843) GN=lys2 PE=3 SV=1 - [LYS4_SCHPO]	7.49	1	5	5	9	6.93021e+06	721	77.9756	7.91357
Q02061	DNA-directed RNA polymerase II subunit RPB2 OS=Schizosaccharomyces pombe (strain 972 / ATCC 24843) GN=rpb2 PE=1 SV=2 - [RPB2_SCHPO]	2.15	1	3	3	8	6.86933e+06	1210	137.762	6.82959
Q09735	Putative aminopeptidase C13A11.05 OS=Schizosaccharomyces pombe (strain 972 / ATCC 24843) GN=SPAC13A11.05 PE=3 SV=1 - [YA55_SCHPO]	4.29	1	2	2	2	6.86875e+06	513	56.1595	6.22705
O42869	Uncharacterized protein C3G9.05 OS=Schizosaccharomyces pombe (strain 972 / ATCC 24843) GN=SPAC3G9.05 PE=1 SV=1 - [YF75_SCHPO]	1.06	1	1	1	1	6.86024e+06	659	73.8267	6.7417
O94497	Uncharacterized serine-rich protein C18E5.07 OS=Schizosaccharomyces pombe (strain 972 / ATCC 24843) GN=SPBC18E5.07 PE=1 SV=1 - [YBS7_SCHPO]	5.85	1	2	2	5	6.81844e+06	615	65.2902	4.91943
O94391	Probable cytochrome b5 1 OS=Schizosaccharomyces pombe (strain 972 / ATCC 24843) GN=SPBC29A10.16c PE=3 SV=1 - [CYB51_SCHPO]	22.58	1	1	1	2	6.78531e+06	124	13.9011	4.729
Q9P795	Protein air1 OS=Schizosaccharomyces pombe (strain 972 / ATCC 24843) GN=air1 PE=1 SV=2 - [AIR1_SCHPO]	2.22	1	1	1	1	6.76074e+06	315	35.5228	7.7085
P78761	Cytochrome b-c1 complex subunit 2, mitochondrial OS=Schizosaccharomyces pombe (strain 972 / ATCC 24843) GN=qcr2 PE=2 SV=2 - [QCR2_SCHPO]	10.09	1	4	4	8	6.74305e+06	426	45.6229	9.0708
O14072	Manganese-transporting ATPase 4 OS=Schizosaccharomyces pombe (strain 972 / ATCC 24843) GN=cta4 PE=3 SV=1 - [ATC4_SCHPO]	4.13	1	5	5	9	6.73706e+06	1211	136.173	6.80029
O59809	Probable importin c550.11 OS=Schizosaccharomyces pombe (strain 972 / ATCC 24843) GN=SPCC550.11 PE=3 SV=1 - [IMA3_SCHPO]	3.4	1	3	3	6	6.7245e+06	1029	116.392	4.75439
Q9Y8G3	mRNA export factor mex67 OS=Schizosaccharomyces pombe (strain 972 / ATCC 24843) GN=mex67 PE=1 SV=1 - [MEX67_SCHPO]	2.01	1	1	1	2	6.72095e+06	596	66.4937	9.83252
O14225	Mitochondrial import receptor subunit tom20 OS=Schizosaccharomyces pombe (strain 972 / ATCC 24843) GN=tom20 PE=3 SV=1 - [TOM20_SCHPO]	8.55	1	1	1	2	6687085	152	17.5182	9.24658
Q10169	Deubiquitination-protection protein dph1 OS=Schizosaccharomyces pombe (strain 972 / ATCC 24843) GN=dph1 PE=3 SV=1 - [DSK2_SCHPO]	5.65	1	2	2	3	6681989	354	36.7962	5.12256
Q09768	Glutamate--cysteine ligase OS=Schizosaccharomyces pombe (strain 972 / ATCC 24843) GN=gcs1 PE=3 SV=1 - [GSH1_SCHPO]	2.69	1	2	2	5	6672915	669	76.474	5.79541
Q9UTC9	Probable prefoldin subunit 2 OS=Schizosaccharomyces pombe (strain 972 / ATCC 24843) GN=SPAC227.10 PE=3 SV=1 - [PFD2_SCHPO]	10.53	1	1	1	2	6.67206e+06	114	13.2878	8.14795
O59743	Uncharacterized protein C530.07c OS=Schizosaccharomyces pombe (strain 972 / ATCC 24843) GN=SPBC530.07c PE=4 SV=1 - [YN27_SCHPO]	5.37	1	1	1	2	6.66976e+06	242	27.8209	5.69385
Q09801	Pre-mRNA polyadenylation factor fip1 OS=Schizosaccharomyces pombe (strain 972 / ATCC 24843) GN=SPAC22G7.10 PE=3 SV=1 - [FIP1X_SCHPO]	4.36	1	1	1	2	6666330	344	37.2674	5.04639
O74453	Shk1 kinase-binding protein 15 OS=Schizosaccharomyces pombe (strain 972 / ATCC 24843) GN=skb15 PE=3 SV=1 - [SKB15_SCHPO]	5.57	1	2	2	4	6.6592e+06	341	37.6862	6.65381
O74943	Uncharacterized protein C553.06 OS=Schizosaccharomyces pombe (strain 972 / ATCC 24843) GN=SPCC553.06 PE=3 SV=1 - [YJB6_SCHPO]	3.69	1	1	1	2	6.63832e+06	271	29.3103	5.78271
O94260	Putative G3BP-like protein OS=Schizosaccharomyces pombe (strain 972 / ATCC 24843) GN=nxt3 PE=1 SV=1 - [G3BP_SCHPO]	15.44	1	4	4	7	6.61837e+06	434	47.9429	5.38916
Q9HGM9	DnaJ homolog subfamily C member 7 homolog OS=Schizosaccharomyces pombe (strain 972 / ATCC 24843) GN=SPBC543.02c PE=3 SV=1 - [DNJC7_SCHPO]	8.4	1	4	4	8	6.59492e+06	476	53.272	6.82959
Q09780	Putative mevalonate kinase OS=Schizosaccharomyces pombe (strain 972 / ATCC 24843) GN=erg12 PE=2 SV=1 - [KIME_SCHPO]	8.66	1	3	3	6	6.57748e+06	404	43.3795	6.91748
P08094	60S acidic ribosomal protein P2-alpha OS=Schizosaccharomyces pombe (strain 972 / ATCC 24843) GN=rpp201 PE=1 SV=1 - [RLA2_SCHPO]	38.18	2	2	2	4	6.57198e+06	110	11.1514	4.04346
O14131	Meiotically up-regulated gene 191 protein OS=Schizosaccharomyces pombe (strain 972 / ATCC 24843) GN=mug191 PE=1 SV=1 - [MU191_SCHPO]	2.26	1	1	1	1	6.55121e+06	442	49.7484	6.78564
Q10058	Putative oxidoreductase C1F5.03c OS=Schizosaccharomyces pombe (strain 972 / ATCC 24843) GN=SPAC1F5.03c PE=3 SV=1 - [YAM3_SCHPO]	6.54	1	2	2	4	6.54508e+06	382	41.4757	5.05908
O42947	Uncharacterized protein C16H5.12c OS=Schizosaccharomyces pombe (strain 972 / ATCC 24843) GN=SPBC16H5.12c PE=1 SV=3 - [YBPC_SCHPO]	6.51	1	2	2	4	6.54302e+06	737	82.4695	5.75732
O74352	Protein hob1 OS=Schizosaccharomyces pombe (strain 972 / ATCC 24843) GN=hob1 PE=1 SV=1 - [HOB1_SCHPO]	6.22	1	3	3	6	6529761	466	51.3597	5.42725
Q09196	Myosin regulatory light chain cdc4 OS=Schizosaccharomyces pombe (strain 972 / ATCC 24843) GN=cdc4 PE=1 SV=1 - [MLR4_SCHPO]	19.86	1	3	3	6	6.48631e+06	141	15.6507	4.55127
O13935	Multisite-specific tRNA:(cytosine-C(5))-methyltransferase trm4b OS=Schizosaccharomyces pombe (strain 972 / ATCC 24843) GN=trm4b PE=3 SV=2 - [TRM4B_SCHPO]	7.45	1	5	5	9	6.46612e+06	685	77.7721	8.49951
O14148	Putative DNA helicase ino80 OS=Schizosaccharomyces pombe (strain 972 / ATCC 24843) GN=ino80 PE=1 SV=4 - [INO80_SCHPO]	0.75	1	1	1	2	6.42239e+06	1604	182.935	8.25049
O94740	Hsp90 co-chaperone Cdc37 OS=Schizosaccharomyces pombe (strain 972 / ATCC 24843) GN=cdc37 PE=1 SV=1 - [CDC37_SCHPO]	8.8	1	3	3	6	6.40938e+06	466	52.5214	5.021
O74764	ATP-dependent rRNA helicase spb4 OS=Schizosaccharomyces pombe (strain 972 / ATCC 24843) GN=spb4 PE=3 SV=1 - [SPB4_SCHPO]	6.11	1	3	3	5	6.37766e+06	606	68.6997	9.5249
Q9UU99	CRAL-TRIO domain-containing protein C23B6.04c OS=Schizosaccharomyces pombe (strain 972 / ATCC 24843) GN=SPCC23B6.04c PE=1 SV=1 - [YJX4_SCHPO]	3.97	1	3	3	6	6.346e+06	1008	110.658	7.18115
Q09856	U4/U5/U6 small nuclear ribonucleoprotein prp3 OS=Schizosaccharomyces pombe (strain 972 / ATCC 24843) GN=prp3 PE=1 SV=1 - [PRP3_SCHPO]	1.11	1	1	1	1	6.31605e+06	542	62.5505	9.49561
O59866	Dolichyl-diphosphooligosaccharide--protein glycosyltransferase subunit wbp1 OS=Schizosaccharomyces pombe (strain 972 / ATCC 24843) GN=wbp1 PE=2 SV=2 - [OSTB_SCHPO]	6.41	1	2	2	3	6.3133e+06	437	48.8679	5.49072
O94424	Transcription initiation factor IIF subunit beta OS=Schizosaccharomyces pombe (strain 972 / ATCC 24843) GN=tfg2 PE=1 SV=1 - [T2FB_SCHPO]	7.82	1	2	2	4	6.26198e+06	307	34.6014	5.26221
Q09925	Serine palmitoyltransferase 2 OS=Schizosaccharomyces pombe (strain 972 / ATCC 24843) GN=lcb2 PE=3 SV=1 - [LCB2_SCHPO]	3.15	1	2	2	3	6.25702e+06	603	67.4761	7.41553
O74424	Nucleoporin nup211 OS=Schizosaccharomyces pombe (strain 972 / ATCC 24843) GN=nup211 PE=1 SV=1 - [NU211_SCHPO]	4.57	1	6	6	12	6.24115e+06	1837	211.331	5.2876
Q8TFH3	Dolichyl-diphosphooligosaccharide--protein glycosyltransferase subunit 3 OS=Schizosaccharomyces pombe (strain 972 / ATCC 24843) GN=ost3 PE=3 SV=1 - [OST3_SCHPO]	2.27	1	1	1	2	6.23742e+06	309	34.9607	9.64209
O94477	Myosin-52 OS=Schizosaccharomyces pombe (strain 972 / ATCC 24843) GN=myo52 PE=1 SV=1 - [MYO52_SCHPO]	0.46	1	1	1	1	6.23129e+06	1516	175.046	6.66846
O14075	Putative 2-hydroxyacid dehydrogenase UNK4.10 OS=Schizosaccharomyces pombe (strain 972 / ATCC 24843) GN=SPAC2E11.10 PE=2 SV=1 - [YEAA_SCHPO]	5.69	1	2	2	3	6.22861e+06	334	36.6778	6.20166
O14092	5-aminolevulinate synthase, mitochondrial OS=Schizosaccharomyces pombe (strain 972 / ATCC 24843) GN=hem1 PE=3 SV=1 - [HEM1_SCHPO]	6.63	1	3	3	6	6.183e+06	558	60.9212	8.88037
P87308	Protein lsb5 OS=Schizosaccharomyces pombe (strain 972 / ATCC 24843) GN=lsb5 PE=3 SV=1 - [LSB5_SCHPO]	2.3	1	1	1	3	6.15507e+06	304	34.1741	7.2251
Q09783	Mitochondrial import inner membrane translocase subunit tim8 OS=Schizosaccharomyces pombe (strain 972 / ATCC 24843) GN=tim8 PE=3 SV=1 - [TIM8_SCHPO]	8.16	1	1	1	2	6.15025e+06	98	11.3475	5.88428
Q09740	Probable glutamine--fructose-6-phosphate aminotransferase [isomerizing] OS=Schizosaccharomyces pombe (strain 972 / ATCC 24843) GN=SPBC12C2.11 PE=3 SV=2 - [GFA1_SCHPO]	1.87	1	1	1	2	6.13875e+06	696	77.2728	6.63916
O74401	ERO1-like protein 1 OS=Schizosaccharomyces pombe (strain 972 / ATCC 24843) GN=ero11 PE=1 SV=1 - [ERO11_SCHPO]	1.93	1	1	1	1	6131499	467	54.591	6.1001
Q09843	Replication factor C subunit 2 OS=Schizosaccharomyces pombe (strain 972 / ATCC 24843) GN=rfc2 PE=1 SV=1 - [RFC2_SCHPO]	10	1	3	3	5	6.13129e+06	340	37.8527	8.17725
O14187	Pre-mRNA-splicing factor spp42 OS=Schizosaccharomyces pombe (strain 972 / ATCC 24843) GN=spp42 PE=1 SV=1 - [SPP42_SCHPO]	2.71	1	5	5	12	6.10693e+06	2363	274.382	8.89502
Q9UT21	Uncharacterized GTP-binding protein C9.07c OS=Schizosaccharomyces pombe (strain 972 / ATCC 24843) GN=SPAC9.07c PE=2 SV=1 - [YFY7_SCHPO]	11.2	1	3	3	4	6.10002e+06	366	40.3503	8.04541
O74496	Coatomer subunit delta OS=Schizosaccharomyces pombe (strain 972 / ATCC 24843) GN=ret2 PE=3 SV=1 - [COPD_SCHPO]	12.5	1	3	3	6	6.08452e+06	240	27.081	5.5415
Q10341	Probable serine-O-acetyltransferase cys2 OS=Schizosaccharomyces pombe (strain 972 / ATCC 24843) GN=cys2 PE=1 SV=1 - [CYS2_SCHPO]	5.36	1	3	3	4	6.08071e+06	504	56.3271	6.90283
Q9P6P6	54S ribosomal protein L9, mitochondrial OS=Schizosaccharomyces pombe (strain 972 / ATCC 24843) GN=mrpl9 PE=3 SV=1 - [RM09_SCHPO]	11.2	1	3	3	5	6.0368e+06	259	28.5491	10.4917
Q9Y805	Pre-mRNA-splicing factor cwf25 OS=Schizosaccharomyces pombe (strain 972 / ATCC 24843) GN=cwf25 PE=1 SV=1 - [CWC25_SCHPO]	1.6	1	1	1	2	6.03671e+06	376	46.029	9.59814
Q09785	Putative glycine dehydrogenase (decarboxylating), mitochondrial OS=Schizosaccharomyces pombe (strain 972 / ATCC 24843) GN=gcv2 PE=3 SV=2 - [GCSP_SCHPO]	1.16	1	1	1	2	6.03149e+06	1031	114.16	7.31299
Q92352	Actin-related protein 2/3 complex subunit 4 OS=Schizosaccharomyces pombe (strain 972 / ATCC 24843) GN=arc4 PE=1 SV=1 - [ARPC4_SCHPO]	4.17	1	1	1	4	6.01718e+06	168	19.6022	5.42725
Q9HGL2	Uncharacterized calcium-binding protein C800.10c OS=Schizosaccharomyces pombe (strain 972 / ATCC 24843) GN=SPBC800.10c PE=3 SV=1 - [YHLA_SCHPO]	1.61	1	2	2	4	6.00986e+06	1116	120.468	4.85596
O43050	Sterol-4-alpha-carboxylate 3-dehydrogenase, decarboxylating OS=Schizosaccharomyces pombe (strain 972 / ATCC 24843) GN=erg26 PE=3 SV=1 - [ERG26_SCHPO]	7.35	1	2	2	3	6.00192e+06	340	38.2935	6.27783
Q10411	Sporulation-specific protein 15 OS=Schizosaccharomyces pombe (strain 972 / ATCC 24843) GN=spo15 PE=1 SV=1 - [SPO15_SCHPO]	4.14	1	7	7	16	5.97963e+06	1957	222.652	5.23682
P78920	Putative nucleosome assembly protein C2D10.11C OS=Schizosaccharomyces pombe (strain 972 / ATCC 24843) GN=SPBC2D10.11c PE=2 SV=2 - [YGNB_SCHPO]	3.96	1	1	1	2	5.96923e+06	379	43.3441	4.56396
Q09847	Nucleoporin nup146 OS=Schizosaccharomyces pombe (strain 972 / ATCC 24843) GN=nup146 PE=1 SV=1 - [NU146_SCHPO]	1.66	1	2	2	4	5.96031e+06	1325	145.687	5.10986
Q10434	F-actin-capping protein subunit alpha OS=Schizosaccharomyces pombe (strain 972 / ATCC 24843) GN=acp1 PE=1 SV=1 - [CAPZA_SCHPO]	2.73	1	1	1	2	5.95804e+06	256	29.79	5.26221
Q10484	Uncharacterized protein C17C9.12 OS=Schizosaccharomyces pombe (strain 972 / ATCC 24843) GN=SPAC17C9.12 PE=1 SV=2 - [YDFC_SCHPO]	15.05	1	2	2	4	5.92031e+06	319	33.9843	8.79248
O14233	mRNA 3'-end-processing protein rna14 OS=Schizosaccharomyces pombe (strain 972 / ATCC 24843) GN=rna14 PE=3 SV=1 - [RNA14_SCHPO]	3.41	1	3	3	6	5.91715e+06	733	83.8736	6.65381
O14213	Meiotically up-regulated gene 185 protein OS=Schizosaccharomyces pombe (strain 972 / ATCC 24843) GN=mug185 PE=1 SV=1 - [MU185_SCHPO]	2.37	1	1	1	1	5.87035e+06	380	45.1029	5.32568
Q9URW6	SH3 domain-containing protein PJ696.02 OS=Schizosaccharomyces pombe (strain 972 / ATCC 24843) GN=SPAPJ696.02 PE=1 SV=1 - [YIE2_SCHPO]	6.05	1	2	2	4	5.84479e+06	430	46.3452	9.1001
O94248	Midasin OS=Schizosaccharomyces pombe (strain 972 / ATCC 24843) GN=mdn1 PE=1 SV=1 - [MDN1_SCHPO]	0.45	1	2	2	5	5.84371e+06	4717	537.449	5.18604
Q9HGL4	tRNA (adenine(58)-N(1))-methyltransferase non-catalytic subunit trm6 OS=Schizosaccharomyces pombe (strain 972 / ATCC 24843) GN=gcd10 PE=3 SV=1 - [TRM6_SCHPO]	4.33	1	2	2	4	5.84363e+06	462	53.1673	7.09326
O94286	1,2-dihydroxy-3-keto-5-methylthiopentene dioxygenase OS=Schizosaccharomyces pombe (strain 972 / ATCC 24843) GN=adi1 PE=1 SV=1 - [MTND_SCHPO]	11.24	1	2	2	4	5803692	178	20.9234	5.79541
O13615	Pre-mRNA-splicing factor prp5 OS=Schizosaccharomyces pombe (strain 972 / ATCC 24843) GN=prp5 PE=1 SV=1 - [PRP46_SCHPO]	2.75	1	1	1	2	5.79413e+06	473	52.3855	8.23584
P08096	DNA topoisomerase 2 OS=Schizosaccharomyces pombe (strain 972 / ATCC 24843) GN=top2 PE=1 SV=2 - [TOP2_SCHPO]	1.55	1	2	2	3	5.77645e+06	1485	167.788	7.28369
O42668	Tetratricopeptide repeat protein 1 OS=Schizosaccharomyces pombe (strain 972 / ATCC 24843) GN=tpr1 PE=1 SV=1 - [TPR1_SCHPO]	3.66	1	4	4	6	5.74697e+06	1039	119.077	6.3667
Q5T749-cRAP	Keratinocyte proline-rich protein (cRAP) OS=Homo sapiens GN=KPRP PE=1 SV=1 - [KPRP_HUMAN]	1.04	1	1	1	1	5.69712e+06	579	64.0932	8.26514
Q10170	Arginine N-methyltransferase 2 OS=Schizosaccharomyces pombe (strain 972 / ATCC 24843) GN=rmt2 PE=3 SV=2 - [RMT2_SCHPO]	10.92	1	3	3	6	5.68557e+06	357	40.6834	4.81787
P87123	DNA-directed RNA polymerase II subunit RPB11 OS=Schizosaccharomyces pombe (strain 972 / ATCC 24843) GN=rpb11 PE=1 SV=1 - [RPB11_SCHPO]	8.94	1	1	1	2	5.68538e+06	123	14.1182	4.99561
O14250	Probable proteasome subunit alpha type-6 OS=Schizosaccharomyces pombe (strain 972 / ATCC 24843) GN=SPAC6G10.04c PE=3 SV=1 - [PSA6_SCHPO]	3.68	1	1	1	2	5.68044e+06	272	30.0924	5.43994
O13989	Uncharacterized protein C26H5.07c OS=Schizosaccharomyces pombe (strain 972 / ATCC 24843) GN=SPAC26H5.07c PE=3 SV=2 - [YEG7_SCHPO]	1.39	1	1	1	2	5678777	505	56.8218	5.66846
O74378	2-oxoglutarate dehydrogenase, mitochondrial OS=Schizosaccharomyces pombe (strain 972 / ATCC 24843) GN=kgd1 PE=3 SV=1 - [ODO1_SCHPO]	4.96	1	4	4	7	5.67413e+06	1009	114.093	7.1958
O94508	Pre-mRNA-splicing factor cwf11 OS=Schizosaccharomyces pombe (strain 972 / ATCC 24843) GN=cwf11 PE=1 SV=1 - [CWF11_SCHPO]	1.95	1	2	2	3	5.66371e+06	1284	148.278	7.23975
Q9UTN3	Poly(A) RNA polymerase cid14 OS=Schizosaccharomyces pombe (strain 972 / ATCC 24843) GN=cid14 PE=1 SV=2 - [CID14_SCHPO]	3.22	1	2	2	3	5.61707e+06	684	78.2493	7.6499
Q11119	Ubiquitin carboxyl-terminal hydrolase 14 OS=Schizosaccharomyces pombe (strain 972 / ATCC 24843) GN=ubp14 PE=1 SV=2 - [UBP14_SCHPO]	1.42	1	1	1	2	5.5886e+06	775	86.7276	4.89404
O14021	RbAp48-related WD40 repeat-containing protein prw1 OS=Schizosaccharomyces pombe (strain 972 / ATCC 24843) GN=prw1 PE=1 SV=1 - [PRW1_SCHPO]	4.87	1	2	2	4	5.578e+06	431	48.4455	5.43994
Q9UTK5	Abnormal long morphology protein 1 OS=Schizosaccharomyces pombe (strain 972 / ATCC 24843) GN=alm1 PE=1 SV=1 - [ALM1_SCHPO]	6.25	1	10	10	20	5.56638e+06	1727	197.74	5.5415
Q09868	RNA-binding post-transcriptional regulator cip2 OS=Schizosaccharomyces pombe (strain 972 / ATCC 24843) GN=cip2 PE=1 SV=1 - [CIP2_SCHPO]	1.39	1	1	1	2	5.55478e+06	576	62.0311	8.26514
O13736	Actin cytoskeleton-regulatory complex protein sla1 OS=Schizosaccharomyces pombe (strain 972 / ATCC 24843) GN=sla1 PE=1 SV=1 - [SLA1_SCHPO]	1.83	1	2	2	4	5.54763e+06	1420	154.535	5.65576
O74782	Universal stress protein A family protein C25B2.10 OS=Schizosaccharomyces pombe (strain 972 / ATCC 24843) GN=SPBC25B2.10 PE=1 SV=1 - [YGBA_SCHPO]	3.91	1	1	1	2	5.54626e+06	307	34.0607	9.62744
P87242	HD domain-containing protein C4G3.17 OS=Schizosaccharomyces pombe (strain 972 / ATCC 24843) GN=SPCC4G3.17 PE=3 SV=1 - [YC0H_SCHPO]	7.58	1	1	1	2	5.4621e+06	198	22.9147	6.06201
Q9USY4	ARS-binding protein 2 OS=Schizosaccharomyces pombe (strain 972 / ATCC 24843) GN=abp2 PE=1 SV=1 - [ABP2_SCHPO]	2.09	1	1	1	2	5.44868e+06	527	59.5915	6.62451
O74842	ATP-dependent helicase fft2 OS=Schizosaccharomyces pombe (strain 972 / ATCC 24843) GN=fft2 PE=1 SV=1 - [FFT2_SCHPO]	3.12	2	2	3	6	5.44563e+06	1284	143.577	5.42725
Q9P7R3	Exosome complex component mtr3 OS=Schizosaccharomyces pombe (strain 972 / ATCC 24843) GN=mtr3 PE=3 SV=1 - [MTR3_SCHPO]	2.72	1	1	1	2	5.43537e+06	257	28.4174	7.6499
O42963	Nucleoporin nup44 OS=Schizosaccharomyces pombe (strain 972 / ATCC 24843) GN=nup44 PE=2 SV=1 - [NUP44_SCHPO]	6.45	1	3	3	6	5.43285e+06	403	44.4569	9.49561
Q9UTT2	Pre-mRNA-splicing factor prp12 OS=Schizosaccharomyces pombe (strain 972 / ATCC 24843) GN=prp12 PE=1 SV=1 - [RSE1_SCHPO]	1.74	1	1	1	2	5.42669e+06	1206	134.887	6.12549
O74975	Probable choline-phosphate cytidylyltransferase OS=Schizosaccharomyces pombe (strain 972 / ATCC 24843) GN=SPCC1827.02c PE=1 SV=3 - [PCY1_SCHPO]	8.01	1	2	2	4	5.41007e+06	362	41.7251	5.8208
Q9UT97	Probable proteasome subunit alpha type-5 OS=Schizosaccharomyces pombe (strain 972 / ATCC 24843) GN=pup2 PE=1 SV=1 - [PSA5_SCHPO]	8.1	1	2	2	4	5.40748e+06	247	27.5558	5.021
O14036	Small nuclear ribonucleoprotein Sm D2 OS=Schizosaccharomyces pombe (strain 972 / ATCC 24843) GN=smd2 PE=1 SV=1 - [SMD2_SCHPO]	8.7	1	1	1	2	5.4073e+06	115	13.087	9.74463
P40381	Chromatin-associated protein swi6 OS=Schizosaccharomyces pombe (strain 972 / ATCC 24843) GN=swi6 PE=1 SV=1 - [SWI6_SCHPO]	4.27	1	1	1	4	5.39701e+06	328	37.27	5.22412
Q9P3B2	Respiratory supercomplex factor 2 homolog C1565.01 OS=Schizosaccharomyces pombe (strain 972 / ATCC 24843) GN=rcf2 PE=3 SV=1 - [RCF2_SCHPO]	4.96	1	1	1	2	5367860	242	27.0352	9.81787
Q9P7H1	Tyrosine-protein phosphatase CDC14 homolog OS=Schizosaccharomyces pombe (strain 972 / ATCC 24843) GN=clp1 PE=1 SV=1 - [FLP1_SCHPO]	3.91	1	2	2	4	5.36181e+06	537	60.2155	8.89502
Q09804	Probable nucleolar pre-ribosomal-associated protein 2 OS=Schizosaccharomyces pombe (strain 972 / ATCC 24843) GN=urb2 PE=3 SV=2 - [URB2_SCHPO]	2.73	1	3	3	6	5.35931e+06	1318	151.472	7.2251
O13713	Nuclear polyadenylated RNA-binding protein nab2 OS=Schizosaccharomyces pombe (strain 972 / ATCC 24843) GN=nab2 PE=3 SV=1 - [NAB2_SCHPO]	8.14	1	2	2	3	5.33354e+06	307	33.9077	5.56689
Q9UUB6	Ubiquitin carboxyl-terminal hydrolase 2 OS=Schizosaccharomyces pombe (strain 972 / ATCC 24843) GN=uch2 PE=1 SV=1 - [UBLH2_SCHPO]	7	1	2	2	4	5305713	300	34.1741	5.021
Q9P6I5	Guanylate kinase OS=Schizosaccharomyces pombe (strain 972 / ATCC 24843) GN=SPBC1198.05 PE=3 SV=1 - [KGUA_SCHPO]	4.95	1	1	1	1	5.30096e+06	202	22.3808	5.99854
Q9P6R9	Pre-mRNA-splicing factor cwf22 OS=Schizosaccharomyces pombe (strain 972 / ATCC 24843) GN=cwf22 PE=1 SV=3 - [CWC22_SCHPO]	3.61	1	3	3	5	5.28183e+06	887	102.71	8.5874
Q10245	Very-long-chain 3-oxoacyl-CoA reductase OS=Schizosaccharomyces pombe (strain 972 / ATCC 24843) GN=SPAC4G9.15 PE=3 SV=1 - [MKAR_SCHPO]	2.35	1	1	1	2	5.27096e+06	341	37.2835	9.62744
O14307	tRNA (adenine(58)-N(1))-methyltransferase catalytic subunit trm61 OS=Schizosaccharomyces pombe (strain 972 / ATCC 24843) GN=cpd1 PE=3 SV=1 - [TRM61_SCHPO]	5.22	1	2	2	4	5269545	364	41.7071	6.87354
Q9P7X1	Probable mitochondrial-processing peptidase subunit beta OS=Schizosaccharomyces pombe (strain 972 / ATCC 24843) GN=qcr1 PE=2 SV=1 - [MPPB_SCHPO]	11.82	1	2	2	4	5.26528e+06	457	50.7061	6.81494
Q9UQY2	Probable proteasome subunit beta type-6 OS=Schizosaccharomyces pombe (strain 972 / ATCC 24843) GN=pam1 PE=3 SV=1 - [PSB6_SCHPO]	10.22	1	2	2	4	5.24919e+06	225	25.0667	7.48877
O94465	Protein cms1 OS=Schizosaccharomyces pombe (strain 972 / ATCC 24843) GN=cms1 PE=3 SV=1 - [CMS1_SCHPO]	3.25	1	1	1	2	5.22991e+06	277	31.6054	8.23584
O94443	Uncharacterized exonuclease C637.09 OS=Schizosaccharomyces pombe (strain 972 / ATCC 24843) GN=SPAC637.09 PE=3 SV=2 - [YFE9_SCHPO]	1.27	1	1	1	2	5.22749e+06	631	71.4261	7.18115
O74767	Probable coatomer subunit epsilon OS=Schizosaccharomyces pombe (strain 972 / ATCC 24843) GN=sec28 PE=1 SV=1 - [COPE_SCHPO]	4.17	1	1	1	2	5.20627e+06	288	31.7547	4.44971
Q10498	Protein HGH1 homolog OS=Schizosaccharomyces pombe (strain 972 / ATCC 24843) GN=hgh1 PE=3 SV=1 - [HGH1_SCHPO]	3.37	1	1	1	2	5.18249e+06	356	41.2341	4.88135
Q9P4X4	Probable vesicular-fusion protein sec17 homolog OS=Schizosaccharomyces pombe (strain 972 / ATCC 24843) GN=sec17 PE=1 SV=1 - [SEC17_SCHPO]	5.54	1	2	2	4	5.16951e+06	289	32.2021	5.021
O74432	Golgi to ER traffic protein 4 OS=Schizosaccharomyces pombe (strain 972 / ATCC 24843) GN=get4 PE=3 SV=1 - [GET4_SCHPO]	2.64	1	1	1	2	5.14591e+06	303	34.3305	7.13721
O43021	Oxysterol-binding protein homolog C354.07c OS=Schizosaccharomyces pombe (strain 972 / ATCC 24843) GN=SPBC354.07c PE=3 SV=4 - [YGV7_SCHPO]	4.53	1	2	2	4	5.13863e+06	397	45.0385	5.41455
O36032	Glutaredoxin-1 OS=Schizosaccharomyces pombe (strain 972 / ATCC 24843) GN=grx1 PE=3 SV=1 - [GLRX1_SCHPO]	12.87	1	1	1	2	5.12047e+06	101	11.2536	6.771
O94300	Putative xanthine/uracil permease C887.17 OS=Schizosaccharomyces pombe (strain 972 / ATCC 24843) GN=SPBC887.17 PE=3 SV=1 - [YOOH_SCHPO]	1.44	1	1	1	1	5.08532e+06	625	68.5184	5.8335
Q9P6R2	Uncharacterized protein C13E7.08c OS=Schizosaccharomyces pombe (strain 972 / ATCC 24843) GN=SPBC13E7.08c PE=3 SV=1 - [YOH8_SCHPO]	3.73	1	1	1	2	5.08392e+06	429	48.7043	4.52588
P39964	Pre-mRNA-splicing factor cdc5 OS=Schizosaccharomyces pombe (strain 972 / ATCC 24843) GN=cdc5 PE=1 SV=1 - [CEF1_SCHPO]	1.32	1	1	1	2	5073849	757	86.791	7.92822
Q12702	Protein phosphatase PP2A regulatory subunit B OS=Schizosaccharomyces pombe (strain 972 / ATCC 24843) GN=pab1 PE=1 SV=2 - [2ABA_SCHPO]	9.07	1	4	4	8	5.06475e+06	463	52.7621	5.70654
O60162	Uncharacterized protein C19F5.03 OS=Schizosaccharomyces pombe (strain 972 / ATCC 24843) GN=SPBC19F5.03 PE=1 SV=1 - [YG23_SCHPO]	1.84	1	1	1	2	5.03044e+06	598	68.6693	8.74854
Q09911	Uncharacterized protein C30D11.14c OS=Schizosaccharomyces pombe (strain 972 / ATCC 24843) GN=SPAC30D11.14c PE=4 SV=1 - [YAJE_SCHPO]	6.93	1	3	3	6	5.02953e+06	534	58.9991	8.99756
Q9UT24	Pre-mRNA-splicing factor brr2 OS=Schizosaccharomyces pombe (strain 972 / ATCC 24843) GN=brr2 PE=1 SV=1 - [BRR2_SCHPO]	2.21	1	4	4	7	5.01725e+06	2176	248.653	5.22412
O74462	Transcription initiation factor TFIID subunit 6 OS=Schizosaccharomyces pombe (strain 972 / ATCC 24843) GN=taf6 PE=1 SV=1 - [TAF6_SCHPO]	3.98	1	2	2	8	5.01192e+06	452	50.241	5.60498
Q10105	Translational activator gcn1 OS=Schizosaccharomyces pombe (strain 972 / ATCC 24843) GN=gcn1 PE=3 SV=1 - [GCN1_SCHPO]	1.42	1	3	3	5	4.99717e+06	2670	297.152	5.8335
O94699	Mitochondrial outer membrane protein C83.16c OS=Schizosaccharomyces pombe (strain 972 / ATCC 24843) GN=SPBC83.16c PE=3 SV=1 - [YG1G_SCHPO]	3.37	1	2	2	4	4.99033e+06	563	63.4446	7.66455
O60079	Probable ubiquitin carboxyl-terminal hydrolase 12 OS=Schizosaccharomyces pombe (strain 972 / ATCC 24843) GN=ubp12 PE=1 SV=1 - [UBP12_SCHPO]	2.35	1	2	2	3	4.98545e+06	979	111.897	4.84326
P07799	DNA topoisomerase 1 OS=Schizosaccharomyces pombe (strain 972 / ATCC 24843) GN=top1 PE=1 SV=2 - [TOP1_SCHPO]	1.84	1	2	2	3	4.94456e+06	814	93.9221	9.08545
O42909	Zinc-type alcohol dehydrogenase-like protein C16A3.02c OS=Schizosaccharomyces pombe (strain 972 / ATCC 24843) GN=SPBC16A3.02c PE=3 SV=1 - [YBI2_SCHPO]	2.59	1	1	1	2	4938531	347	38.1625	7.18115
O13791	Protein slt1 OS=Schizosaccharomyces pombe (strain 972 / ATCC 24843) GN=slt1 PE=1 SV=3 - [SLT1_SCHPO]	8.08	1	3	3	6	4.93137e+06	433	49.1072	4.97021
O14224	Rho GDP-dissociation inhibitor OS=Schizosaccharomyces pombe (strain 972 / ATCC 24843) GN=SPAC6F12.06 PE=1 SV=1 - [GDIR_SCHPO]	4.88	1	1	1	2	4.91852e+06	205	23.0174	5.36377
O43036	DNA-directed RNA polymerase I subunit rpa43 OS=Schizosaccharomyces pombe (strain 972 / ATCC 24843) GN=rpa43 PE=1 SV=1 - [RPA43_SCHPO]	10.98	1	2	2	3	4.90105e+06	173	19.3731	5.59229
Q9P380	Probable peptide transporter ptr2 OS=Schizosaccharomyces pombe (strain 972 / ATCC 24843) GN=ptr2 PE=1 SV=1 - [PTR2_SCHPO]	1.46	1	1	1	2	4.88587e+06	618	68.455	5.57959
P40374	Imidazoleglycerol-phosphate dehydratase OS=Schizosaccharomyces pombe (strain 972 / ATCC 24843) GN=his5 PE=1 SV=1 - [HIS7_SCHPO]	14.81	1	2	2	6	4.87716e+06	216	23.505	6.90283
O74433	Cytochrome b-c1 complex subunit 9 OS=Schizosaccharomyces pombe (strain 972 / ATCC 24843) GN=qcr9 PE=3 SV=2 - [QCR9_SCHPO]	17.91	1	1	1	2	4.81502e+06	67	7.79478	4.84326
O94522	Chromatin structure-remodeling complex subunit rsc7 OS=Schizosaccharomyces pombe (strain 972 / ATCC 24843) GN=rsc7 PE=1 SV=1 - [RSC7_SCHPO]	3.33	1	1	1	3	4.8056e+06	390	43.9814	9.20264
P28040	DNA polymerase alpha catalytic subunit OS=Schizosaccharomyces pombe (strain 972 / ATCC 24843) GN=pol1 PE=1 SV=1 - [DPOA_SCHPO]	1.35	1	2	2	4	4.79922e+06	1405	159.249	6.88818
O74478	Phosphoglucomutase-2 OS=Schizosaccharomyces pombe (strain 972 / ATCC 24843) GN=SPCC1840.05c PE=1 SV=1 - [PGM2_SCHPO]	2.39	1	1	1	2	4.79626e+06	587	65.4532	6.49365
O13983	ATP-dependent helicase hrq1 OS=Schizosaccharomyces pombe (strain 972 / ATCC 24843) GN=hrq1 PE=1 SV=4 - [HRQ1_SCHPO]	1.22	1	1	1	1	4.7897e+06	1063	120.894	8.03076
O94375	RNA exonuclease 4 OS=Schizosaccharomyces pombe (strain 972 / ATCC 24843) GN=rex4 PE=3 SV=1 - [REXO4_SCHPO]	3.08	1	1	1	2	4.78113e+06	260	29.5835	9.70068
Q10410	Probable ADP-ribosylation factor-binding protein C1F3.05 OS=Schizosaccharomyces pombe (strain 972 / ATCC 24843) GN=SPAC1F3.05 PE=3 SV=1 - [YD85_SCHPO]	2.16	1	1	1	2	4.74368e+06	510	56.7538	5.5415
Q9UUK7	Phosphoribosylglycinamide formyltransferase OS=Schizosaccharomyces pombe (strain 972 / ATCC 24843) GN=ade5 PE=2 SV=1 - [PUR3_SCHPO]	8.21	1	2	2	6	4.66408e+06	207	22.2381	6.85889
O42896	Uncharacterized oxidoreductase C115.03 OS=Schizosaccharomyces pombe (strain 972 / ATCC 24843) GN=SPBC115.03 PE=3 SV=1 - [YBQ3_SCHPO]	5.71	1	2	2	4	4652853	368	41.2452	6.72705
O94312	PWWP domain-containing protein2 OS=Schizosaccharomyces pombe (strain 972 / ATCC 24843) GN=pdp2 PE=1 SV=1 - [PDP2_SCHPO]	6.51	1	3	3	6	4.65258e+06	568	62.7872	5.05908
Q9USR1	Thioredoxin-like protein 1 OS=Schizosaccharomyces pombe (strain 972 / ATCC 24843) GN=txl1 PE=3 SV=1 - [TXL1_SCHPO]	7.93	1	2	2	4	4.64688e+06	290	31.8692	5.14795
P78847	Nucleoporin nup186 OS=Schizosaccharomyces pombe (strain 972 / ATCC 24843) GN=nup186 PE=2 SV=2 - [NU186_SCHPO]	1.88	1	3	3	5	4.63756e+06	1647	186.294	5.65576
Q9Y7K1	Uncharacterized protein C216.04c OS=Schizosaccharomyces pombe (strain 972 / ATCC 24843) GN=SPBC216.04c PE=3 SV=1 - [YGL4_SCHPO]	7.97	1	1	1	2	4.6218e+06	138	15.5964	7.18115
Q9UTN1	Mitochondrial oxaloacetate transport protein OS=Schizosaccharomyces pombe (strain 972 / ATCC 24843) GN=oac1 PE=3 SV=1 - [OAC1_SCHPO]	2.5	1	1	1	2	4.60382e+06	320	35.5246	9.75928
O74557	NADH-cytochrome b5 reductase 1 OS=Schizosaccharomyces pombe (strain 972 / ATCC 24843) GN=cbr1 PE=3 SV=1 - [NCB5R_SCHPO]	3.65	1	1	1	2	4.56381e+06	301	33.702	9.49561
Q9P382	Nucleoporin nup82 OS=Schizosaccharomyces pombe (strain 972 / ATCC 24843) GN=nup82 PE=3 SV=1 - [NUP82_SCHPO]	2.74	1	2	2	5	4536894	803	90.5551	5.31299
O59672	Uncharacterized ABC transporter ATP-binding protein C29A3.09c OS=Schizosaccharomyces pombe (strain 972 / ATCC 24843) GN=SPBC29A3.09c PE=3 SV=1 - [YB89_SCHPO]	1.36	1	1	1	2	4.49442e+06	736	83.7101	6.55127
O74563	E3 ubiquitin-protein ligase brl2 OS=Schizosaccharomyces pombe (strain 972 / ATCC 24843) GN=brl2 PE=1 SV=1 - [BRL2_SCHPO]	6.32	1	4	4	8	4.48896e+06	680	78.0042	6.30322
Q10143	Probable prefoldin subunit 3 OS=Schizosaccharomyces pombe (strain 972 / ATCC 24843) GN=SPAC3H8.07c PE=3 SV=1 - [PFD3_SCHPO]	10.06	1	2	2	4	4.47981e+06	169	19.4329	5.30029
O94305	Putative monoglyceride lipase OS=Schizosaccharomyces pombe (strain 972 / ATCC 24843) GN=SPCC5E4.05c PE=1 SV=1 - [MGLL_SCHPO]	13.76	1	3	3	7	4.46509e+06	378	41.5978	5.96045
P14965	Orotidine 5'-phosphate decarboxylase OS=Schizosaccharomyces pombe (strain 972 / ATCC 24843) GN=ura4 PE=3 SV=1 - [PYRF_SCHPO]	3.41	1	1	1	2	4460236	264	29.3432	7.44482
O60173	ATP-dependent RNA helicase dbp7 OS=Schizosaccharomyces pombe (strain 972 / ATCC 24843) GN=dbp7 PE=3 SV=1 - [DBP7_SCHPO]	4.8	1	3	3	7	4.45315e+06	709	78.7825	8.86572
Q9Y7N1	Uncharacterized protein C1450.03 OS=Schizosaccharomyces pombe (strain 972 / ATCC 24843) GN=SPCC1450.03 PE=1 SV=1 - [YCK3_SCHPO]	2.92	1	1	1	1	4.44976e+06	240	27.056	4.33545
O60124	Exosome complex component rrp42 OS=Schizosaccharomyces pombe (strain 972 / ATCC 24843) GN=rrp42 PE=3 SV=1 - [RRP42_SCHPO]	4.35	1	1	1	2	4.44575e+06	299	31.9937	4.55127
Q9P789	Pumilio domain-containing protein P35G2.14 OS=Schizosaccharomyces pombe (strain 972 / ATCC 24843) GN=SPBP35G2.14 PE=1 SV=2 - [YN8E_SCHPO]	1.69	1	1	1	2	4.41725e+06	1065	114.16	7.18115
O74505	Uncharacterized protein C594.02c OS=Schizosaccharomyces pombe (strain 972 / ATCC 24843) GN=SPCC594.02c PE=1 SV=1 - [YJD2_SCHPO]	3.07	1	1	1	2	4402686	489	54.8327	6.1001
O36025	GYF domain-containing protein mpd2 OS=Schizosaccharomyces pombe (strain 972 / ATCC 24843) GN=mpd2 PE=1 SV=1 - [MPD2_SCHPO]	7.76	1	6	6	17	4.37438e+06	992	106.077	8.11865
Q10311	Ankyrin repeat-containing protein C6C3.08 OS=Schizosaccharomyces pombe (strain 972 / ATCC 24843) GN=SPAC6C3.08 PE=3 SV=1 - [YD58_SCHPO]	4.27	1	1	1	2	4.34645e+06	234	25.9142	5.35107
O42958	DNA topoisomerase 2-associated protein pat1 OS=Schizosaccharomyces pombe (strain 972 / ATCC 24843) GN=SPBC19G7.10c PE=3 SV=2 - [PAT1_SCHPO]	2.65	1	2	2	4	4.34184e+06	754	84.0647	5.12256
O14210	INO80 complex subunit 2 OS=Schizosaccharomyces pombe (strain 972 / ATCC 24843) GN=ies2 PE=1 SV=1 - [IES2_SCHPO]	4.07	1	1	1	2	4.33316e+06	295	33.5155	4.71631
O13748	Alpha N-terminal protein methyltransferase 1 OS=Schizosaccharomyces pombe (strain 972 / ATCC 24843) GN=tae1 PE=3 SV=1 - [NTM1_SCHPO]	4.57	1	1	1	2	4321079	219	24.3723	5.42725
O59682	Serine palmitoyltransferase 1 OS=Schizosaccharomyces pombe (strain 972 / ATCC 24843) GN=lcb1 PE=3 SV=1 - [LCB1_SCHPO]	2.55	1	1	1	1	4.30626e+06	509	57.4329	6.60986
Q10432	Coiled-coil quantitatively-enriched protein 1 OS=Schizosaccharomyces pombe (strain 972 / ATCC 24843) GN=ccq1 PE=1 SV=1 - [CCQ1_SCHPO]	1.36	1	1	1	2	4.27816e+06	735	83.2496	5.22412
P32235	GTP-binding protein 1 OS=Schizosaccharomyces pombe (strain 972 / ATCC 24843) GN=gtp1 PE=3 SV=2 - [GTP1_SCHPO]	4.4	1	2	2	4	4.252e+06	364	40.8226	8.67529
O60184	General transcriptional corepressor ssn6 OS=Schizosaccharomyces pombe (strain 972 / ATCC 24843) GN=ssn6 PE=1 SV=1 - [CYC8_SCHPO]	2.18	1	2	2	4	4.23597e+06	1102	121.442	6.26514
O94512	Oxysterol-binding protein-like protein 1 OS=Schizosaccharomyces pombe (strain 972 / ATCC 24843) GN=obp1 PE=1 SV=1 - [OBP1_SCHPO]	3.88	1	1	1	2	4220440	516	58.6555	7.85498
Q5D862-cRAP	Filaggrin-2 (cRAP) OS=Homo sapiens GN=FLG2 PE=1 SV=1 - [FILA2_HUMAN]	2.59	1	2	2	2	4.21419e+06	2391	247.928	8.30908
O74535	Cleavage and polyadenylation factor complex subunit C74.02c OS=Schizosaccharomyces pombe (strain 972 / ATCC 24843) GN=SPCC74.02c PE=1 SV=1 - [CPSFX_SCHPO]	3.94	1	2	2	6	4.19347e+06	710	77.178	7.63525
O94529	FACT complex subunit pob3 OS=Schizosaccharomyces pombe (strain 972 / ATCC 24843) GN=pob3 PE=3 SV=1 - [POB3_SCHPO]	1.95	1	1	1	2	4.17474e+06	512	57.4214	4.52588
O14205	Vacuolar protein sorting-associated protein 74 OS=Schizosaccharomyces pombe (strain 972 / ATCC 24843) GN=vps74 PE=1 SV=2 - [VPS74_SCHPO]	3.86	1	1	1	2	4.16423e+06	337	38.3507	5.5415
Q9P783	Ribosome assembly protein rrb1 OS=Schizosaccharomyces pombe (strain 972 / ATCC 24843) GN=rrb1 PE=1 SV=1 - [RRB1_SCHPO]	2.29	1	1	1	2	4132277	480	53.8009	4.76709
Q10414	CWF19-like protein mug161 OS=Schizosaccharomyces pombe (strain 972 / ATCC 24843) GN=mug161 PE=1 SV=1 - [MU161_SCHPO]	3.39	1	2	2	4	4.11902e+06	561	63.1758	8.23584
O14279	Ribosomal RNA-processing protein 14-N OS=Schizosaccharomyces pombe (strain 972 / ATCC 24843) GN=rrp14n PE=1 SV=1 - [RR14N_SCHPO]	17.53	1	2	2	3	4.11047e+06	154	17.8941	9.53955
Q9Y7X8	Actin-like protein arp5 OS=Schizosaccharomyces pombe (strain 972 / ATCC 24843) GN=arp5 PE=1 SV=1 - [ARP5_SCHPO]	1.39	1	1	1	1	4108551	721	82.3134	6.0874
O74761	DNA primase large subunit OS=Schizosaccharomyces pombe (strain 972 / ATCC 24843) GN=pri2 PE=1 SV=1 - [PRI2_SCHPO]	1.53	1	1	1	2	4.10326e+06	459	53.0202	8.41162
O43071	Pre-mRNA-processing factor 17 OS=Schizosaccharomyces pombe (strain 972 / ATCC 24843) GN=prp17 PE=1 SV=1 - [PRP17_SCHPO]	4.12	1	2	2	4	4099214	558	63.0929	6.02393
P50998	AMP deaminase OS=Schizosaccharomyces pombe (strain 972 / ATCC 24843) GN=ada1 PE=1 SV=3 - [AMPD_SCHPO]	3.13	1	3	3	8	4.09359e+06	831	95.8269	6.41748
O42999	Mitochondrial import receptor subunit tom7 OS=Schizosaccharomyces pombe (strain 972 / ATCC 24843) GN=tom7 PE=3 SV=1 - [TOM7_SCHPO]	16.33	1	1	1	2	4.08915e+06	49	5.79101	8.67529
Q10988	UV-damage endonuclease OS=Schizosaccharomyces pombe (strain 972 / ATCC 24843) GN=uve1 PE=2 SV=1 - [UVE1_SCHPO]	1	1	1	1	1	4.086e+06	599	68.7731	8.48486
O13870	General negative regulator of transcription subunit 3 OS=Schizosaccharomyces pombe (strain 972 / ATCC 24843) GN=not3 PE=1 SV=2 - [NOT3_SCHPO]	4.06	1	2	2	6	4.06927e+06	640	72.7148	5.05908
Q09793	Nucleoporin nup45 OS=Schizosaccharomyces pombe (strain 972 / ATCC 24843) GN=nup45 PE=1 SV=2 - [NUP45_SCHPO]	2.35	1	1	1	2	4.06204e+06	425	44.9561	5.22412
Q09176	Splicing factor U2AF 23 kDa subunit OS=Schizosaccharomyces pombe (strain 972 / ATCC 24843) GN=SPAP8A3.06 PE=1 SV=2 - [U2AF1_SCHPO]	6.94	1	1	1	2	4.05595e+06	216	25.014	7.34229
O13961	Nuclear envelope protein ndc1 OS=Schizosaccharomyces pombe (strain 972 / ATCC 24843) GN=cut11 PE=2 SV=2 - [NDC1_SCHPO]	2.33	1	1	1	2	4.03442e+06	601	69.3103	9.67139
O59673	ATP synthase subunit H, mitochondrial OS=Schizosaccharomyces pombe (strain 972 / ATCC 24843) GN=atp14 PE=3 SV=1 - [ATP14_SCHPO]	19.42	1	2	2	3	4.02508e+06	103	11.5627	6.07471
Q9P7S3	SWI/SNF and RSC complexes subunit ssr3 OS=Schizosaccharomyces pombe (strain 972 / ATCC 24843) GN=ssr3 PE=1 SV=1 - [SSR3_SCHPO]	3.53	1	1	1	4	4021077	425	49.7283	5.60498
O74314	Probable cystathionine gamma-synthase OS=Schizosaccharomyces pombe (strain 972 / ATCC 24843) GN=SPBC15D4.09c PE=3 SV=1 - [MET7_SCHPO]	2.46	1	1	1	2	4.01221e+06	610	68.925	6.59521
O74178	Protein kes1 OS=Schizosaccharomyces pombe (strain 972 / ATCC 24843) GN=kes1 PE=2 SV=2 - [KES1_SCHPO]	10.31	1	4	4	9	3.99678e+06	388	44.5644	7.06396
Q9UU81	AP-1 complex subunit gamma-1 OS=Schizosaccharomyces pombe (strain 972 / ATCC 24843) GN=apl4 PE=3 SV=1 - [AP1G1_SCHPO]	4.28	1	3	3	6	3.97994e+06	865	95.9821	8.35303
Q09711	Calcium-binding protein NCS-1 OS=Schizosaccharomyces pombe (strain 972 / ATCC 24843) GN=ncs1 PE=1 SV=2 - [NCS1_SCHPO]	5.26	1	1	1	2	3.97594e+06	190	22.0189	5.10986
Q9Y7U1	Protein sfk1 OS=Schizosaccharomyces pombe (strain 972 / ATCC 24843) GN=sfk1 PE=3 SV=1 - [SFK1_SCHPO]	1.83	1	1	1	2	3.90396e+06	328	36.8926	6.04932
O74802	3-hydroxyisobutyryl-CoA hydrolase, mitochondrial OS=Schizosaccharomyces pombe (strain 972 / ATCC 24843) GN=ehd3 PE=3 SV=1 - [HIBCH_SCHPO]	4.2	1	2	2	4	3.8832e+06	429	47.9036	9.33447
Q9HDY2	Meiotically up-regulated protein PB1A10.08 OS=Schizosaccharomyces pombe (strain 972 / ATCC 24843) GN=SPAPB1A10.08 PE=4 SV=2 - [YK18_SCHPO]	8.89	1	1	1	1	3.87967e+06	416	46.7592	8.66064
P78774	Actin-related protein 2/3 complex subunit 1 OS=Schizosaccharomyces pombe (strain 972 / ATCC 24843) GN=arc1 PE=1 SV=3 - [ARPC1_SCHPO]	3.45	1	1	1	2	3.87387e+06	377	41.5708	8.08936
Q09904	Nucleoporin nup124 OS=Schizosaccharomyces pombe (strain 972 / ATCC 24843) GN=nup124 PE=1 SV=1 - [NU124_SCHPO]	4.49	1	3	3	7	3.87382e+06	1159	123.9	9.51025
Q9USW1	Uncharacterized protein C21B10.03c OS=Schizosaccharomyces pombe (strain 972 / ATCC 24843) GN=SPBC21B10.03c PE=4 SV=1 - [YHZ3_SCHPO]	6.32	1	4	4	7	3.84208e+06	791	85.471	9.18799
P87169	Spindle assembly checkpoint component mad1 OS=Schizosaccharomyces pombe (strain 972 / ATCC 24843) GN=mad1 PE=3 SV=1 - [MAD1_SCHPO]	1.6	1	1	1	4	3.82169e+06	689	79.8407	5.68115
O13867	Uracil phosphoribosyltransferase 1 OS=Schizosaccharomyces pombe (strain 972 / ATCC 24843) GN=SPAC1B3.01c PE=3 SV=1 - [UPP1_SCHPO]	3.2	1	1	1	2	3.81424e+06	219	24.4507	6.68311
O94362	Uncharacterized GTP-binding protein C428.15 OS=Schizosaccharomyces pombe (strain 972 / ATCC 24843) GN=SPBC428.15 PE=3 SV=1 - [YHOF_SCHPO]	3.18	1	1	1	1	3.77782e+06	409	44.4341	7.21045
O59763	Serine/threonine-protein kinase oca2 OS=Schizosaccharomyces pombe (strain 972 / ATCC 24843) GN=oca2 PE=1 SV=1 - [OCA2_SCHPO]	2.77	1	2	2	4	3.76464e+06	650	73.1864	7.6499
Q8TFI0	Uncharacterized protein C1751.04 OS=Schizosaccharomyces pombe (strain 972 / ATCC 24843) GN=SPAC1751.04 PE=4 SV=2 - [YIB4_SCHPO]	16.5	1	1	1	2	3.75688e+06	103	11.9116	10.0669
P78970	Sphingosine N-acyltransferase lag1 OS=Schizosaccharomyces pombe (strain 972 / ATCC 24843) GN=lag1 PE=1 SV=2 - [LAG1_SCHPO]	2.82	1	1	1	1	3.73282e+06	390	45.6384	8.35303
O14253	Nuclear cap-binding protein subunit 1 OS=Schizosaccharomyces pombe (strain 972 / ATCC 24843) GN=cbc1 PE=1 SV=1 - [NCBP1_SCHPO]	4.62	1	2	2	4	3.69707e+06	780	90.0219	5.19873
P36614	Serine/threonine-protein phosphatase ppe1 OS=Schizosaccharomyces pombe (strain 972 / ATCC 24843) GN=ppe1 PE=1 SV=1 - [PPE1_SCHPO]	3.28	1	1	1	1	3.68943e+06	305	35.2365	5.5542
P36587	NADPH--cytochrome P450 reductase OS=Schizosaccharomyces pombe (strain 972 / ATCC 24843) GN=ccr1 PE=2 SV=1 - [NCPR_SCHPO]	2.8	1	2	2	3	3.68511e+06	678	76.7257	5.64307
P36594	DNA-directed RNA polymerase II subunit rpb1 OS=Schizosaccharomyces pombe (strain 972 / ATCC 24843) GN=rpb1 PE=1 SV=1 - [RPB1_SCHPO]	0.34	1	1	1	2	3.68288e+06	1752	194.04	5.90967
O13787	Translocation protein sec62 OS=Schizosaccharomyces pombe (strain 972 / ATCC 24843) GN=sec62 PE=3 SV=1 - [SEC62_SCHPO]	4.4	1	1	1	2	3.67537e+06	273	31.5651	10.0376
O59787	Signal recognition particle subunit srp72 OS=Schizosaccharomyces pombe (strain 972 / ATCC 24843) GN=srp72 PE=3 SV=1 - [SRP72_SCHPO]	9.45	1	4	4	8	3.67056e+06	561	63.2419	7.69385
O13282	Transcription initiation factor TFIID subunit 5 OS=Schizosaccharomyces pombe (strain 972 / ATCC 24843) GN=taf5 PE=1 SV=1 - [TAF5_SCHPO]	3.27	1	2	2	4	3.64354e+06	643	72.3349	6.52197
O94418	Meiotically up-regulated gene 87 protein OS=Schizosaccharomyces pombe (strain 972 / ATCC 24843) GN=mug87 PE=1 SV=1 - [MUG87_SCHPO]	2.7	1	2	2	3	3.60671e+06	851	97.502	6.62451
Q9UT76	Probable translation initiation factor eIF-2B subunit beta OS=Schizosaccharomyces pombe (strain 972 / ATCC 24843) GN=tif222 PE=1 SV=1 - [EI2BB_SCHPO]	7.63	1	2	2	4	3606408	393	43.1943	6.45557
Q96WW3	UPF0642 protein C32H8.05 OS=Schizosaccharomyces pombe (strain 972 / ATCC 24843) GN=SPBC32H8.05 PE=3 SV=1 - [YNH5_SCHPO]	15.38	1	2	2	4	3.60592e+06	117	13.2881	10.4478
Q9Y7U0	Uncharacterized protein C63.14 OS=Schizosaccharomyces pombe (strain 972 / ATCC 24843) GN=SPCC63.14 PE=1 SV=1 - [YCJE_SCHPO]	1.1	1	1	1	2	3.60316e+06	1184	130.979	6.59521
O94621	U1 snRNP-associated protein usp109 OS=Schizosaccharomyces pombe (strain 972 / ATCC 24843) GN=usp109 PE=1 SV=2 - [US109_SCHPO]	3.84	1	1	1	2	3.50095e+06	365	41.5264	5.26221
Q10315	DNA polymerase epsilon subunit C OS=Schizosaccharomyces pombe (strain 972 / ATCC 24843) GN=dpb3 PE=1 SV=1 - [DPB3_SCHPO]	17.59	1	3	3	8	3.48689e+06	199	22.2221	5.88428
Q9UU91	Protein yop1 OS=Schizosaccharomyces pombe (strain 972 / ATCC 24843) GN=yop1 PE=1 SV=1 - [YOP1_SCHPO]	4.95	1	1	1	2	3.42795e+06	182	20.769	9.36377
Q09685	Pre-mRNA-splicing factor dre4 OS=Schizosaccharomyces pombe (strain 972 / ATCC 24843) GN=dre4 PE=1 SV=1 - [DRE4_SCHPO]	2.43	1	1	1	1	3.42075e+06	411	48.4893	5.73193
O14176	Pre-mRNA-processing protein prp40 OS=Schizosaccharomyces pombe (strain 972 / ATCC 24843) GN=prp40 PE=1 SV=1 - [PRP40_SCHPO]	1.01	1	1	1	1	3.41982e+06	695	81.8802	6.87354
O94432	Uncharacterized RNA-binding protein C660.15 OS=Schizosaccharomyces pombe (strain 972 / ATCC 24843) GN=SPBC660.15 PE=3 SV=1 - [YHKF_SCHPO]	9.92	1	4	4	8	3.41296e+06	474	52.7851	4.91943
O59706	Pre-mRNA-splicing factor sap61 OS=Schizosaccharomyces pombe (strain 972 / ATCC 24843) GN=sap61 PE=1 SV=1 - [SAP61_SCHPO]	6.91	1	3	3	6	3.40243e+06	492	57.2195	5.38916
O36033	TPR repeat-containing protein C19B12.01 OS=Schizosaccharomyces pombe (strain 972 / ATCC 24843) GN=SPAC19B12.01 PE=3 SV=2 - [YLM1_SCHPO]	0.98	1	1	1	1	3.40226e+06	817	94.2087	5.74463
O74787	Phosphatidylethanolamine N-methyltransferase OS=Schizosaccharomyces pombe (strain 972 / ATCC 24843) GN=cho2 PE=1 SV=1 - [CHO2_SCHPO]	2.21	1	2	2	4	3.38675e+06	905	102.697	7.02002
O74867	Uncharacterized protein C18.17c OS=Schizosaccharomyces pombe (strain 972 / ATCC 24843) GN=SPCC18.17c PE=4 SV=1 - [YQ9H_SCHPO]	1.84	1	1	1	1	3.37753e+06	488	55.3218	5.75732
Q10113	Microtubule integrity protein mal3 OS=Schizosaccharomyces pombe (strain 972 / ATCC 24843) GN=mal3 PE=1 SV=1 - [MAL3_SCHPO]	8.44	1	2	2	4	3.29001e+06	308	35.0722	4.98291
Q9UTE0	Protein sey1 OS=Schizosaccharomyces pombe (strain 972 / ATCC 24843) GN=sey1 PE=1 SV=1 - [SEY1_SCHPO]	1.97	1	1	1	2	3.28853e+06	762	87.4552	5.17334
Q9UTL3	Ribose-5-phosphate isomerase OS=Schizosaccharomyces pombe (strain 972 / ATCC 24843) GN=rki1 PE=3 SV=1 - [RPIA_SCHPO]	9.85	1	2	2	3	3.2675e+06	274	29.3104	6.23975
P87112	General negative regulator of transcription subunit 1 OS=Schizosaccharomyces pombe (strain 972 / ATCC 24843) GN=not1 PE=1 SV=1 - [NOT1_SCHPO]	1.1	1	2	2	4	3.26471e+06	2100	236.985	5.2876
Q10217	Putative acyl carrier protein, mitochondrial OS=Schizosaccharomyces pombe (strain 972 / ATCC 24843) GN=SPAC4H3.09 PE=3 SV=1 - [ACPM_SCHPO]	6.25	1	1	1	2	3.24937e+06	112	12.5116	5.2749
O42932	Cytochrome b-c1 complex subunit 6 OS=Schizosaccharomyces pombe (strain 972 / ATCC 24843) GN=qcr6 PE=3 SV=1 - [QCR6_SCHPO]	11.68	1	2	2	4	3.2414e+06	214	24.2924	4.4624
P87240	General negative regulator of transcription subunit 2 OS=Schizosaccharomyces pombe (strain 972 / ATCC 24843) GN=not2 PE=1 SV=2 - [NOT2_SCHPO]	5.56	1	1	1	2	3.22329e+06	306	34.4561	6.1001
Q9HE05	Ubiquitin conjugation factor E4 OS=Schizosaccharomyces pombe (strain 972 / ATCC 24843) GN=ufd2 PE=2 SV=1 - [UFD2_SCHPO]	2.67	1	2	2	4	3.2208e+06	1010	115.204	5.90967
O14012	Ribosomal RNA-processing protein 17 OS=Schizosaccharomyces pombe (strain 972 / ATCC 24843) GN=rrp17 PE=3 SV=1 - [RRP17_SCHPO]	4.93	1	1	1	4	3.19657e+06	203	24.3177	9.40771
Q9UTQ7	SWI/SNF and RSC complexes subunit arp9 OS=Schizosaccharomyces pombe (strain 972 / ATCC 24843) GN=arp9 PE=1 SV=1 - [ARP9_SCHPO]	5.93	1	2	2	4	3.16353e+06	523	59.1015	4.94482
P55306	Catalase OS=Schizosaccharomyces pombe (strain 972 / ATCC 24843) GN=cta1 PE=1 SV=1 - [CATA_SCHPO]	3.71	1	2	2	4	3.15329e+06	512	58.2425	6.88818
Q9P7E8	Protein app1 OS=Schizosaccharomyces pombe (strain 972 / ATCC 24843) GN=app1 PE=2 SV=1 - [APP1_SCHPO]	3.97	1	3	3	5	3.12436e+06	857	91.0818	5.22412
O94533	Elongator complex protein 2 OS=Schizosaccharomyces pombe (strain 972 / ATCC 24843) GN=elp2 PE=3 SV=1 - [ELP2_SCHPO]	1.32	1	1	1	2	3.10855e+06	760	84.8944	6.41748
O59700	Uncharacterized transporter C36.03c OS=Schizosaccharomyces pombe (strain 972 / ATCC 24843) GN=SPBC36.03c PE=3 SV=1 - [YN43_SCHPO]	1.67	1	1	1	2	3.10334e+06	538	59.1315	7.18115
Q9UT73	Uncharacterized WD repeat-containing protein C343.17c OS=Schizosaccharomyces pombe (strain 972 / ATCC 24843) GN=SPAC343.17c PE=3 SV=1 - [YIPH_SCHPO]	1.56	1	1	1	1	3.07885e+06	576	63.6237	6.25244
O14459	DNA-directed RNA polymerase II subunit rpb7 OS=Schizosaccharomyces pombe (strain 972 / ATCC 24843) GN=rpb7 PE=1 SV=1 - [RPB7_SCHPO]	3.49	1	1	1	2	3.07401e+06	172	19.0908	5.59229
Q9Y7K6	Uncharacterized RING finger protein C2A9.04c OS=Schizosaccharomyces pombe (strain 972 / ATCC 24843) GN=SPBC2A9.04c PE=3 SV=1 - [YGI4_SCHPO]	3.37	1	1	1	2	3.0696e+06	741	80.3356	5.0083
O13844	Uncharacterized mitochondrial carrier C19G12.05 OS=Schizosaccharomyces pombe (strain 972 / ATCC 24843) GN=SPAC19G12.05 PE=3 SV=1 - [YFG5_SCHPO]	4.47	1	1	1	2	3.02185e+06	291	31.554	10.0522
O42893	Neutral trehalase OS=Schizosaccharomyces pombe (strain 972 / ATCC 24843) GN=ntp1 PE=1 SV=1 - [TREA_SCHPO]	1.5	1	1	1	2	2.96804e+06	735	84.5506	6.13818
Q10367	ADP-ribosylation factor GTPase-activating protein glo3 OS=Schizosaccharomyces pombe (strain 972 / ATCC 24843) GN=glo3 PE=3 SV=2 - [GLO3_SCHPO]	3.31	1	2	2	3	2.96137e+06	483	52.552	6.16357
O74733	Protein cft1 OS=Schizosaccharomyces pombe (strain 972 / ATCC 24843) GN=cft1 PE=3 SV=1 - [CFT1_SCHPO]	0.56	1	1	1	2	2.94969e+06	1441	160.2	4.91943
O43013	Uncharacterized protein C2G2.14 OS=Schizosaccharomyces pombe (strain 972 / ATCC 24843) GN=SPBC2G2.14 PE=1 SV=1 - [YBOE_SCHPO]	2.06	1	1	1	2	2.92409e+06	533	59.5471	9.21729
Q9UUI7	Putative alpha,alpha-trehalose-phosphate synthase [UDP-forming] 100 kDa subunit OS=Schizosaccharomyces pombe (strain 972 / ATCC 24843) GN=SPAC22F8.05 PE=1 SV=1 - [TPSY_SCHPO]	1.12	1	1	1	2	2.9042e+06	891	100.598	6.80029
O74948	Transcription initiation factor IIA subunit 2 OS=Schizosaccharomyces pombe (strain 972 / ATCC 24843) GN=toa2 PE=3 SV=2 - [T2AG_SCHPO]	26.61	1	2	2	4	2.89706e+06	109	12.5764	8.85107
P39750	Flap endonuclease 1 OS=Schizosaccharomyces pombe (strain 972 / ATCC 24843) GN=rad2 PE=1 SV=1 - [FEN1_SCHPO]	4.74	1	2	2	2	2.87581e+06	380	42.8391	8.67529
Q9US13	Probable 26S proteasome regulatory subunit rpn9 OS=Schizosaccharomyces pombe (strain 972 / ATCC 24843) GN=rpn9 PE=3 SV=1 - [RPN9_SCHPO]	2.36	1	1	1	2	2.84899e+06	381	43.4296	5.37646
O13671	Importin-alpha re-exporter OS=Schizosaccharomyces pombe (strain 972 / ATCC 24843) GN=kap109 PE=3 SV=2 - [CSE1_SCHPO]	2.17	1	2	2	5	2845110	967	109.351	5.08447
Q09871	Uncharacterized protein C12G12.07c OS=Schizosaccharomyces pombe (strain 972 / ATCC 24843) GN=SPAC12G12.07c PE=4 SV=1 - [YAG7_SCHPO]	8.25	1	2	2	4	2.82227e+06	412	45.6967	5.21143
P78810	Vacuolar transporter chaperone 4 OS=Schizosaccharomyces pombe (strain 972 / ATCC 24843) GN=vtc4 PE=1 SV=2 - [VTC4_SCHPO]	4.3	1	1	1	4	2.81119e+06	721	83.5828	7.15186
Q9HFE6	Uncharacterized RNA-binding protein P16F5.06 OS=Schizosaccharomyces pombe (strain 972 / ATCC 24843) GN=SPBP16F5.06 PE=1 SV=1 - [YNW6_SCHPO]	2.3	1	1	1	2	2.76966e+06	478	54.8043	5.42725
Q9UTH0	Nucleoporin nup132 OS=Schizosaccharomyces pombe (strain 972 / ATCC 24843) GN=nup132 PE=1 SV=1 - [NU132_SCHPO]	2.67	1	3	3	5	2.76587e+06	1162	131.987	6.3667
Q9UTN2	Uncharacterized protein C139.01c OS=Schizosaccharomyces pombe (strain 972 / ATCC 24843) GN=SPAC139.01c PE=1 SV=2 - [YII1_SCHPO]	1.62	1	1	1	2	2.73427e+06	802	90.096	6.40479
O94628	Uncharacterized methyltransferase C1347.09 OS=Schizosaccharomyces pombe (strain 972 / ATCC 24843) GN=SPBC1347.09 PE=3 SV=1 - [YGE9_SCHPO]	5.63	1	1	1	2	2.73078e+06	284	31.69	6.12549
Q10409	Ribosome biogenesis protein tsr3 OS=Schizosaccharomyces pombe (strain 972 / ATCC 24843) GN=tsr3 PE=3 SV=1 - [TSR3_SCHPO]	2.78	1	1	1	2	2.72083e+06	288	32.5857	5.8208
O14026	Histone-lysine N-methyltransferase, H3 lysine-36 specific OS=Schizosaccharomyces pombe (strain 972 / ATCC 24843) GN=set2 PE=1 SV=1 - [SET2_SCHPO]	1	1	1	1	2	2.70534e+06	798	90.6226	8.5874
Q9UU80	Pre-mRNA-splicing factor cwf18 OS=Schizosaccharomyces pombe (strain 972 / ATCC 24843) GN=cwf18 PE=1 SV=1 - [CWF18_SCHPO]	7.04	1	1	1	2	2.6526e+06	142	16.6486	5.71924
Q7Z9I2	Uncharacterized oxidoreductase C663.09c OS=Schizosaccharomyces pombe (strain 972 / ATCC 24843) GN=SPCC663.09c PE=3 SV=1 - [YCP9_SCHPO]	3.56	1	1	1	2	2.64786e+06	253	27.9291	6.40479
P30666	DNA replication licensing factor mcm3 OS=Schizosaccharomyces pombe (strain 972 / ATCC 24843) GN=mcm3 PE=1 SV=2 - [MCM3_SCHPO]	1.25	1	1	1	2	2.56591e+06	879	97.4207	5.88428
O74499	U6 snRNA-associated Sm-like protein LSm7 OS=Schizosaccharomyces pombe (strain 972 / ATCC 24843) GN=lsm7 PE=1 SV=1 - [LSM7_SCHPO]	29.2	1	2	2	4	2.53975e+06	113	12.4665	5.5542
Q9USH5	PWI domain-containing protein C825.05c OS=Schizosaccharomyces pombe (strain 972 / ATCC 24843) GN=SPCC825.05c PE=1 SV=1 - [YJQ5_SCHPO]	4.32	1	1	1	2	2.53856e+06	301	35.6097	9.18799
O94363	GTP-binding protein rhb1 OS=Schizosaccharomyces pombe (strain 972 / ATCC 24843) GN=rhb1 PE=3 SV=1 - [RHB1_SCHPO]	5.95	1	1	1	2	2.52928e+06	185	20.5025	7.53271
O13813	Mitochondrial import receptor subunit tom22 OS=Schizosaccharomyces pombe (strain 972 / ATCC 24843) GN=tom22 PE=3 SV=1 - [TOM22_SCHPO]	4.86	1	1	1	2	2.52891e+06	144	15.9019	4.23389
Q9UUB4	Phosphoribosylaminoimidazole-succinocarboxamide synthase OS=Schizosaccharomyces pombe (strain 972 / ATCC 24843) GN=ade7 PE=3 SV=1 - [PUR7_SCHPO]	5.35	1	1	1	1	2.52291e+06	299	33.8927	6.12549
O74749	Class E vacuolar protein-sorting machinery protein hse1 OS=Schizosaccharomyces pombe (strain 972 / ATCC 24843) GN=hse1 PE=3 SV=1 - [HSE1_SCHPO]	2.68	1	1	1	2	2.51288e+06	373	42.4708	5.50342
Q92462	E3 ubiquitin-protein ligase pub1 OS=Schizosaccharomyces pombe (strain 972 / ATCC 24843) GN=pub1 PE=1 SV=2 - [PUB1_SCHPO]	3	2	2	2	4	2.50972e+06	767	87.2138	6.69775
[truncated: 157 more rows]

## Sheet: S2B
Accession	Description	ΣCoverage	Σ# Proteins	Σ# Unique Peptides	Σ# Peptides	Σ# PSMs	Area	# AAs	MW [kDa]	calc. pI
[truncated: 561 more rows]

[truncated: 4 more sheets: S2C, S3, S4, S5]
